# Supplementary material for: Evolution of African barbs from the Lake Victoria drainage system, Kenya
Source: PeerJ. 2018 Oct 26;6:e5762. doi: 10.7717/peerj.5762 (PMC6204829; doi:10.7717/peerj.5762)
Supplement: Dataset S2 — Annotated Nexus-formatted file of the GH gene sequence alignment used in this study. [file peerj-06-5762-s002.nex]

#NEXUS
BEGIN DATA;
	DIMENSIONS NTAX=146 NCHAR=399;
	FORMAT DATATYPE = DNA GAP = - MISSING = ?;
	MATRIX
	A08_Bspp2_GH TAGCTGCAAAAATGATTAATGACTTTGT-AAGATTCTCATTAAAATCGTTTTAGAAGTAGTAGTTTCTTACCTCTCATTTAGAGCAGATGTGATTGGATGCATATGTGTAGGTTT-AAAAGTTAAATATGAGCTTAG---------GACTTTTTGCTTTTTAGG--GATCATCTGTA-ATTTCTGTTCATTATTGAG----------------ATTATAAATAATACA-TTTTAA----------------------------ATCCAATACTAAATA--GTTTGTCTTTTGTTATCAAGGAGAACAGTCTCGTGCCAGAAGATCGCAGACAGCTGAGTAAAATGTTCCCTCTGTCATTCTGCAATTCTGACTACAT---------…
	B1637 --------------------------GT-AAGATTCTCATTAAAATCGTTTTAGAAGTAGTAGTTTCTTACCTCTCATTTAGAGCAGATGTGATTGGATGCATATGTGTAGGTTT-AAAAGTTAAATATGAGCTTAG---------GACTTTTTGCTTTTTAGG--GATCATCTGTA-ATTTCTGTTCATTATTGAG----------------ATTATAAATAATACA-TTTTAA----------------------------ATCCAATACTAAATA--GTTTGTCTTTTGTTATCAAG---------------------------------------------------------------------------------------------…
	B1641 --------------------------GT-AAGATTCTCATTAAAATCGTTTTAGAAGTAGTAGTTTCTTACCTCTCATTTAGAGCAGATGTGATTGGATGCATATGTGTAGGTTT-AAAAGTTAAATATGAGCTTAG---------GACTTTTTGCTTTTTAGG--GATCATCTGTA-ATTTCTGTTCATTATTGAG----------------ATTATAAATAATACA-TTTTAA----------------------------ATCCAATACTAAATA--GTTTGTCTTTTGTTATCAAG---------------------------------------------------------------------------------------------…
	BJ_2 TAGCTGCAAAAATGATTAATGACTTTGT-AAGATTCTCATTAAAATCGTTTTAGAAGTAGTAGTTTCTTACCTCTCATTTAGAGCAGATGTGATTGGATGCATATGTGTAGGTTT-AAAAGTTAAATATGAGCTTAG---------GACTTTTTGCTTTTTAGG--GATCATCTGTA-ATTTCTGTTCATTATTGAG----------------ATTATAAATAATACA-TTTTAA----------------------------ATCCAATACTAAATA--GTTTGTCTTTTGTTATCAAGGAGAACAGTCTCGTGCCAGAAGATCGCAGACAGCTGAGTAAAATGTTCCCTCTGTCATTCTGCAATTCTGACTACAT-----------------…
	Pld_4 TAGCTGCAAAAATGATTAATGACTTTGT-AAGATTCTCATTAAAATCGTTTTAGAAGTAGTAGTTTCTTACCTCTCATTTAGAGCAGATGTGATTGGATGCATATGTGTAGGTTT-AAAAGTTAAATATGAGCTTAG---------GACTTTTTGCTTTTTAGG--GATCATCTGTA-ATTTCTGTTCATTATTGAG----------------ATTATAAATAATACA-TTTTAA----------------------------ATCCAATACTAAATA--GTTTGTCTTTTGTTATCAAGGAGAACAGTCTCGTGCCAGAAGATCGCAGACAGCTGAGTAAAATGTTCCCTCTGTCATTCTGCAATTCTGACTACAT----------------…
	Pld_1 TAGCTGCAAAAATGATTAATGACTTTGT-AAGATTCTCATTAAAATCGTTTTAGAAGTAGTAGTTTCTTACCTCTCATTTAGAGCAGATGTGATTGGATGCATATGTGTAGGTTT-AAAAGTTAAATATGAGCTTAG---------GACTTTTTGCTTTTTAGG--GATCATCTGTA-ATTTCTGTTCATTATTGAG----------------ATTATAAATAATACA-TTTTAA----------------------------ATCCAATACTAAATA--GTTTGTCTTTTGTTATCAAGGAGAACAGTCTCGTGCCAGAAGATCGCAGACAGCTGAGTAAAATGTTCCCTCTGTCATTCTGCAATTCTGACTACAT----------------…
	Pld_2 TAGCTGCAAAAATGATTAATGACTTTGT-AAGATTCTCATTAAAATCGTTTTAGAAGTAGTAGTTTCTTACCTCTCATTTAGAGCAGATGTGATTGGATGCATATGTGTAGGTTT-AAAAGTTAAATATGAGCTTAG---------GACTTTTTGCTTTTTAGG--GATCATCTGTA-ATTTCTGTTCATTATTGAG----------------ATTATAAATAATACA-TTTTAA----------------------------ATCCAATACTAAATA--GTTTGTCTTTTGTTATCAAGGAGAACAGTCTCGTGCCAGAAGATCGCAGACAGCTGAGTAAAATGTTCCCTCTGTCATTCTGCAATTCTGACTACAT----------------…
	Bssp1 TAGCTGCAAAAATGATTAATGACTTTGT-AAGATTCTCATTAAAATCGTTTTAGAAGTAGTAGTTTCTTACCTCTCATTTAGAGCAGATGTGATTGGATGCATATGTGTAGGTTT-AAAAGTTAAATATGAGCTTAG---------GACTTTTTGCTTTTTAGG--GATCATCTGTA-ATTTCTGTTCATTATTGAG----------------ATTATAAATAATACA-TTTTAA----------------------------ATCCAATACTAAATA--GTTTGTCTTTTGTTATCAAGGAGAACAGTCTCGTGCCAGAAGATCGCAGACAGCTGAGTAAAATGTTCCCTCTGTCATTCTGCAATTCTGACTACAT----------------…
	Pld3 TAGCTGCAAAAATGATTAATGACTTTGT-AAGATTCTCATTAAAATCGTTTTAGAAGTAGTAGTTTCTTACCTCTCATTTAGAGCAGATGTGATTGGATGCATATGTGTAGGTTT-AAAAGTTAAATATGAGCTTAG---------GACTTTTTGCTTTTTAGG--GATCATCTGTA-ATTTCTGTTCATTATTGAG----------------ATTATAAATAATACA-TTTTAA----------------------------ATCCAATACTAAATA--GTTTGTCTTTTGTTATCAAGGAGAACAGTCTCGTGCCAGAAGATCGCAGACAGCTGAGTAAAATGTTCCCTCTGTCATTCTGCAATTCTGACTACAT-----------------…
	BJ_12 TAGCTGCAAAAATGATTAATGACTTTGT-AAGATTCTCATTAAAATCGTTTTAGAAGTAGTAGTTTCTTACCTCTCATTTAGAGCAGATGTGATTGGATGCATATGTGTAGGTTT-AAAAGTTAAATATGAGCTTAG---------GACTTTTTGCTTTTTAGG--GATCATCTGTA-ATTTCTGTTCATTATTGAG----------------ATTATAAATAATACA-TTTTAA----------------------------ATCCAATACTAAATA--GTTTGTCTTTTGTTATCAAGGAGAACAGTCTCGTGCCAGAAGATCGCAGACAGCTGAGTAAAATGTTCCCTCTGTCATTCTGCAATTCTGACTACAT----------------…
	BJ_9 TAGCTGCAAAAATGATTAATGACTTTGT-AAGATTCTCATTAAAATCGTTTTAGAAGTAGTAGTTTCTTACCTCTCATTTAGAGCAGATGTGATTGGATGCATATGTGTAGGTTT-AAAAGTTAAATATGAGCTTAG---------GACTTTTTGCTTTTTAGG--GATCATCTGTA-ATTTCTGTTCATTATTGAG----------------ATTATAAATAATACA-TTTTAA----------------------------ATCCAATACTAAATA--GTTTGTCTTTTGTTATCAAGGAGAACAGTCTCGTGCCAGAAGATCGCAGACAGCTGAGTAAAATGTTCCCTCTGTCATTCTGCAATTCTGACTACAT-----------------…
	BJ_8 TAGCTGCAAAAATGATTAATGACTTTGT-AAGATTCTCATTAAAATCGTTTTAGAAGTAGTAGTTTCTTACCTCTCATTTAGAGCAGATGTGATTGGATGCATATGTGTAGGTTT-AAAAGTTAAATATGAGCTTAG---------GACTTTTTGCTTTTTAGG--GATCATCTGTA-ATTTCTGTTCATTATTGAG----------------ATTATAAATAATACA-TTTTAA----------------------------ATCCAATACTAAATA--GTTTGTCTTTTGTTATCAAGGAGAACAGTCTCGTGCCAGAAGATCGCAGACAGCTGAGTAAAATGTTCCCTCTGTCATTCTGCAATTCTGACTACAT-----------------…
	Bssp2 TAGCTGCAAAAATGATTAATGACTTTGT-AAGATTCTCATTAAAATCGTTTTAGAAGTAGTAGTTTCTTACCTCTCATTTAGAGCAGATGTGATTGGATGCATATGTGTAGGTTT-AAAAGTTAAATATGAGCTTAG---------GACTTTTTGCTTTTTAGG--GATCATCTGTA-ATTTCTGTTCATTATTGAG----------------ATTATAAATAATACA-TTTTAA----------------------------ATCCAATACTAAATA--GTTTGTCTTTTGTTATCAAGGAGAACAGTCTCGTGCCAGAAGATCGCAGACAGCTGAGTAAAATGTTCCCTCTGTCATTCTGCAATTCTGACTACAT----------------…
	KX177983 -----------------------TTTGT-AAGATTCTCATTAAAATCGTTTTAGAAGTAGTAGTTTCTTACCTCTCATTTAGAGCAGATGTGATTGGATGCATATGTGTAGGTTT-AAAAGTTAAATATGAGCTTAG---------GACTTTTTGCTTTTTAGG--GATCATCTGTA-ATTTCTGTTCATTATTGAG----------------ATTATAAATAATACA-TTTTAA----------------------------ATCCAATACTAAATA--GTTTGTCTTTTGTTATCAAGGAG---------------------------------------------------------------------------------------…
	KX178000 -----------------------TTTGT-AAGATTCTCATTAAAATCGTTTTAGAAGTAGTAGTTTCTTACCTCTCATTTAGAGCAGATGTGATTGGATGCATATGTGTAGGTTT-AAAAGTTAAATATGAGCTTAG---------GACTTTTTGCTTTTTAGG--GATCATCTGTA-ATTTCTGTTCATTATTGAG----------------ATTATAAATAATACA-TTTTAA----------------------------ATCCAATACTAAATA--GTTTGTCTTTTGTTATCAAGGAG---------------------------------------------------------------------------------------…
	KX178002 -----------------------TTTGT-AAGATTCTCATTAAAATCGTTTTAGAAGTAGTAGTTTCTTACCTCTCATTTAGAGCAGATGTGATTGGATGCATATGTGTAGGTTT-AAAAGTTAAATATGAGCTTAG---------GACTTTTTGCTTTTTAGG--GATCATCTGTA-ATTTCTGTTCATTATTGAG----------------ATTATAAATAATACA-TTTTAA----------------------------ATCCAATACTAAATA--GTTTGTCTTTTGTTATCAAGGAG---------------------------------------------------------------------------------------…
	KX178003 -----------------------TTTGT-AAGATTCTCATTAAAATCGTTTTAGAAGTAGTAGTTTCTTACCTCTCATTTAGAGCAGATGTGATTGGATGCATATGTGTAGGTTT-AAAAGTTAAATATGAGCTTAG---------GACTTTTTGCTTTTTAGG--GATCATCTGTA-ATTTCTGTTCATTATTGAG----------------ATTATAAATAATACA-TTTTAA----------------------------ATCCAATACTAAATA--GTTTGTCTTTTGTTATCAAGGAG---------------------------------------------------------------------------------------…
	FJ265059_1_B_trimaculatus TAGCTGCAAAAATGATTAATGACTTTGT-AAGATTCTCATTAAAATCGTTTTAGAAGTAGTAGTTTCTTACCTCTCATTTAGAGCAGATGTGATTGGATACATATGTGTAGGTTT-AAAAGTTAAATATGAGCTTAG---------GACTTTTTGCTTTTTAGG--GATCATCTGTA-ATTTCTGTTCATTATTGAG----------------ATTATAAATAATACA-TTTTAA----------------------------ATCCAATACTAAATA--GTTTGTCTTTTGTTATCAAGGAGAACAGTCTCGTGCCAGAAGATCGCAGACAGCTGAGTAAAATGTTCCCTCTGTCATTCTGCAATTCTGACT…
	KX178059 -----------------------TTTGT-AAGATTCTCATTAAAATCGTTTTAGAAGTAGTAGTTTCTTACCTCTCATTTAGAGCAGATGTGATTGGTTGCATATGTGTAGGTTT-AAAAGTTAAATATGAGCTTAG---------GACTTTTTGGTTTTTAGG--GATCATCTGTA-ATTTCTGTTCATTATTGAG----------------ATTATAAATAATACA-TTTTAA----------------------------ATCCAATACTAAATA--GTTTGTCTTTTGTTATCAAGGAG---------------------------------------------------------------------------------------…
	KX178060 -----------------------TTTGT-AAGATTCTCATTAAAATCGTTTTAGAAGTAGTAGTTTCTTACCTCTCATTTAGAGCAGATGTGATTGGTTGCATATGTGTAGGTTT-AAAAGTTAAATATGAGCTTAG---------GACTTTTTGGTTTTTAGG--GATCATCTGTA-ATTTCTGTTCATTATTGAG----------------ATTATAAATAATACA-TTTTAA----------------------------ATCCAATACTAAATA--GTTTGTCTTTTGTTATCAAGGAG---------------------------------------------------------------------------------------…
	KC3 TAGCTGCAAAAATGATTAATGACTTTGT-AAGATTATCATTAAAATCGTTTTAGAAGTAGTAGTTTCTTACCTCTCATTTAGAGCAGATGTGATTGGTTGCATATGTGTAGGTTT-AAAAGTTAA--ATGAGCTTAG---------GACTTTTTGCTTTTTAGG--GATCATCTGTA-ATTTCTGTTCATTATTTGAGTG-ACTTAAATGT--ATTATAAATAATACA-TTTTAA----------------------------ATGCAATACTAAATA--GTTTGTCTTTTGTTTTCAAGGAGGACAGCCTCATGCCAGAAGAGCGCAGACAGCTGAGTAAAATCTTCCCTCTGTCTTTCTGCAATTCTGACTACAT------------------…
	BCGH1 TAGCTGCAAAAATGATTAATGACTTTGT-AAGATTATCATTAAAATCGTTTTAGAAGTAGTAGTTTCTTACCTCTCATTTAGAGCAGATGTGATTGGTTGCATATGTGTAGGTTT-AAAAGTTAA--ATGAGCTTAG---------GACTTTTTGCTTTTTAGG--GATCATCTGTA-ATTTCTGTTCATTATTTGAGTG-ACTTAAATGT--ATTATAAATAATACA-TTTTAA----------------------------ATGCAATACTAAATA--GTTTGTCTTTTGTTTTCAAGGAGGACAGCCTCATGCCAGAAGAGCGCAGACAGCTGAGTAAAATCTTCCCTCTGTCTTTCTGCAATTCTGACTACATTGAGGCACCCACCGGA…
	KKDC3 TAGCTGCAAAAATGATTAATGACTTTGT-AAGATTATCATTAAAATCGTTTTAGAAGTAGTAGTTTCTTACCTCTCATTTAGAGCAGATGTGATTGGTTGCATATGTGTAGGTTT-AAAAGTTAA--ATGAGCTTAG---------GACTTTTTGCTTTTTAGG--GATCATCTGTA-ATTTCTGTTCATTATTTGAGTG-ACTTAAATGT--ATTATAAATAATACA-TTTTAA----------------------------ATGCAATACTAAATA--GTTTGTCTTTTGTTTTCAAGGAGGACAGCCTCATGCCAGAAGAGCGCAGACAGCTGAGTAAAATCTTCCCTCTGTCTTTCTGCAATTCTGACTACAT----------------…
	AKC3 TAGCTGCAAAAATGATTAATGACTTTGT-AAGATTATCATTAAAATCGTTTTAGAAGTAGTAGTTTCTTACCTCTCATTTAGAGCAGATGTGATTGGTTGCATATGTGTAGGTTT-AAAAGTTAA--ATGAGCTTAG---------GACTTTTTGCTTTTTAGG--GATCATCTGTA-ATTTCTGTTCATTATTTGAGTG-ACTTAAATGT--ATTATAAATAATACA-TTTTAA----------------------------ATGCAATACTAAATA--GTTTGTCTTTTGTTTTCAAGGAGGACAGCCTCATGCCAGAAGAGCGCAGACAGCTGAGTAAAATCTTCCCTCTGTCTTTCTGCAATTCTGACTACAT-----------------…
	KKDC4 TAGCTGCAAAAATGATTAATGACTTTGT-AAGATTATCATTAAAATCGTTTTAGAAGTAGTAGTTTCTTACCTCTCATTTAGAGCAGATGTGATTGGTTGCATATGTGTAGGTTT-AAAAGTTAA--ATGAGCTTAG---------GACTTTTTGCTTTTTAGG--GATCATCTGTA-ATTTCTGTTCATTATTTGAGTG-ACTTAAATGT--ATTATAAATAATACA-TTTTAA----------------------------ATGCAATACTAAATA--GTTTGTCTTTTGTTTTCAAGGAGGACAGCCTCATGCCAGAAGAGCGCAGACAGCTGAGTAAAATCTTCCCTCTGTCTTTCTGCAATTCTGACTACAT----------------…
	AKC4 TAGCTGCAAAAATGATTAATGACTTTGT-AAGATTATCATTAAAATCGTTTTAGAAGTAGTAGTTTCTTACCTCTCATTTAGAGCAGATGTGATTGGTTGCATATGTGTAGGTTT-AAAAGTTAA--ATGAGCTTAG---------GACTTTTTGCTTTTTAGG--GATCATCTGTA-ATTTCTGTTCATTATTTGAGTG-ACTTAAATGT--ATTATAAATAATACA-TTTTAA----------------------------ATGCAATACTAAATA--GTTTGTCTTTTGTTTTCAAGGAGGACAGCCTCATGCCAGAAGAGCGCAGACAGCTGAGTAAAATCTTCCCTCTGTCTTTCTGCAATTCTGACTACAT-----------------…
	KKC1 TAGCTGCAAAAATGATTAATGACTTTGT-AAGATTATCATTAAAATCGTTTTAGAAGTAGTAGTTTCTTACCTCTCATTTAGAGCAGATGTGATTGGTTGCATATGTGTAGGTTT-AAAAGTTAA--ATGAGCTTAG---------GACTTTTTGCTTTTTAGG--GATCATCTGTA-ATTTCTGTTCATTATTTGAGTG-ACTTAAATGT--ATTATAAATAATACA-TTTTAA----------------------------ATGCAATACTAAATA--GTTTGTCTTTTGTTTTCAAGGAGGACAGCCTCATGCCAGAAGAGCGCAGACAGCTGAGTAAAATCTTCCCTCTGTCTTTCTGCAATTCTGACTACAT-----------------…
	KX177981 -----------------------TTTGT-AAGATTATCATTAAAATCGTTTTAGAAGTAGTAGTTTCTTACCTCTCATTTAGAGCAGATGTGATTGGTTGCATATGTGTAGGTTT-AAAAGTTAA--ATGAGCTTAG---------GACTTTTTGCTTTTTAGG--GATCATCTGTA-ATTTCTGTTCATTATTTGAGTG-ACTTAAATGT--ATTATAAATAATACA-TTTTAA----------------------------ATGCAATACTAAATA--GTTTGTCTTTTGTTTTCAAGGAG---------------------------------------------------------------------------------------…
	KX177988 -----------------------TTTGT-AAGATTATCATTAAAATCGTTTTAGAAGTAGTAGTTTCTTACCTCTCATTTAGAGCAGATGTGATTGGTTGCATATGTGTAGGTTT-AAAAGTTAA--ATGAGCTTAG---------GACTTTTTGCTTTTTAGG--GATCATCTGTA-ATTTCTGTTCATTATTTGAGTG-ACTTAAATGT--ATTATAAATAATACA-TTTTAA----------------------------ATGCAATACTAAATA--GTTTGTCTTTTGTTTTCAAGGAG---------------------------------------------------------------------------------------…
	KX177989 -----------------------TTTGT-AAGATTATCATTAAAATCGTTTTAGAAGTAGTAGTTTCTTACCTCTCATTTAGAGCAGATGTGATTGGTTGCATATGTGTAGGTTT-AAAAGTTAA--ATGAGCTTAG---------GACTTTTTGCTTTTTAGG--GATCATCTGTA-ATTTCTGTTCATTATTTGAGTG-ACTTAAATGT--ATTATAAATAATACA-TTTTAA----------------------------ATGCAATACTAAATA--GTTTGTCTTTTGTTTTCAAGGAG---------------------------------------------------------------------------------------…
	KX177990 -----------------------TTTGT-AAGATTATCATTAAAATCGTTTTAGAAGTAGTAGTTTCTTACCTCTCATTTAGAGCAGATGTGATTGGTTGCATATGTGTAGGTTT-AAAAGTTAA--ATGAGCTTAG---------GACTTTTTGCTTTTTAGG--GATCATCTGTA-ATTTCTGTTCATTATTTGAGTG-ACTTAAATGT--ATTATAAATAATACA-TTTTAA----------------------------ATGCAATACTAAATA--GTTTGTCTTTTGTTTTCAAGGAG---------------------------------------------------------------------------------------…
	KX177993 -----------------------TTTGT-AAGATTATCATTAAAATCGTTTTAGAAGTAGTAGTTTCTTACCTCTCATTTAGAGCAGATGTGATTGGTTGCATATGTGTAGGTTT-AAAAGTTAA--ATGAGCTTAG---------GACTTTTTGCTTTTTAGG--GATCATCTGTA-ATTTCTGTTCATTATTTGAGTG-ACTTAAATGT--ATTATAAATAATACA-TTTTAA----------------------------ATGCAATACTAAATA--GTTTGTCTTTTGTTTTCAAGGAG---------------------------------------------------------------------------------------…
	KX177994 -----------------------TTTGT-AAGATTATCATTAAAATCGTTTTAGAAGTAGTAGTTTCTTACCTCTCATTTAGAGCAGATGTGATTGGTTGCATATGTGTAGGTTT-AAAAGTTAA--ATGAGCTTAG---------GACTTTTTGCTTTTTAGG--GATCATCTGTA-ATTTCTGTTCATTATTTGAGTG-ACTTAAATGT--ATTATAAATAATACA-TTTTAA----------------------------ATGCAATACTAAATA--GTTTGTCTTTTGTTTTCAAGGAG---------------------------------------------------------------------------------------…
	KX178001 -----------------------TTTGT-AAGATTATCATTAAAATCGTTTTAGAAGTAGTAGTTTCTTACCTCTCATTTAGAGCAGATGTGATTGGTTGCATATGTGTAGGTTT-AAAAGTTAA--ATGAGCTTAG---------GACTTTTTGCTTTTTAGG--GATCATCTGTA-ATTTCTGTTCATTATTTGAGTG-ACTTAAATGT--ATTATAAATAATACA-TTTTAA----------------------------ATGCAATACTAAATA--GTTTGTCTTTTGTTTTCAAGGAG---------------------------------------------------------------------------------------…
	KX178046 -----------------------TTTGT-AAGATTATCATTAAAATCGTTTTAGAAGTAGTAGTTTCTTACCTCTCATTTAGAGCAGATGTGATTGGTTGCATATGTGTAGGTTT-AAAAGTTAA--ATGAGCTTAG---------GACTTTTTGCTTTTTAGG--GATCATCTGTA-ATTTCTGTTCATTATTTGAGTG-ACTTAAATGT--ATTATAAATAATACA-TTTTAA----------------------------ATGCAATACTAAATA--GTTTGTCTTTTGTTTTCAAGGAG---------------------------------------------------------------------------------------…
	KX178048 -----------------------TTTGT-AAGATTATCATTAAAATCGTTTTAGAAGTAGTAGTTTCTTACCTCTCATTTAGAGCAGATGTGATTGGTTGCATATGTGTAGGTTT-AAAAGTTAA--ATGAGCTTAG---------GACTTTTTGCTTTTTAGG--GATCATCTGTA-ATTTCTGTTCATTATTTGAGTG-ACTTAAATGT--ATTATAAATAATACA-TTTTAA----------------------------ATGCAATACTAAATA--GTTTGTCTTTTGTTTTCAAGGAG---------------------------------------------------------------------------------------…
	KX178049 -----------------------TTTGT-AAGATTATCATTAAAATCGTTTTAGAAGTAGTAGTTTCTTACCTCTCATTTAGAGCAGATGTGATTGGTTGCATATGTGTAGGTTT-AAAAGTTAA--ATGAGCTTAG---------GACTTTTTGCTTTTTAGG--GATCATCTGTA-ATTTCTGTTCATTATTTGAGTG-ACTTAAATGT--ATTATAAATAATACA-TTTTAA----------------------------ATGCAATACTAAATA--GTTTGTCTTTTGTTTTCAAGGAG---------------------------------------------------------------------------------------…
	KX178051 -----------------------TTTGT-AAGATTATCATTAAAATCGTTTTAGAAGTAGTAGTTTCTTACCTCTCATTTAGAGCAGATGTGATTGGTTGCATATGTGTAGGTTT-AAAAGTTAA--ATGAGCTTAG---------GACTTTTTGCTTTTTAGG--GATCATCTGTA-ATTTCTGTTCATTATTTGAGTG-ACTTAAATGT--ATTATAAATAATACA-TTTTAA----------------------------ATGCAATACTAAATA--GTTTGTCTTTTGTTTTCAAGGAG---------------------------------------------------------------------------------------…
	KX178052 -----------------------TTTGT-AAGATTATCATTAAAATCGTTTTAGAAGTAGTAGTTTCTTACCTCTCATTTAGAGCAGATGTGATTGGTTGCATATGTGTAGGTTT-AAAAGTTAA--ATGAGCTTAG---------GACTTTTTGCTTTTTAGG--GATCATCTGTA-ATTTCTGTTCATTATTTGAGTG-ACTTAAATGT--ATTATAAATAATACA-TTTTAA----------------------------ATGCAATACTAAATA--GTTTGTCTTTTGTTTTCAAGGAG---------------------------------------------------------------------------------------…
	KX178053 -----------------------TTTGT-AAGATTATCATTAAAATCGTTTTAGAAGTAGTAGTTTCTTACCTCTCATTTAGAGCAGATGTGATTGGTTGCATATGTGTAGGTTT-AAAAGTTAA--ATGAGCTTAG---------GACTTTTTGCTTTTTAGG--GATCATCTGTA-ATTTCTGTTCATTATTTGAGTG-ACTTAAATGT--ATTATAAATAATACA-TTTTAA----------------------------ATGCAATACTAAATA--GTTTGTCTTTTGTTTTCAAGGAG---------------------------------------------------------------------------------------…
	KX178055 -----------------------TTTGT-AAGATTATCATTAAAATCGTTTTAGAAGTAGTAGTTTCTTACCTCTCATTTAGAGCAGATGTGATTGGTTGCATATGTGTAGGTTT-AAAAGTTAA--ATGAGCTTAG---------GACTTTTTGCTTTTTAGG--GATCATCTGTA-ATTTCTGTTCATTATTTGAGTG-ACTTAAATGT--ATTATAAATAATACA-TTTTAA----------------------------ATGCAATACTAAATA--GTTTGTCTTTTGTTTTCAAGGAG---------------------------------------------------------------------------------------…
	KX178056 -----------------------TTTGT-AAGATTATCATTAAAATCGTTTTAGAAGTAGTAGTTTCTTACCTCTCATTTAGAGCAGATGTGATTGGTTGCATATGTGTAGGTTT-AAAAGTTAA--ATGAGCTTAG---------GACTTTTTGCTTTTTAGG--GATCATCTGTA-ATTTCTGTTCATTATTTGAGTG-ACTTAAATGT--ATTATAAATAATACA-TTTTAA----------------------------ATGCAATACTAAATA--GTTTGTCTTTTGTTTTCAAGGAG---------------------------------------------------------------------------------------…
	AKC2 TAGCTGCAAAAATGATTAATGACTTTGT-AAGATTATCATTAAAATCGTTTTAGAAGTAGTAGTTTCTTACCTCTCATTTAGAGCAGATGTGATTGGTTGCATATGTGTAGGTTT-AAAAGTTAA--ATGAGCTTAG---------GACTTTTTGC--TTTAGG--GATCATCTGTA-ATTTCTGTTCATTATTTGAGTG-ACTTAAATGT--ATTATAAATAATACA-TTTTAA----------------------------ATGCAATACTAAATA--GTTTGTCTTTTGTTTTCAAGGAGGACAGCCTCATGCCAGAAGAGCGCAGACAGCTGAGTAAAATCTTCCCTCTGTCTTTCTGCAATTCTGACTACAT-----------------…
	KX178031 -----------------------TTTGT-AAGATTCTCATTAAAATCGTTTTAGAAGTTGTAGTTTCTTACCTCTCATTTAGAGCAGATGCGATTGGTTGCATATGTGTAGGTTT-ACAAGTTAAATATGAGCTTAG---------GACTTTTTGCTTTTTAGG--GATCATCTGTATATTTCTGTTCATTATTTGAGTG-ACTTAAATGT--ATTATAAATAATACA-TTTTAA----------------------------ACCCAATACTAAATC--GTTTGTCTTTTGTTATCAAGGAG---------------------------------------------------------------------------------------…
	KX178032 -----------------------TTTGT-AAGATTCTCATTAAAATCGTTTTAGAAGTTGTAGTTTCTTACCTCTCATTTAGAGCAGATGCGATTGGTTGCATATGTGTAGGTTT-ACAAGTTAAATATGAGCTTAG---------GACTTTTTGCTTTTTAGG--GATCATCTGTATATTTCTGTTCATTATTTGAGTG-ACTTAAATGT--ATTATAAATAATACA-TTTTAA----------------------------ACCCAATACTAAATC--GTTTGTCTTTTGTTATCAAGGAG---------------------------------------------------------------------------------------…
	KX178033 -----------------------TTTGT-AAGATTCTCATTAAAATCGTTTTAGAAGTTGTAGTTTCTTACCTCTCATTTAGAGCAGATGCGATTGGTTGCATATGTGTAGGTTT-ACAAGTTAAATATGAGCTTAG---------GACTTTTTGCTTTTTAGG--GATCATCTGTATATTTCTGTTCATTATTTGAGTG-ACTTAAATGT--ATTATAAATAATACA-TTTTAA----------------------------ACCCAATACTAAATC--GTTTGTCTTTTGTTATCAAGGAG---------------------------------------------------------------------------------------…
	KX178035 -----------------------TTTGT-AAGATTCTCATTAAAATCGTTTTAGAAGTTGTAGTTTCTTACCTCTCATTTAGAGCAGATGCGATTGGTTGCATATGTGTAGGTTT-ACAAGTTAAATATGAGCTTAG---------GACTTTTTGCTTTTTAGG--GATCATCTGTATATTTCTGTTCATTATTTGAGTG-ACTTAAATGT--ATTATAAATAATACA-TTTTAA----------------------------ACCCAATACTAAATC--GTTTGTCTTTTGTTATCAAGGAG---------------------------------------------------------------------------------------…
	B1583 --------------------------GT-AAGATTCTCATTAAAATCGTTTTAGAAGTAGTAGTTTCTTACCTCTCATTTAGAGCAGATGTGATTGGTTGCATATGTGTAGGTTT-AAAAGTGAAATATGAGCTTAGGACTTTTTTAACTTTTTGCTTTTTAGC--GTTCATATGGGTATTTCTGTTTATTATTTTAGTG-ACTTAAATGT--ATTATAAAAAATACA-TTTTAA----------------------------ATCCAATACTAAATC--GTTTGTCTTTTGTTATCAAG---------------------------------------------------------------------------------------------…
	B1669 --------------------------GT-AAGATTCTCATTAAAATCGTTTTAGAAGTAGTAGTTTCTTACCTCTCATTTAGAGCAGATGTGATTGGTTGCATATGTGTAGGTTT-AAAAGTGAAATATGAGCTTAGGACTTTTTTAACTTTTTGCTTTTTAGC--GTTCATATGGGTATTTCTGTTTATTATTTTAGTG-ACTTAAATGT--ATTATAAAAAATACA-TTTTAA----------------------------ATCCAATACTAAATC--GTTTGTCTTTTGTTATCAAG---------------------------------------------------------------------------------------------…
	Uraplr8 TAGCTGCAAAAATGATTAATGACTTTGT-AAGATTCTCATTAAAATCGTTTTAGAAGTAGTAGTTTCTTACCTCTCATTTAGAGCAGATGTGATTGGTTGCATATGTGTAGGTTT-AAAAGTGAAATATGAGCTTAGGACTTTTTTAACTTTTTGCTTTTTAGC--GTTCATATGGGTATTTCTGTTTATTATTTTAGTG-ACTTAAATGT--ATTATAAAAAATACA-TTTTAA----------------------------ATCCAATACTAAATC--GTTTGTCTTTTGTTATCAAGGAGGACAGCCTCGTGCCAGAAGAGCGCAGACAGCTGAGTAAAATCTTCCCTCTTTCTATCTGCAATTCTGACTACAT--------------…
	Uraplr11 TAGCTGCAAAAATGATTAATGACTTTGT-AAGATTCTCATTAAAATCGTTTTAGAAGTAGTAGTTTCTTACCTCTCATTTAGAGCAGATGTGATTGGTTGCATATGTGTAGGTTT-AAAAGTGAAATATGAGCTTAGGACTTTTTTAACTTTTTGCTTTTTAGC--GTTCATATGGGTATTTCTGTTTATTATTTTAGTG-ACTTAAATGT--ATTATAAAAAATACA-TTTTAA----------------------------ATCCAATACTAAATC--GTTTGTCTTTTGTTATCAAGGAGGACAGCCTCGTGCCAGAAGAGCGCAGACAGCTGAGTAAAATCTTCCCTCTTTCTATCTGCAATTCTGACTACAT-------------…
	KX177984 -----------------------TTTGT-AAGATTCTCATTAAAATCGTTTTAGAAGTAGTAGTTTCTTACCTCTCATTTAGAGCAGATGTGATTGGTTGCATATGTGTAGGTTT-AAAAGTGAAATATGAGCTTAGGACTTTTTTAACTTTTTGCTTTTTAGC--GTTCATATGGGTATTTCTGTTTATTATTTTAGTG-ACTTAAATGT--ATTATAAAAAATACA-TTTTAA----------------------------ATCCAATACTAAATC--GTTTGTCTTTTGTTATCAAGGAG---------------------------------------------------------------------------------------…
	KX177985 -----------------------TTTGT-AAGATTCTCATTAAAATCGTTTTAGAAGTAGTAGTTTCTTACCTCTCATTTAGAGCAGATGTGATTGGTTGCATATGTGTAGGTTT-AAAAGTGAAATATGAGCTTAGGACTTTTTTAACTTTTTGCTTTTTAGC--GTTCATATGGGTATTTCTGTTTATTATTTTAGTG-ACTTAAATGT--ATTATAAAAAATACA-TTTTAA----------------------------ATCCAATACTAAATC--GTTTGTCTTTTGTTATCAAGGAG---------------------------------------------------------------------------------------…
	KX177991 -----------------------TTTGT-AAGATTCTCATTAAAATCGTTTTAGAAGTAGTAGTTTCTTACCTCTCATTTAGAGCAGATGTGATTGGTTGCATATGTGTAGGTTT-AAAAGTGAAATATGAGCTTAGGACTTTTTTAACTTTTTGCTTTTTAGC--GTTCATATGGGTATTTCTGTTTATTATTTTAGTG-ACTTAAATGT--ATTATAAAAAATACA-TTTTAA----------------------------ATCCAATACTAAATC--GTTTGTCTTTTGTTATCAAGGAG---------------------------------------------------------------------------------------…
	KX177995 -----------------------TTTGT-AAGATTCTCATTAAAATCGTTTTAGAAGTAGTAGTTTCTTACCTCTCATTTAGAGCAGATGTGATTGGTTGCATATGTGTAGGTTT-AAAAGTGAAATATGAGCTTAGGACTTTTTTAACTTTTTGCTTTTTAGC--GTTCATATGGGTATTTCTGTTTATTATTTTAGTG-ACTTAAATGT--ATTATAAAAAATACA-TTTTAA----------------------------ATCCAATACTAAATC--GTTTGTCTTTTGTTATCAAGGAG---------------------------------------------------------------------------------------…
	KX177997 -----------------------TTTGT-AAGATTCTCATTAAAATCGTTTTAGAAGTAGTAGTTTCTTACCTCTCATTTAGAGCAGATGTGATTGGTTGCATATGTGTAGGTTT-AAAAGTGAAATATGAGCTTAGGACTTTTTTAACTTTTTGCTTTTTAGC--GTTCATATGGGTATTTCTGTTTATTATTTTAGTG-ACTTAAATGT--ATTATAAAAAATACA-TTTTAA----------------------------ATCCAATACTAAATC--GTTTGTCTTTTGTTATCAAGGAG---------------------------------------------------------------------------------------…
	KX177998 -----------------------TTTGT-AAGATTCTCATTAAAATCGTTTTAGAAGTAGTAGTTTCTTACCTCTCATTTAGAGCAGATGTGATTGGTTGCATATGTGTAGGTTT-AAAAGTGAAATATGAGCTTAGGACTTTTTTAACTTTTTGCTTTTTAGC--GTTCATATGGGTATTTCTGTTTATTATTTTAGTG-ACTTAAATGT--ATTATAAAAAATACA-TTTTAA----------------------------ATCCAATACTAAATC--GTTTGTCTTTTGTTATCAAGGAG---------------------------------------------------------------------------------------…
	KX178009 -----------------------TTTGT-AAGATTCTCATTAAAATCGTTTTAGAAGTAGTAGTTTCTTACCTCTCATTTAGAGCAGATGTGATTGGTTGCATATGTGTAGGTTT-AAAAGTGAAATATGAGCTTAGGACTTTTTTAACTTTTTGCTTTTTAGC--GTTCATATGGGTATTTCTGTTTATTATTTTAGTG-ACTTAAATGT--ATTATAAAAAATACA-TTTTAA----------------------------ATCCAATACTAAATC--GTTTGTCTTTTGTTATCAAGGAG---------------------------------------------------------------------------------------…
	KX178028 -----------------------TTTGT-AAGATTCTCATTAAAATCGTTTTAGAAGTAGTAGTTTCTTACCTCTCATTTAGAGCAGATGTGATTGGTTGCATATGTGTAGGTTT-AAAAGTGAAATATGAGCTTAGGACTTTTTTAACTTTTTGCTTTTTAGC--GTTCATATGGGTATTTCTGTTTATTATTTTAGTG-ACTTAAATGT--ATTATAAAAAATACA-TTTTAA----------------------------ATCCAATACTAAATC--GTTTGTCTTTTGTTATCAAGGAG---------------------------------------------------------------------------------------…
	KX178029 -----------------------TTTGT-AAGATTCTCATTAAAATCGTTTTAGAAGTAGTAGTTTCTTACCTCTCATTTAGAGCAGATGTGATTGGTTGCATATGTGTAGGTTT-AAAAGTGAAATATGAGCTTAGGACTTTTTTAACTTTTTGCTTTTTAGC--GTTCATATGGGTATTTCTGTTTATTATTTTAGTG-ACTTAAATGT--ATTATAAAAAATACA-TTTTAA----------------------------ATCCAATACTAAATC--GTTTGTCTTTTGTTATCAAGGAG---------------------------------------------------------------------------------------…
	Uraplr9 TAGCTGCAAAAATGATTAATGACTTTGT-AAGATTCTCATTAAAATCGTTTTAGAAGTAGTAGTTTCTTACCTCTCATTTAGAGCAGATGTGATTGGTTGCATATGTGTAGGTTTAAAAAGTGAAATATGAGCTTAGGACTTTTTTAACTTTTTGCTTTTTAGC--GTTCATATGGGTATTTCTGTTTATTATTTTAGTG-ACTTAAATGT--ATTATAAAAAATACA-TTTTAA----------------------------ATCCAATACTAAATC--GTTTGTCTTTTGTTATCAAGGAGGACAGCCTCGTGCCAGAAGAGCGCAGACAGCTGAGTAAAATCTTCCCTCTTTCTATCTGCAATTCTGACTACAT--------------…
	B1667 --------------------------GT-AAGATTCTCATTAAAATCTATTCAGAAGTAGTAGTTTCTTACCTCTCATTTAGAGCAGATGTGATTGGTTGCACATGTGTAGGTTT-AAAAGTTAAATATGAGCTAAGGACTTTTTAAACTTTTTGCTTTTTAGA--GTTCATCTGTGTATTTCTGTTCATTATTTGAGTG-ACTTAAATGT--ATTATAAATAATACA-TTTTAA----------------------------ATACAATACTAAATA--GTTTGTCTTTTGTTATCAAG---------------------------------------------------------------------------------------------…
	B1679 --------------------------GT-AAGATTCTCATTAAAATCTATTCAGAAGTAGTAGTTTCTTACCTCTCATTTAGAGCAGATGTGATTGGTTGCACATGTGTAGGTTT-AAAAGTTAAATATGAGCTAAGGACTTTTTAAACTTTTTGCTTTTTAGA--GTTCATCTGTGTATTTCTGTTCATTATTTGAGTG-ACTTAAATGT--ATTATAAATAATACA-TTTTAA----------------------------ATACAATACTAAATA--GTTTGTCTTTTGTTATCAAG---------------------------------------------------------------------------------------------…
	KX177996 -----------------------TTTGT-AAGATTCTCATTAAAATCTATTCAGAAGTAGTAGTTTCTTACCTCTCATTTAGAGCAGATGTGATTGGTTGCACATGTGTAGGTTT-AAAAGTTAAATATGAGCTAAGGACTTTTTAAACTTTTTGCTTTTTAGA--GTTCATCTGTGTATTTCTGTTCATTATTTGAGTG-ACTTAAATGT--ATTATAAATAATACA-TTTTAA----------------------------ATACAATACTAAATA--GTTTGTCTTTTGTTATCAAGGAG---------------------------------------------------------------------------------------…
	KX177999 -----------------------TTTGT-AAGATTCTCATTAAAATCTATTCAGAAGTAGTAGTTTCTTACCTCTCATTTAGAGCAGATGTGATTGGTTGCACATGTGTAGGTTT-AAAAGTTAAATATGAGCTAAGGACTTTTTAAACTTTTTGCTTTTTAGA--GTTCATCTGTGTATTTCTGTTCATTATTTGAGTG-ACTTAAATGT--ATTATAAATAATACA-TTTTAA----------------------------ATACAATACTAAATA--GTTTGTCTTTTGTTATCAAGGAG---------------------------------------------------------------------------------------…
	KX178006 -----------------------TTTGT-AAGATTCTCATTAAAATCTATTCAGAAGTAGTAGTTTCTTACCTCTCATTTAGAGCAGATGTGATTGGTTGCACATGTGTAGGTTT-AAAAGTTAAATATGAGCTAAGGACTTTTTAAACTTTTTGCTTTTTAGA--GTTCATCTGTGTATTTCTGTTCATTATTTGAGTG-ACTTAAATGT--ATTATAAATAATACA-TTTTAA----------------------------ATACAATACTAAATA--GTTTGTCTTTTGTTATCAAGGAG---------------------------------------------------------------------------------------…
	KX178008 -----------------------TTTGT-AAGATTCTCATTAAAATCTATTCAGAAGTAGTAGTTTCTTACCTCTCATTTAGAGCAGATGTGATTGGTTGCACATGTGTAGGTTT-AAAAGTTAAATATGAGCTAAGGACTTTTTAAACTTTTTGCTTTTTAGA--GTTCATCTGTGTATTTCTGTTCATTATTTGAGTG-ACTTAAATGT--ATTATAAATAATACA-TTTTAA----------------------------ATACAATACTAAATA--GTTTGTCTTTTGTTATCAAGGAG---------------------------------------------------------------------------------------…
	KX178010 -----------------------TTTGT-AAGATTCTCATTAAAATCTATTCAGAAGTAGTAGTTTCTTACCTCTCATTTAGAGCAGATGTGATTGGTTGCACATGTGTAGGTTT-AAAAGTTAAATATGAGCTAAGGACTTTTTAAACTTTTTGCTTTTTAGA--GTTCATCTGTGTATTTCTGTTCATTATTTGAGTG-ACTTAAATGT--ATTATAAATAATACA-TTTTAA----------------------------ATACAATACTAAATA--GTTTGTCTTTTGTTATCAAGGAG---------------------------------------------------------------------------------------…
	KX178012 -----------------------TTTGT-AAGATTCTCATTAAAATCTATTCAGAAGTAGTAGTTTCTTACCTCTCATTTAGAGCAGATGTGATTGGTTGCACATGTGTAGGTTT-AAAAGTTAAATATGAGCTAAGGACTTTTTAAACTTTTTGCTTTTTAGA--GTTCATCTGTGTATTTCTGTTCATTATTTGAGTG-ACTTAAATGT--ATTATAAATAATACA-TTTTAA----------------------------ATACAATACTAAATA--GTTTGTCTTTTGTTATCAAGGAG---------------------------------------------------------------------------------------…
	KX178021 -----------------------TTTGT-AAGATTCTCATTAAAATCTATTCAGAAGTAGTAGTTTCTTACCTCTCATTTAGAGCAGATGTGATTGGTTGCACATGTGTAGGTTT-AAAAGTTAAATATGAGCTAAGGACTTTTTAAACTTTTTGCTTTTTAGA--GTTCATCTGTGTATTTCTGTTCATTATTTGAGTG-ACTTAAATGT--ATTATAAATAATACA-TTTTAA----------------------------ATACAATACTAAATA--GTTTGTCTTTTGTTATCAAGGAG---------------------------------------------------------------------------------------…
	KX178022 -----------------------TTTGT-AAGATTCTCATTAAAATCTATTCAGAAGTAGTAGTTTCTTACCTCTCATTTAGAGCAGATGTGATTGGTTGCACATGTGTAGGTTT-AAAAGTTAAATATGAGCTAAGGACTTTTTAAACTTTTTGCTTTTTAGA--GTTCATCTGTGTATTTCTGTTCATTATTTGAGTG-ACTTAAATGT--ATTATAAATAATACA-TTTTAA----------------------------ATACAATACTAAATA--GTTTGTCTTTTGTTATCAAGGAG---------------------------------------------------------------------------------------…
	KX178023 -----------------------TTTGT-AAGATTCTCATTAAAATCTATTCAGAAGTAGTAGTTTCTTACCTCTCATTTAGAGCAGATGTGATTGGTTGCACATGTGTAGGTTT-AAAAGTTAAATATGAGCTAAGGACTTTTTAAACTTTTTGCTTTTTAGA--GTTCATCTGTGTATTTCTGTTCATTATTTGAGTG-ACTTAAATGT--ATTATAAATAATACA-TTTTAA----------------------------ATACAATACTAAATA--GTTTGTCTTTTGTTATCAAGGAG---------------------------------------------------------------------------------------…
	KX178054 -----------------------TTTGT-AAGATTCTCATTAAAATCTATTCAGAAGTAGTAGTTTCTTACCTCTCATTTAGAGCAGATGTGATTGGTTGCACATGTGTAGGTTT-AAAAGTTAAATATGAGCTAAGGACTTTTTAAACTTTTTGCTTTTTAGA--GTTCATCTGTGTATTTCTGTTCATTATTTGAGTG-ACTTAAATGT--ATTATAAATAATACA-TTTTAA----------------------------ATACAATACTAAATA--GTTTGTCTTTTGTTATCAAGGAG---------------------------------------------------------------------------------------…
	Nmy3KJg TTCCTGCAAAAATGATTAATGACTTTGT-AAGATTCTCATTAAAATCTATTCAGAAGTAGTAGTTTCTTACCTCTCATTTAGAGCAGATGTGATTGGTTGCACATGTGTAGGTTT-AAAAGTTAAATATGAGCTAAGGACTTTTTAAACTTTTTGCTTTTTAGA--GTTCATCTGTGTATTTCTGTTCATTATTTGAGTG-ACTTAAATGT--ATTATAAATAATACA-TTTTAA----------------------------ATACAATACTAAATA--GTTTGTCTTTTGTTATCAAGGAGGACAGCCTCATGCCAGAAGACCGCAGACAGCTGAGCAAAATCTTCCCTCTGTCTTTCTGCAATTCTGACTACATTGAGGCACCCACCG…
	Nmy2KJg TTCCTGCAAAAATGATTAATGACTTTGT-AAGATTCTCATTAAAATCTATTCAGAAGTAGTAGTTTCTTACCTCTCATTTAGAGCAGATGTGATTGGTTGCACATGTGTAGGTTT-AAAAGTTAAATATGAGCTAAGGACTTTTTAAACTTTTTGCTTTTTAGA--GTTCATCTGTGTATTTCTGTTCATTATTTGAGTG-ACTTAAATGT--ATTATAAATAATACA-TTTTAA----------------------------ATACAATACTAAATA--GTTTGTCTTTTGTTATCAAGGAGGACAGCCTCATGCCAGAAGACCGCAGACAGCTGAGCAAAATCTTCCCTCTGTCTTTCTGCAATTCTGACTACATTGAGGCACCCACCG…
	KX178020 -----------------------TTTGT-AAGATTCTCATTAAAATCTATTCAGAAGTAGTAGTTTCTTACCTCTCATTTAGAGCAGATGTGATTGGTCGCACATGTGTAGGTTT-AAAAGTTAAATATGAGCTAAGGACTTTTTAAACTTTTTGCTTTTTAGA--GTTCATCTGTGTATTTCTGTTCATTATTTGAGTG-ACTTAAATGT--ATTATAAATAATACA-TTTTAA----------------------------ATACAATACTAAATA--GTTTGTCTTTTGTTATCAAGGAG---------------------------------------------------------------------------------------…
	KX178057 -----------------------TTTGT-AAGATTCTCATTCAAATCTATTTAGAAGTAGTAGTTTCTTACCTCTCATTTAGAGCAGATGTGATTGGTTGCATATGTGTAGGTTT-AAAAGTTAAATATGAGCTTAGGACTTTTTAAACTTTTTGCTTTTTAGA--GTTCATCTGTGTATTTCTGTTCATTATT----TG-ACTTAAATGC--ATTATAAATAATACATTTTTAA----------------------------ATACAATACTAAATA--GTTTGTCTTTTGTTATCAAGGAG---------------------------------------------------------------------------------------…
	KX178058 -----------------------TTTGT-AAGATTCTCATTCAAATCTATTTAGAAGTAGTAGTTTCTTACCTCTCATTTAGAGCAGATGTGATTGGTTGCATATGTGTAGGTTT-AAAAGTTAAATATTAGCTTAGGACTTTTTAAACTTTTTGCTTTTTAGA--GTTCATCTGTGTATTTGTGTTCATTATTTGAGTG-ACTTAAATGC--ATTATAAATAATACATTTTTAA----------------------------ATACAATACTAAATA--GTTTGTCTTTTGTTATCAAGGAG---------------------------------------------------------------------------------------…
	B1548 --------------------------GT-AAGATTCTCATTAAAATCTCTTGAGAAGTAGTAGTTTCTTACCGCTCATTTAAAGCAGCTGTGATTGGCTGCACCTGTGTAGATTTAAAAAGTTAAATATGAGCTTAGGAC--TTTAGACTTTTTGCTTTTTAGA--GTTCATCTGTGTATTTCTGTTCATTATTTGAGTT-ACTTAAATGT--ATCATAAATAACACA-TTTTAA----------------------------GTACAATACTAAATA--GTTTGTCTTTTGTTATCAAG---------------------------------------------------------------------------------------------…
	BNYZ_NW1 TGGCCGCAAAAATGATTAATGACTTTGT-AAGATTCTCATTAAAATCTCTTGAGAAGTAGTAGTTTCTTACCGCTCATTTAAAGCAGCTGTGATTGGCTGCACCTGTGTAGATTTAAAAAGTTAAATATGAGCTTAGGAC--TTTAGACTTTTTGCTTTTTAGA--GTTCATCTGTGTATTTCTGTTCATTATTTGAGTT-ACTTAAATGT--ATCATAAATAACACA-TTTTAA----------------------------GTACAATACTAAATA--GTTTGTCTTTTGTTATCAAGGAGGAAAGCCTCGTGCCAGAAGAGCGCAGACAGCTGAGTAAAATCTTCCCTCTGTCTTTCTGCAATTCTGACTACAT-------------…
	KX177987 -----------------------TTTGT-AAGATTCTCATTAAAATCTCTTGAGAAGTAGTAGTTTCTTACCGCTCATTTAAAGCAGCTGTGATTGGCTGCACCTGTGTAGATTTAAAAAGTTAAATATGAGCTTAGGAC--TTTAGACTTTTTGCTTTTTAGA--GTTCATCTGTGTATTTCTGTTCATTATTTGAGTT-ACTTAAATGT--ATCATAAATAACACA-TTTTAA----------------------------GTACAATACTAAATA--GTTTGTCTTTTGTTATCAAGGAG---------------------------------------------------------------------------------------…
	B1650 --------------------------GT-AAGATTCTCATTAAAATCTCTTGAGAAGTAGTAGTTTCTTACCGCTCATTTAAAGCAGCTGTGATTGGCTGCACCTGTGTAGATTT-AAAAGTTAAATATGAGCTTAGGAC--TTTAGACTTTTTGCTTTTTAGA--GTTCATCTGTGTATTTCTGTTYATTATTTGAGTT-ACTTAAATGT--ATCATAAATAACACA-TTTTAA----------------------------GTACAATACTAAATA--GTTTGTCTTTTGTTATCAAG---------------------------------------------------------------------------------------------…
	KX178004 -----------------------TTTGT-AAGATTCTCATTAAAATCTCTTGAGAAGTAGTAGTTTCTTACCGCTCATTTAAAGCAGCTGTGATTGGCTGCACCTGTGTAGATTT-AAAAGTTAAATATGAGCTTAGGAC--TTTAGACTTTTTGCTTTTTAGA--GTTCATCTGTGTATTTCTGTTYATTATTTGAGTT-ACTTAAATGT--ATCATAAATAACACA-TTTTAA----------------------------GTACAATACTAAATA--GTTTGTCTTTTGTTATCAAGGAG---------------------------------------------------------------------------------------…
	KX178005 -----------------------TTTGT-AAGATTCTCATTAAAATCTCTTGAGAAGTAGTAGTTTCTTACCGCTCATTTAAAGCAGCTGTGATTGGCTGCACCTGTGTAGATTT-AAAAGTTAAATATGAGCTTAGGAC--TTTAGACTTTTTGCTTTTTAGA--GTTCATCTGTGTATTTCTGTTTATTATTTGAGTT-ACTTAAATGT--ATCATAAATAACACA-TTTTAA----------------------------GTACAATACTAAATA--GTTTGTCTTTTGTTATCAAGGAG---------------------------------------------------------------------------------------…
	B1536 --------------------------GT-AAGATTCTCATTAAAATATATTCAGAAGTACTAGTTTCTTACC-----------GCAGCTGTGATTGGCTGCACCTGTGTACATTT-GAAAGTTAAATATGAGCTTAGGACTTTTTAGACTTTTTGCCTTTTAGA--GTTCATCTGTGTATTTCTGTTCATTATTTGAGTT-ACTTAAATGT--ATTATAAATAACACA-TTTTAA----------------------------GTACAATACTAAATA--GTTTGTCTTTTGTTATCAAG---------------------------------------------------------------------------------------------…
	B1572 --------------------------GT-AAGATTCTCATTAAAATATATTCAGAAGTACTAGTTTCTTACC-----------GCAGCTGTGATTGGCTGCACCTGTGTACATTT-GAAAGTTAAATATGAGCTTAGGACTTTTTAGACTTTTTGCCTTTTAGA--GTTCATCTGTGTATTTCTGTTCATTATTTGAGTT-ACTTAAATGT--ATTATAAATAACACA-TTTTAA----------------------------GTACAATACTAAATA--GTTTGTCTTTTGTTATCAAG---------------------------------------------------------------------------------------------…
	krst_NW3 TGGCTGCAAAAATGATTAATGACTTTGT-AAGATTCTCATTAAAATATATTCAGAAGTACTAGTTTCTTACC-----------GCAGCTGTGATTGGCTGCACCTGTGTACATTT-GAAAGTTAAATATGAGCTTAGGACTTTTTAGACTTTTTGCCTTTTAGA--GTTCATCTGTGTATTTCTGTTCATTATTTGAGTT-ACTTAAATGT--ATTATAAATAACACA-TTTTAA----------------------------GTACAATACTAAATA--GTTTGTCTTTTGTTATCAAGGAGGAAAGCCTCGTGCCAGAAGAGCGCAGACAGCTGAGTAAAATCTTCCCTCTGTCTTTCTGCAATTCTGACTACAT-------------…
	MN_apl3 TGGCTGCAAAAATGATTAATGACTTTGT-AAGATTCTCATTAAAATATATTCAGAAGTACTAGTTTCTTACC-----------GCAGCTGTGATTGGCTGCACCTGTGTACATTT-GAAAGTTAAATATGAGCTTAGGACTTTTTAGACTTTTTGCCTTTTAGA--GTTCATCTGTGTATTTCTGTTCATTATTTGAGTT-ACTTAAATGT--ATTATAAATAACACA-TTTTAA----------------------------GTACAATACTAAATA--GTTTGTCTTTTGTTATCAAGGAGGAAAGCCTCGTGCCAGAAGAGCGCAGACAGCTGAGTAAAATCTTCCCTCTGTCTTTCTGCAATTCTGACTACAT--------------…
	MN_apl2 TGGCTGCAAAAATGATTAATGACTTTGT-AAGATTCTCATTAAAATATATTCAGAAGTACTAGTTTCTTACC-----------GCAGCTGTGATTGGCTGCACCTGTGTACATTT-GAAAGTTAAATATGAGCTTAGGACTTTTTAGACTTTTTGCCTTTTAGA--GTTCATCTGTGTATTTCTGTTCATTATTTGAGTT-ACTTAAATGT--ATTATAAATAACACA-TTTTAA----------------------------GTACAATACTAAATA--GTTTGTCTTTTGTTATCAAGGAGGAAAGCCTCGTGCCAGAAGAGCGCAGACAGCTGAGTAAAATCTTCCCTCTGTCTTTCTGCAATTCTGACTACAT--------------…
	krst_NW1 TGGCTGCAAAAATGATTAATGACTTTGT-AAGATTCTCATTAAAATATATTCAGAAGTACTAGTTTCTTACC-----------GCAGCTGTGATTGGCTGCACCTGTGTACATTT-GAAAGTTAAATATGAGCTTAGGACTTTTTAGACTTTTTGCCTTTTAGA--GTTCATCTGTGTATTTCTGTTCATTATTTGAGTT-ACTTAAATGT--ATTATAAATAACACA-TTTTAA----------------------------GTACAATACTAAATA--GTTTGTCTTTTGTTATCAAGGAGGAAAGCCTCGTGCCAGAAGAGCGCAGACAGCTGAGTAAAATCTTCCCTCTGTCTTTCTGCAATTCTGACTACAT-------------…
	KX177986 -----------------------TTTGT-AAGATTCTCATTAAAATATATTCAGAAGTACTAGTTTCTTACC-----------GCAGCTGTGATTGGCTGCACCTGTGTACATTT-GAAAGTTAAATATGAGCTTAGGACTTTTTAGACTTTTTGCCTTTTAGA--GTTCATCTGTGTATTTCTGTTCATTATTTGAGTT-ACTTAAATGT--ATTATAAATAACACA-TTTTAA----------------------------GTACAATACTAAATA--GTTTGTCTTTTGTTATCAAGGAG---------------------------------------------------------------------------------------…
	KX177992 -----------------------TTTGT-AAGATTCTCATTAAAATATATTCAGAAGTACTAGTTTCTTACC-----------GCAGCTGTGATTGGCTGCACCTGTGTACATTT-GAAAGTTAAATATGAGCTTAGGACTTTTTAGACTTTTTGCCTTTTAGA--GTTCATCTGTGTATTTCTGTTCATTATTTGAGTT-ACTTAAATGT--ATTATAAATAACACA-TTTTAA----------------------------GTACAATACTAAATA--GTTTGTCTTTTGTTATCAAGGAG---------------------------------------------------------------------------------------…
	KX178007 -----------------------TTTGT-AAGATTCTCATTAAAATATATTCAGAAGTACTAGTTTCTTACC-----------GCAGCTGTGATTGGCTGCACCTGTGTACATTT-GAAAGTTAAATATGAGCTTAGGACTTTTTAGACTTTTTGCCTTTTAGA--GTTCATCTGTGTATTTCTGTTCATTATTTGAGTT-ACTTAAATGT--ATTATAAATAACACA-TTTTAA----------------------------GTACAATACTAAATA--GTTTGTCTTTTGTTATCAAGGAG---------------------------------------------------------------------------------------…
	krst_NW2 TGGCTGCAAAAATGATTAATGACTTTGT-AAGATTCTCATTAAAATATATTCAGAAGTATTAGTTTCTTACC-----------GCAGCTGTGATTGGCTGCACCTGTGTACATTT-GAAAGTTAAATATGAGCTTAGGACTTTTTAGACTTTTTGCCTTTTAGA--GTTCATCTGTGTATTTCTGTTCATTATTTGAGTT-ACTTAAATGT--ATTATAAATAACACA-TTTTAA----------------------------GTACAATACTAAATA--GTTTGTCTTTTGTTATCAAGGAGGAAAGCCTCGTGCCAGAAGAGCGCAGACAGCTGAGTAAAATCTTCCCTCTGTCTTTCTGCAATTCTGACTACAT-------------…
	KX178013 -----------------------TTTGT-AAGATTCTCATTAAAATATATTCAGAAGTATTAGTTTCTTACC-----------GCAGCTGTGATTGGCTGCACCTGTGTACATTT-GAAAGTTAAATATGAGCTTAGGACTTTTTAGACTTTTTGCCTTTTAGA--GTTCATCTGTGTATTTCTGTTCATTATTTGAGTT-ACTTAAATGT--ATTATAAATAACACA-TTTTAA----------------------------GTACAATACTAAATA--GTTTGTCTTTTGTTATCAAGGAG---------------------------------------------------------------------------------------…
	KX178014 -----------------------TTTGT-AAGATTCTCATTAAAATATATTCAGAAGTATTAGTTTCTTACC-----------GCAGCTGTGATTGGCTGCACCTGTGTACATTT-GAAAGTTAAATATGAGCTTAGGACTTTTTAGACTTTTTGCCTTTTAGA--GTTCATCTGTGTATTTCTGTTCATTATTTGAGTT-ACTTAAATGT--ATTATAAATAACACA-TTTTAA----------------------------GTACAATACTAAATA--GTTTGTCTTTTGTTATCAAGGAG---------------------------------------------------------------------------------------…
	MN_apl1 TGGCTGCAAAAATGATTAATGACTTTGT-AAGATTCTCATTAAAATATATTCAGAAGTATTAGTTTCTTACC-----------GCAGCTGTGATTGGCTGCACCTGTGTACATTT-GAAAGTTAAATATGAGCTTAGGACTTTTTAGACTTTTTGCCTTTTAGA--GTTCATCTGTGTATTTCTGTTCATTATTTGAGTTGACTTAAATGT--ATTATAAATAACACA-TTTTAA----------------------------GTACAATACTAAATA--GTTTGTCTTTTGTTATCAAGGAGGAAAGCCTCGTGCCAGAAGAGCGCAGACAGCTGAGTAAAATCTTCCCTCTGTCTTTCTGCAATTCTGACTACAT--------------…
	KX177972 -----------------------TTTGT-AAGATTCTCATTAAAATCTATTCAGAAGTAGTAGTTTCTTACC-----------GCAGCTGTGATTGGCTGCATCTGTGTACATTT-GAAAGTTAAATATGAGCTTAGGACTTTTTAGACTTTTTGCTTTTTAGA--GTTCATCTGTGTATTTCTG-TCATTATTTGAGTT-ACTTAAATGT--ATTATAAATAACACA-TTTTAA----------------------------GTACAATACTAAATA--GTTTGTCTTTTGTTATCAAGGAG---------------------------------------------------------------------------------------…
	KX177977 -----------------------TTTGT-AAGATTCTCATTAAAATCTATTCAGAAGTAGTAGTTTCTTACC-----------GCAGCTGTGATTGGCTGCATCTGTGTACATTT-GAAAGTTAAATATGAGCTTAGGACTTTTTAGACTTTTTGCTTTTTAGA--GTTCATCTGTGTATTTCTG-TCATTATTTGAGTT-ACTTAAATGT--ATTATAAATAACACA-TTTTAA----------------------------GTACAATACTAAATA--GTTTGTCTTTTGTTATCAAGGAG---------------------------------------------------------------------------------------…
	KX178016 -----------------------TTTGT-AAGATTCTCATTAAAATCTATTCAGAAGTAGTAGTTTCTTACC-----------GCAGCTGTGATTGGCTGCATCTGTGTACATTT-GAAAGTTAAATATGAGCTTAGGACTTTTTAGACTTTTTGCTTTTTAGA--GTTCATCTGTGTATTTCTG-TCATTATTTGAGTT-ACTTAAATGT--ATTATAAATAACACA-TTTTAA----------------------------GTACAATACTAAATA--GTTTGTCTTTTGTTATCAAGGAG---------------------------------------------------------------------------------------…
	KX178025 -----------------------TTTGT-AAGATTCTCATTAAAATCTATTCAGAAGTAGTAGTTTCTTACC-----------GCAGCTGTGATTGGCTGCATCTGTGTACATTT-GAAAGTTAAATATGAGCTTAGGACTTTTTAGACTTTTTGCTTTTTAGA--GTTCATCTGTGTATTTCTG-TCATTATTTGAGTT-ACTTAAATGT--ATTATAAATAACACA-TTTTAA----------------------------GTACAATACTAAATA--GTTTGTCTTTTGTTATCAAGGAG---------------------------------------------------------------------------------------…
	KX178026 -----------------------TTTGT-AAGATTCTCATTAAAATCTATTCAGAAGTAGTAGTTTCTTACC-----------GCAGCTGTGATTGGCTGCATCTGTGTACATTT-GAAAGTTAAATATGAGCTTAGGACTTTTTAGACTTTTTGCTTTTTAGA--GTTCATCTGTGTATTTCTG-TCATTATTTGAGTT-ACTTAAATGT--ATTATAAATAACACA-TTTTAA----------------------------GTACAATACTAAATA--GTTTGTCTTTTGTTATCAAGGAG---------------------------------------------------------------------------------------…
	KX178044 -----------------------TTTGT-AAGATTCTCATTAAAATCTATTCAGAAGTAGTAGTTTCTTACC-----------GCAGCTGTGATTGGCTGCACCTGTGTACATTT-GAAAGTTAAATATGAGCTTAGGACTTTTTAGACTTTTTGCTTTTTAGA--GTTCATCTGTGTATTTCTG-TCATTATTTGAGTT-ACTTAAATGT--ATTATAAATAACACA-TTTTAA----------------------------GTACAATACTAAATA--GTTTGTCTTTTGTTATCAAGGAG---------------------------------------------------------------------------------------…
	KX178030 -----------------------TTTGT-AAGATTCTCATTAAAATCTATTCAGAAGTAGTAGTTTCTTACC-----------GCAGCTGTGATTGGCTGCACCTGTGTACATTT-GAAAGTTAAATATGAGCTTAGGACTTTTTAGACTTTTTGCTTTTTAGA--GATCATCTGTGTATTTCTG-TCATTATTTGAGTT-ACTTAAATGT--ATTATAAATAACACA-TTTTAA----------------------------GTACAATACTAAATA--GTTTGTCTTTTGTTATCAAGGAG---------------------------------------------------------------------------------------…
	KX178043 -----------------------TTTGT-AAGATTCTCATTAAAATCTATTCAGAAGTAGTAGTTTCTTACC-----------GCAGCTGTGATTGGCTGCATCTGTGTACATTT-GAAAGTTAAATATGAGCTTAGGACTTTTTAGACTTTTTGCTTTTTAGA--GTTCATCTGTGTATTTCTG-TCATTA-TTGAGTT-ACTTAAATGT--ATTATAAATAACACA-TTTTAA----------------------------GTACAATACTAAATA--GTTTGTCTTTTGTTATCAAGGAG---------------------------------------------------------------------------------------…
	KX178024 -----------------------TTTGT-AAGATTCTCATTAAAATCTATTCAGAAGTAGTAGTTTCTTACC-----------GCAGCTGTGATTGGCTGCATCTGTGTACATTT-GAAAGTTAAATATGAGCTTAG---------GACTTTTTGCTTTTTAGA--GTTCATCTGTGTATTTCTG-TCCTTATTTGAGTT-ACTTAAATGT--ATTATAAATAACACA-TTTTAA----------------------------GTACAATACTAAATA--GTTTGTCTTTTGTTATCAAGGAG---------------------------------------------------------------------------------------…
	KX178037 -----------------------TTTGT-AAGATTCTCATTAAAATCTATTCAGAAGTAGTAGTTTCTTACC-----------GCAGCTGTGATTGGCTGCA-CTGTGTACATTT-GAAAGTTAAATATGAGCTTAG---------GACTTTTTGCTTTTTAGA--GTTCATCTGTGTATTTCTG-TCATTATTTGAGTT-ACTTAAATGT--ATTATAAATAACACA-TTTTAA----------------------------GTACAATACTAAATA--GTTTGTCTTTTGTTATCAAGGAG---------------------------------------------------------------------------------------…
	KX178038 -----------------------TTTGT-AAGATTCTCATTAAAATCTATTCAGAAGTAGTAGTTTCTTACC-----------GCAGCTGTGATTGGCTGCA-CTGTGTACATTT-GAAAGTTAAATATGAGCTTAG---------GACTTTTTGCTTTTTAGA--GTTCATCTGTGTATTTCTG-TCATTATTTGAGTT-ACTTAAATGT--ATTATAAATAACACA-TTTTAA----------------------------GTACAATACTAAATA--GTTTGTCTTTTGTTATCAAGGAG---------------------------------------------------------------------------------------…
	B1529 --------------------------GT-AAGATTCTCATTAAAATCGTTTTAGAAGTACTAGTTTCTTACCGCTCATTTAGAGCAGATGTGATTGGTTGCATATGTGTAGGTTT-AAAAGTTAAATATGAGCTTAGGACT--------TTTTTGTTTTTTAGG--GTTCATC--TTGAGTTATCTTGATTATTTGAGTG-ACGTAAATGTAAATTATAAATAATACA-TTTTAA----------------------------ATGCAATACTAAATA--GTTTGTCTTTTGTTATCAAG---------------------------------------------------------------------------------------------…
	B1519 --------------------------GT-AAGATTCTCATTAAAATCGTTTTAGAAGTACTAGTTTCTTACCGCTCATTTAGAGCAGATGTGATTGGTTGCATATGTGTAGGTTT-AAAAGTTAAATATGAGCTTAGGACT--------TTTTTGTTTTTTAGG--GTTCATC--TTGAGTTATCTTGATTATTTGAGTG-ACGTAAATGTAAATTATAAATAATACA-TTTTAA----------------------------ATGCAATACTAAATA--GTTTGTCTTTTGTTATCAAG---------------------------------------------------------------------------------------------…
	KX177982 -----------------------TTTGT-AAGATTCTCATTAAAATCGTTTTAGAAGTACTAGTTTCTTACCGCTCATTTAGAGCAGATGTGATTGGTTGCATATGTGTAGGTTT-AAAAGTTAAATATGAGCTTAGGACT--------TTTTTGTTTTTTAGG--GTTCATC--TTGAGTTATCTTGATTATTTGAGTG-ACGTAAATGTAAATTATAAATAATACA-TTTTAA----------------------------ATGCAATACTAAATA--GTTTGTCTTTTGTTATCAAGGAG---------------------------------------------------------------------------------------…
	KX178047 -----------------------TTTGT-AAGATTCTCATTAAAATCGTTTTAGAAGTACTAGTTTCTTACCGCTCATTTAGAGCAGATGTGATTGGTTGCATATGTGTAGGTTT-AAAAGTTAAATATGAGCTTAGGACT--------TTTTTGTTTTTTAGG--GTTCATC--TTGAGTTATCTTGATTATTTGAGTG-ACGTAAATGTAAATTATAAATAATACA-TTTTAA----------------------------ATGCAATACTAAATA--GTTTGTCTTTTGTTATCAAGGAG---------------------------------------------------------------------------------------…
	KX178050 -----------------------TTTGT-AAGATTCTCATTAAAATCGTTTTAGAAGTACTAGTTTCTTACCGCTCATTTAGAGCAGATGTGATTGGTTGCATATGTGTAGGTTT-AAAAGTTAAATATGAGCTTAGGACT--------TTTTTGTTTTTTAGG--GTTCATCTGTGTATTTCTGTTCATTATTTGAGTG-ACGTAAATGTAAATTATAAATAATACA-TTTCAA----------------------------ATGCAATACTAAATA--GTTTGTCTTTTGTTATCAAGGAG---------------------------------------------------------------------------------------…
	Prof3gh TTCCCGCAAAAATGATTAATGACTTTGT-AAGGTTCTCATTAAAATCTATTCAGAAGTAGTACTTTCTTACCGCTCATTTAAAGCAGATGTGATTGGTTGCACCTGTGTAGATTT-AAAAGTTAAATATGA-----------------------GCTTTTTAGA--GTTCATCTGTGTATTTCTGTTCATTATTTGAGTG-ACTTAAATGT--ATTATAAATAATACA-TTTTAAGTA------------------------GATACAATACTAAATA--GTTTGTCTTTTGTTATCAAGGAGGACAGCCTCGTGCCGGAAGAGCGGAGACAGCTGAGTAAAATCTTCCCTCTGTCTTTCTGCAATTCTGACTACATTGAGGCACCCACCG…
	Prof2gh TTCCCGCAAAAATGATTAATGACTTTGT-AAGGTTCTCATTAAAATCTATTCAGAAGTAGTACTTTCTTACCGCTCATTTAAAGCAGATGTGATTGGTTGCACCTGTGTAGATTT-AAAAGTTAAATATGA-----------------------GCTTTTTAGA--GTTCATCTGTGTATTTCTGTTCATTATTTGAGTG-ACTTAAATGT--ATTATAAATAATACA-TTTTAAGTA------------------------GATACAATACTAAATA--GTTTGTCTTTTGTTATCAAGGAGGACAGCCTCGTGCCGGAAGAGCGGAGACAGCTGAGTAAAATCTTCCCTCTGTCTTTCTGCAATTCTGACTACATTGAGGCACCCACCG…
	KX178042 -----------------------TTTGT-AAGATTCTCATTAAAATCGTTTTAGAAGTAATAGTTTCTTACCTCTCATTTAGAGCAGATGTGATTGGTTGCACATGTGTAGGTTT-AAAAGTTAAACATGAGCTTAG---------GACTTTTTGCTTTTTAG---GTTCATCTGTGTATTTCTGTTCATTATTTGAGTG-A-------------------------------AC----------------------------ACTAAACACTAAATA--GTTTGTCTTTTGTTATCAAGGAG---------------------------------------------------------------------------------------…
	KX178045 -----------------------TTTGT-AAGATTCTCATTAAAATCGATTTAGAAGTAATAGTTTCTTACCTCTCATTTAGAGCAGATGTGATTGGTTGCACATGTGTAGGTTT-AAAAGTTAAACATGAGCTTAG---------GACTTTTTGCTTTTTAG---GTTCATCTGTGTATTTCTGTTCATTATTTGAGTA-A-------------------------------AC----------------------------ACTAAACACTAAATA--GTTTGTCTTTTGTTATCAAGGAG---------------------------------------------------------------------------------------…
	KX178041 -----------------------TTTGT-AAGCTTCTCATTCAAATCTATTCAGAAGTAGTAGTT------------TTTAAAGCAGATGTGATTGGTTGCACCTGTGTAGGTGT-AAAAGTTAAATATGAGCTTTT------GTAGACTTTTTGCTTTTTAGA--GTTCATCTGTGTATTTCTGTTCATTATTTGAGTG-ACTTAAATGT--ATTATAAATAATACA-TTTTAAGTA------------------------GCTACAATACTAAATA--GTTTGTCTTTTGTTATCAAGGAG---------------------------------------------------------------------------------------…
	KX178039 -----------------------TTTGT-AAGATTCTCATTAAAATCGTTTTAGAAGTAGTAGTTTCTTACCTCTCATTTAGAGCAGATGTGATTGGTTGCA--TATGTAGGTTT-AAAAGTTAAATATGAGCTTAG---------GACTTTTTTTTTTTTAGGACACTCATCTGTGTATTTCTGTTCATTATTTGAGTG-ACTTAAATGT--ATTATAAATAATACA-TTGCATATGTATAATACATAATACATAATATGCATTGCAATACTAAATA--GTTTGTCTTTTGTTATCAAGGAG---------------------------------------------------------------------------------------…
	B1720 --------------------------GT-AAGATTCTCATTAAAAGCATTTTAGAAGTAGTAGT---TTACCTCTCATTTAGAGCAGATGTGATTGGTTGCATATGCGTAGGTTT-AAACGTTAAATATGAGCTTAG---------GACTTTTTGCTTTTTAGG--GTTCATCTGGGTATTTCTGTTCATTATTTGAGTG-ACTTAATCCA--ATACTAAAT-CTATA-ATAAAT----------------------------GATAATAAATAAATA--GTTTGTCTTTTGTTATCAAG---------------------------------------------------------------------------------------------…
	KX177969 -----------------------TTTGT-AAGATTCTCATTAAAAGCATTTTAGAAGTAGTAGT---TTACCTCTCATTTAGAGCAGATGTGATTGGTTGCATATGCGTAGGTTT-AAACGTTAAATATGAGCTTAG---------GACTTTTTGCTTTTTAGG--GTTCATCTGGGTATTTCTGTTCATTATTTGAGTG-ACTTAATCCA--ATACTAAAT-CTATA-ATAAAT----------------------------GATAATAAATAAATA--GTTTGTCTTTTGTTATCAAGGAG---------------------------------------------------------------------------------------…
	KX177970 -----------------------TTTGT-AAGATTCTCATTAAAAGCATTTTAGAAGTAGTAGT---TTACCTCTCATTTAGAGCAGATGTGATTGGTTGCATATGCGTAGGTTT-AAACGTTAAATATGAGCTTAG---------GACTTTTTGCTTTTTAGG--GTTCATCTGGGTATTTCTGTTCATTATTTGAGTG-ACTTAATCCA--ATACTAAAT-CTATA-ATAAAT----------------------------GATAATAAATAAATA--GTTTGTCTTTTGTTATCAAGGAG---------------------------------------------------------------------------------------…
	KX177973 -----------------------TTTGT-AAGATTCTCATTAAAAGCATTTTAGAAGTAGTAGT---TTACCTCTCATTTAGAGCAGATGTGATTGGTTGCATATGCGTAGGTTT-AAACGTTAAATATGAGCTTAG---------GACTTTTTGCTTTTTAGG--GTTCATCTGGGTATTTCTGTTCATTATTTGAGTG-ACTTAATCCA--ATACTAAAT-CTATA-ATAAAT----------------------------GATAATAAATAAATA--GTTTGTCTTTTGTTATCAAGGAG---------------------------------------------------------------------------------------…
	KX177974 -----------------------TTTGT-AAGATTCTCATTAAAAGCATTTTAGAAGTAGTAGT---TTACCTCTCATTTAGAGCAGATGTGATTGGTTGCATATGCGTAGGTTT-AAACGTTAAATATGAGCTTAG---------GACTTTTTGCTTTTTAGG--GTTCATCTGGGTATTTCTGTTCATTATTTGAGTG-ACTTAATCCA--ATACTAAAT-CTATA-ATAAAT----------------------------GATAATAAATAAATA--GTTTGTCTTTTGTTATCAAGGAG---------------------------------------------------------------------------------------…
	KX177975 -----------------------TTTGT-AAGATTCTCATTAAAAGCATTTTAGAAGTAGTAGT---TTACCTCTCATTTAGAGCAGATGTGATTGGTTGCATATGCGTAGGTTT-AAACGTTAAATATGAGCTTAG---------GACTTTTTGCTTTTTAGG--GTTCATCTGGGTATTTCTGTTCATTATTTGAGTG-ACTTAATCCA--ATACTAAAT-CTATA-ATAAAT----------------------------GATAATAAATAAATA--GTTTGTCTTTTGTTATCAAGGAG---------------------------------------------------------------------------------------…
	KX177976 -----------------------TTTGT-AAGATTCTCATTAAAAGCATTTTAGAAGTAGTAGT---TTACCTCTCATTTAGAGCAGATGTGATTGGTTGCATATGCGTAGGTTT-AAACGTTAAATATGAGCTTAG---------GACTTTTTGCTTTTTAGG--GTTCATCTGGGTATTTCTGTTCATTATTTGAGTG-ACTTAATCCA--ATACTAAAT-CTATA-ATAAAT----------------------------GATAATAAATAAATA--GTTTGTCTTTTGTTATCAAGGAG---------------------------------------------------------------------------------------…
	KX178015 -----------------------TTTGT-AAGATTCTCATTAAAAGCATTTTAGAAGTAGTAGT---TTACCTCTCATTTAGAGCAGATGTGATTGGTTGCATATGCGTAGGTTT-AAACGTTAAATATGAGCTTAG---------GACTTTTTGCTTTTTAGG--GTTCATCTGGGTATTTCTGTTCATTATTTGAGTG-ACTTAATCCA--ATACTAAAT-CTATA-ATAAAT----------------------------GATAATAAATAAATA--GTTTGTCTTTTGTTATCAAGGAG---------------------------------------------------------------------------------------…
	KX178017 -----------------------TTTGT-AAGATTCTCATTAAAAGCATTTTAGAAGTAGTAGT---TTACCTCTCATTTAGAGCAGATGTGATTGGTTGCATATGCGTAGGTTT-AAACGTTAAATATGAGCTTAG---------GACTTTTTGCTTTTTAGG--GTTCATCTGGGTATTTCTGTTCATTATTTGAGTG-ACTTAATCCA--ATACTAAAT-CTATA-ATAAAT----------------------------GATAATAAATAAATA--GTTTGTCTTTTGTTATCAAGGAG---------------------------------------------------------------------------------------…
	KX178018 -----------------------TTTGT-AAGATTCTCATTAAAAGCATTTTAGAAGTAGTAGT---TTACCTCTCATTTAGAGCAGATGTGATTGGTTGCATATGCGTAGGTTT-AAACGTTAAATATGAGCTTAG---------GACTTTTTGCTTTTTAGG--GTTCATCTGGGTATTTCTGTTCATTATTTGAGTG-ACTTAATCCA--ATACTAAAT-CTATA-ATAAAT----------------------------GATAATAAATAAATA--GTTTGTCTTTTGTTATCAAGGAG---------------------------------------------------------------------------------------…
	KX178019 -----------------------TTTGT-AAGATTCTCATTAAAAGCATTTTAGAAGTAGTAGT---TTACCTCTCATTTAGAGCAGATGTGATTGGTTGCATATGCGTAGGTTT-AAACGTTAAATATGAGCTTAG---------GACTTTTTGCTTTTTAGG--GTTCATCTGGGTATTTCTGTTCATTATTTGAGTG-ACTTAATCCA--ATACTAAAT-CTATA-ATAAAT----------------------------GATAATAAATAAATA--GTTTGTCTTTTGTTATCAAGGAG---------------------------------------------------------------------------------------…
	KX178027 -----------------------TTTGT-AAGATTCTCATTAAAAGCATTTTAGAAGTAGTAGT---TTACCTCTCATTTAGAGCAGATGTGATTGGTTGCATATGCGTAGGTTT-AAACGTTAAATATGAGCTTAG---------GACTTTTTGCTTTTTAGG--GTTCATCTGGGTATTTCTGTTCATTATTTGAGTG-ACTTAATCCA--ATACTAAAT-CTATA-ATAAAT----------------------------GATAATAAATAAATA--GTTTGTCTTTTGTTATCAAGGAG---------------------------------------------------------------------------------------…
	KX178036 -----------------------TTTGT-AAGATTCTCATTAAAAGCATTTTAGAAGTAGTAGT---TTACCTCTCATTTAGAGCAGATGTGATTGGTTGCATATGCGTAGGTTT-AAACGTTAAATATGAGCTTAG---------GACTTTTTGCTTTTTAGG--GTTCATCTGGGTATTTCTGTTCATTATTTGAGTG-ACTTAATCCA--ATACTAAAT-CTATA-ATAAAT----------------------------GATAATAAATAAATA--GTTTGTCTTTTGTTATCAAGGAG---------------------------------------------------------------------------------------…
	KX177971 -----------------------TTTGT-AAGATTCTCATTAAAAGCATTTTAGAAGTAGTAGT---TTACCTCTCATTTAGAGCAGATGTGATTGGTTGCATATGCGTAGGTTT-AAACGTTAAATATGAGCTTAG---------GACTTTTTGCTTTTTAGG--GTTCATCTGGGTATTTCTGTTCATTATTTGAGTG-ACTTAATCCA--ATACTAAAT-CTGTA-ATAAAT----------------------------GATAATAAATAAATA--GTTTGTCTTTTGTTATCAAGGAG---------------------------------------------------------------------------------------…
	B1682 --------------------------GT-AAGATTCTCATTAAAAGCATTTTAGAAGTAGTAGT---TTACCTCTCATTTAGAGCAGATGTGATTGGTTGCATATGCGTAGGTTT-AAACGTTAAATATGAGCTTAG---------GACTTTTTGCTTTTTAGG--GTTCATCTGGGTATTTCTGTTCATTATTTGAGTG-ACTTAATCCA--ATACTAAAT-ATATA-ATAAAT----------------------------GATAATAAATAAATA--GTTTGTCTTTTGTTATCAAG---------------------------------------------------------------------------------------------…
	KX178011 -----------------------TTTGT-AAGATTCTCATTAAAAGCATTTTAGAAGTAGTAGT---TTACCTCTCATTTAGAGCAGATGTGATTGGTTGCATATGCGTAGGTTT-AAACGTTAAATATGAGCTTAG---------GACTTTTTGCTTTTTAGG--GTTCATCTGGGTATTTCTGTTCATTATTTGAGTG-ACTTAATCCA--ATACTAAAT-ATATA-ATAAAT----------------------------GATAATAAATAAATA--GTTTGTCTTTTGTTATCAAGGAG---------------------------------------------------------------------------------------…
	KX178061 -----------------------TTTGT-AAGATTCTCATTAAAAGCATTTTAGAAGTAGTAGT---TTACCTCTCATTTAGAGCAGATGTGATTGGTTGCATATGCGTAGGTTT-AAACGTTAAATATGAGCTTAG---------GACTTTTTGCTTTTTAGG--GTTCATCTGGGTATTTCTGTTCATTATTTGAGTG-ACTTAATCCA--ATACTAAAT-ATATA-ATAAAT----------------------------GATAATAAATAAATA--GTTTGTCTTTTGTTATCAAGGAG---------------------------------------------------------------------------------------…
	Pld3UF TTCCTGCAAAAATGATTAATGACTTTGT-AAGATTCTCATTAAAAGCATTTTAGAAGCAGTAGT---TTACCTCTCATTTAGAGCAGATGTGATTGGTTGCATATGCGTAGGTTT-AAAAGTTAAATATGAGCTTAG---------GACTTTTTGCTTTTTAGG--GTTCATCTGGGTATTTCTGTTCATTATTTGAGTG-ACTTAATCCA--ATACTAAAT-ATATA-ATCAAT----------------------------GATAATAAATAAATA--GTTTGTCTTTTGTTATGAAGGAGGACAGCCTCGTGCCAGACGACCGCAGACTGCTGAGTAAAATCTTCCCTCTGTCTTTCTGCAATTCTGACTACATTGAGGCACCCACCGG…
	Pld1UFgh TTCCTGCAAAAATGATTAATGACTTTGT-AAGATTCTCATTAAAAGCATTTTAGAAGCAGTAGT---TTACCTCTCATTTAGAGCAGATGTGATTGGTTGCATATGCGTAGGTTT-AAAAGTTAAATATGAGCTTAG---------GACTTTTTGCTTTTTAGG--GTTCATCTGGGTATTTCTGTTCATTATTTGAGTG-ACTTAATCCA--ATACTAAAT-ATATA-ATCAAT----------------------------GATAATAAATAAATA--GTTTGTCTTTTGTTATGAAGGAGGACAGCCTCGTGCCAGACGACCGCAGACTGCTGAGTAAAATCTTCCCTCTGTCTTTCTGCAATTCTGACTACATTGAGGCACCCACC…
	Pld2UFgh TTCCTGCAAAAATGATTAATGACTTTGT-AAGATTCTCATTAAAAGCATTTTAGAAGCAGTAGT---TTACCTCTCATTTAGAGCAGATGTGATTGGTTGCATATGCGTAGGTTT-AAAAGTTAAATATGAGCTTAG---------GACTTTTTGCTTTTTAGG--GTTCATCTGGGTATTTCTGTTCATTATTTGAGTG-ACTTAATCCA--ATACTAAAT-ATATA-ATCAAT----------------------------GATAATAAATAAATA--GTTTGTCTTTTGTTATGAAGGAGGACAGCCTCGTGCCAGACGACCGCAGACTGCTGAGTAAAATCTTCCCTCTGTCTTTCTGCAATTCTGACTACATTGAGGCACCCACC…
	KX177978 -----------------------TTTGT-AAGATTCTCATTAAAAGCATTTTAGAAGCAGTAGT---TTACCTCTCATTTAGAGCAGATGTGATTGGTTGCATATGCGTAGGTTT-AAAAGTTAAATATGAGCTTAG---------GACTTTTTGCTTTTTAGG--GTTCATCTGGGTATTTCTGTTCATTATTTGAGTG-ACTTAATCCA--ATACTAAAT-ATATA-ATCAAT----------------------------GATAATAAATAAATA--GTTTGTCTTTTGTTATGAAGGAG---------------------------------------------------------------------------------------…
	KX177980 -----------------------TTTGT-AAGATTCTCATTAAAAGCATTTTAGAAGCAGTAGT---TTACCTCTCATTTAGAGCAGATGTGATTGGTTGCATATGCGTAGGTTT-AAAAGTTAAATATGAGCTTAG---------GACTTTTTGCTTTTTAGG--GTTCATCTGGGTATTTCTGTTCATTATTTGAGTG-ACTTAATCCA--ATACTAAAT-ATATA-ATCAAT----------------------------GATAATAAATAAATA--GTTTGTCTTTTGTTATGAAGGAG---------------------------------------------------------------------------------------…
	KX177979 -----------------------TTTGT-AAGATTCTCATTAAAAGCATTTTAGAAGTAGTAGT---TTACCTCTCATTTAGAGCAGATGTGATTGGTTGCATATGCGTAGGTTT-AAAAGTTAAATATGAGCTTAG---------GACTTTTTGCTTTTTAGG--GTTCATCTGGGTATTTCTGTTCATTATTTGAGTG-ACTTAATCCA--ATACTAAAT-ATATA-ATCAAT----------------------------GATAATAAATAAATA--GTTTGTCTTTTGTTATCAAGGAG---------------------------------------------------------------------------------------…
	KX178034 -----------------------TTTGT-AAGATTCTCATTAAAAGCATTTTAGAAGTAGTAGT---TTACCTCTCATTTAGAGCAGATGTGATTGGTTGCATATGCGTAGGTTT-AAAAGTTAAATATGAGCTTAG---------GACTTTTTGCTTTTTAGG--GTTCATCTGGGTATTTCTGTTCATTATTTGAGTG-ACTTAATCCA--ATACTAAAT-ATATA-ATCAAT----------------------------GATAATAAATAAATA--GTTTGTCTTTTGTTATCAAGGAG---------------------------------------------------------------------------------------…
	KY514387 -----------------------TTTGT-AAGATTCTCATTGAAATCTATTCGGAA-TAGTATATTCTAACCTCTCATTTAGAGCAGACGTAATTGGTCGCACTTGTTTAGGTTT-AAAATTTAAATATGAGCTTAA---------GACTTT----------GA--GAGCATCTGTTTACTTCTATTCATTAACTGAGTG-AGATAAATGT--ATTATAAATAATACA-TTTTAA----------------------------ATACAATACTAAATAC-AGTTTGTTTTTGTTATCAAGGAG---------------------------------------------------------------------------------------…
	KY514386 -----------------------TTTGTAAAGATATTACTTCAAATCTATTCTGAA------GATTTTAACCTTTCATTTTAAGCAGATGTAATTGGTCGCACCTGTTTGTGTTA-AAAAGTTAAATATTAGCTTAT---------AGTATTTTG------AGA--GTTTAATTTTTCTTTTCTATTCATTATTTGAGTG-AGTTAAATGT--ATTACAAATAATTTA-TTTTTT------AAT-------------------ATACAATACTAAAAACGGTTTGCTTTTTGTTATCAAGGAG---------------------------------------------------------------------------------------…
	KX178040 -----------------------TTTGT-AAGATTGTC-TTCAAATCTATTCAGAA--------TTCTAACTTGTCATTTAGAGGAAACATGATTGCTCTTACCT---TAGGTTT-AAAAGTGAAATACGAGTTTAG---------GACTTTCTGCGC--------AATTATTTAT---------TTTGTTATTTCAATG-AGTTAAATGT--GTTTTAAATCATACG-TGTTA-----------------------------ATATAATACTAAATACAATTTACCTTTTGTTATCAAGGAG---------------------------------------------------------------------------------------…
;
END;
begin paup;
charset incomplete = 1-23 235-263 253-399;
charset gappedinmost = 29 116 165-166 201 210-213 229;
exclude incomplete gappedinmost;
[charset indel_1_paludinosus = 64-66;
charset indel_2_kersteni = 72-82;
charset indel_jacksoni_trimaculatus = 195-210;
charset indel_profundus =131-153;]
[exclude gapped;]
taxset forGenBank =
AKC2
AKC3
AKC4
BJ_12
BJ_2
A08_Bspp2_GH
Bssp1
BJ_8
Prof2gh
Prof3gh
KC3
KKDC3
KKDC4
MN_apl1
MN_apl2
krst_NW1
krst_NW3
krst_NW2
Pld3
Pld_4
Pld_1
Pld_2
Uraplr11
Uraplr8
Uraplr9
Nmy2KJg
Pld2UFgh
BJ_9
KKC1
BCGH1
Pld1UFgh
Nmy3KJg
MN_apl3
BNYZ_NW1
;
[delete all;
restore forGenBank;
include all;]
end;
[the following lines can be used as a taxon label annotation file in Figtree
Names	Tip Label with Loc Number
FJ265059_1_B_trimaculatus	FJ265059_1_B_trimaculatus (Mayden et al. 2009)
B1519	B. yongei B1519 River Oromba at Ombei Bridge, Nyando River System (Schmidt et al. 2017) [23]
B1520	B. yongei B1520 River Oromba at Ombei Bridge, Nyando River System (Schmidt et al. 2017) [23]
B1536	B. kerstenii B1536 River Oromba at Ombei Bridge, Nyando River System (Schmidt et al. 2017) [23]
B1548	B. nyanzae B1548 River Nyando at Ogilo Market, Mosogo-Ngere Road Lake Victoria (Schmidt et al. 2017) [24]
B1549	B. nyanzae B1549 River Nyando at Ogilo Market, Mosogo-Ngere Road Lake Victoria (Schmidt et al. 2017) [24]
B1572	B. kerstenii B1572 Lake Victoria at Ogenya Beach (Schmidt et al. 2017) [22]
B1583	B. apleurogramma B1583 Mbogo River at Muhoroni-Nandi Hills Road, River Nyando System (Schmidt et al. 2017) [25]
B1586	B. apleurogramma B1586 Mbogo River at Muhoroni-Nandi Hills Road, River Nyando System (Schmidt et al. 2017) [25]
B1637	B. jacksoni B1637 River Miriu at Chwowe Beach near Kobala Center, Karachuoyo Lake Victoria (Schmidt et al. 2017) [21]
B1641	B. jacksoni B1641 River Miriu at Chwowe Beach near Kobala Center, Karachuoyo Lake Victoria (Schmidt et al. 2017) [21]
B1681	B. cf. paludinosus B1681 River Kipsonoi, Sondu River system, at Chebilat-Sotik Road Bridge Lake Victoria (Schmidt et al. 2017) [18]
B1682	B. cf. paludinosus B1682 River Kipsonoi, Sondu River system, at Chebilat-Sotik Road Bridge Lake Victoria (Schmidt et al. 2017) [18]
B1689	B. neumayeri B1689 River Kipsonoi at Mogoiwet sub-location (Bomet County) Lake Victoria (Schmidt et al. 2017) [19]
B1690	B. neumayeri B1690 River Kipsonoi at Mogoiwet sub-location (Bomet County) Lake Victoria (Schmidt et al. 2017) [19]
B1529	B. yongei B1529 River Oromba at Ombei Bridge, Nyando River System (Schmidt et al. 2017) [23]
B1650	B. nyanzae B1650 Riana River, Konyango area at bridge along Homa bay - Rongo Road Lake Victoria (Schmidt et al. 2017) [16]
B1667	B. neumayeri B1667 River Kuja, Keera Area, Nyamira County Lake Victoria (Schmidt et al. 2017) [17]
B1679	B. neumayeri B1679 River Kipsonoi, Sondu River system, at Chebilat-Sotik Road Bridge Lake Victoria (Schmidt et al. 2017) [18]
B1720	B. cf. paludinosus B1720 KenyaRiver Ewaso N'giro at Ololunga Center, Ololunga - Ololasha Road S. Ewaso Ng'iro (Schmidt et al. 2017) [20]
A08_Bspp2_GH	MH484522 Bspp2_river Awachrae [7] *
BJ_2	MH484523 Awachrae BJ_2 [7]*
Pld_4	MH484524 Yenga dam Pld_4 [15]*
Pld_1	MH484525 Yenga dam Pld_1 [15] *
Pld_2	MH484526 Yenga dam Pld_2 [15] *
Bssp1	MH484527 Awachrae Bssp1 [7] *
Pld3	MH484528 Yenga dam Pld3 [15] *
BJ_12	MH484529 Awachrae BJ_12 [7]*
BJ_9	MH484530 Awachrae BJ_9 [7]
BJ_8	MH484531 Awachrae BJ_8 [7] *
KC3	MH484532 Kisian KC3 [9] *
KKDC3	MH484534 Kokech Dam KKDC3 [1] *
AKC3	MH484535 AwachKendu AKC3 [5] *
KKDC4	MH484536 Kokech Dam KKDC4 [1] *
AKC4	MH484537 AwachKendu AKC4 [5] *
KKC1	MH484538 Kokech Dam KKC1 [1]
AKC2	MH484539 AwachKendu AKC2 [5]*
Uraplr8	MH484540 Uriri dam Uraplr8 [2] *
Uraplr11	MH484541 Uriri dam Uraplr11 [2] *
Uraplr9	MH484542 Uriri dam Uraplr9 [2] *
BNYZ_NW1	MH484545 BNYZ_NW1 [10]
krst_NW3	MH484546 krst_NW3 [6]
MN_apl3	MH484547 Mauna dam MN_apl3 [14]
MN_apl2	MH484548 Mauna dam MN_apl2 [14] *
krst_NW1	MH484549 krst_NW1 [6] *
krst_NW2	MH484550 krst_NW2 [6] *
MN_apl1	MH484551 Mauna dam MN_apl1 [14] *
Nmy2KJg	MH484544 Nmy2KJg Kuja [3] *
Prof2gh	MH484553 Prof2gh Dunga beach [8] *
Prof3gh	MH484552 Prof3gh Dunga beach [8] *
Pld2UFgh	MH484555 Ufinya dam Pld2UFgh [13] *
Nmy3KJg	MH484543 Kuja Nmy3KJg [3]
BCGH1	MH484533 BCGH1 [7]
Pld1UFgh	MH484554 Ufinya dam Pld1UFgh [13]
KX178061	KX178061 Barbus paludinosus voucher UF172201 (Schmidt et al. 2017)
KX178060	KX178060 Barbus trispilopleura voucher KU1321 (Schmidt et al. 2017)
KX178059	KX178059 Barbus trispilopleura voucher KU1311 (Schmidt et al. 2017)
KX178058	KX178058 Barbus sp. KU1304 (Schmidt et al. 2017)
KX178057	KX178057 Barbus sp. KU963 (Schmidt et al. 2017)
KX178056	KX178056 Barbus cercops voucher 1652 (Schmidt et al. 2017) [16]
KX178055	KX178055 Barbus cercops voucher 1646 (Schmidt et al. 2017) [5]
KX178054	KX178054 Barbus neumayeri voucher 1619 (Schmidt et al. 2017) [11]
KX178053	KX178053 Barbus cercops voucher 1579 (Schmidt et al. 2017) [25]
KX178052	KX178052 Barbus cercops voucher 1560 (Schmidt et al. 2017) [24]
KX178051	KX178051 Barbus cercops voucher 1558 (Schmidt et al. 2017)[24]
KX178050	KX178050 Barbus yongei voucher 1527 (Schmidt et al. 2017) [23]
KX178049	KX178049 Barbus cercops voucher 1526 (Schmidt et al. 2017) [23]
KX178048	KX178048 Barbus cercops voucher 1525 (Schmidt et al. 2017) [23]
KX178047	KX178047 Barbus yongei voucher 1519 (Schmidt et al. 2017) [23]
KX178046	KX178046 Barbus cercops voucher 1518 (Schmidt et al. 2017) [23]
KX178045	KX178045 Barbus sp. UF172295 (Schmidt et al. 2017)
KX178044	KX178044 Barbus kerstenii voucher UF172270 (Schmidt et al. 2017)
KX178043	KX178043 Barbus kerstenii voucher UF172236 (Schmidt et al. 2017)
KX178042	KX178042 Barbus sp. UF172234 (Schmidt et al. 2017)
KX178041	KX178041 Barbus radiatus voucher UF172225 (Schmidt et al. 2017)
KX178040	KX178040 Garra sp. RS-2017 voucher UF172221 (Schmidt et al. 2017)
KX178039	KX178039 Barbus sp. 4 RS-2017 voucher UF172210 (Schmidt et al. 2017)
KX178038	KX178038 Barbus kerstenii voucher Meru_Barb2 (Schmidt et al. 2017)
KX178037	KX178037 Barbus kerstenii voucher Meru_Barb1 (Schmidt et al. 2017)
KX178036	KX178036 Barbus paludinosus voucher 10198 (Schmidt et al. 2017)
KX178035	KX178035 Barbus sp. 'Jipe' voucher 10167 (Schmidt et al. 2017)
KX178034	KX178034 Barbus paludinosus voucher 10159 (Schmidt et al. 2017)
KX178033	KX178033 Barbus sp. 'Jipe' voucher 10158 (Schmidt et al. 2017)
KX178032	KX178032 Barbus sp. 'Jipe' voucher 10155 (Schmidt et al. 2017)
KX178031	KX178031 Barbus sp. 'Jipe' voucher 10154 (Schmidt et al. 2017)
KX178030	KX178030 Barbus kerstenii voucher 10130 (Schmidt et al. 2017)
KX178029	KX178029 Barbus apleurogramma voucher 10129 (Schmidt et al. 2017)
KX178028	KX178028 Barbus kerstenii voucher 10127 (Schmidt et al. 2017)
KX178027	KX178027 Barbus paludinosus voucher 10119 (Schmidt et al. 2017)
KX178026	KX178026 Barbus kerstenii voucher 10093 (Schmidt et al. 2017)
KX178025	KX178025 Barbus kerstenii voucher 10088 (Schmidt et al. 2017)
KX178024	KX178024 Barbus kerstenii voucher 10063 (Schmidt et al. 2017)
KX178023	KX178023 Barbus neumayeri voucher 10037 (Schmidt et al. 2017)
KX178022	KX178022 Barbus neumayeri voucher 10036 (Schmidt et al. 2017)
KX178021	KX178021 Barbus neumayeri voucher 10035 (Schmidt et al. 2017)
KX178020	KX178020 Barbus neumayeri voucher 10034 (Schmidt et al. 2017)
KX178019	KX178019 Barbus paludinosus voucher 10011 (Schmidt et al. 2017)
KX178018	KX178018 Barbus paludinosus voucher 10003 (Schmidt et al. 2017)
KX178017	KX178017 Barbus paludinosus voucher 1746 (Schmidt et al. 2017)
KX178016	KX178016 Barbus kerstenii voucher 1737 (Schmidt et al. 2017)
KX178015	KX178015 Barbus paludinosus voucher 1720 (Schmidt et al. 2017)
KX178014	KX178014 Barbus kerstenii voucher 1713 (Schmidt et al. 2017)
KX178013	KX178013 Barbus kerstenii voucher 1710 (Schmidt et al. 2017)
KX178012	KX178012 Barbus neumayeri voucher 1700 (Schmidt et al. 2017)
KX178011	KX178011 Barbus paludinosus voucher 1682 (Schmidt et al. 2017) [18]
KX178010	KX178010 Barbus neumayeri voucher 1679 (Schmidt et al. 2017) [18]
KX178009	KX178009 Barbus apleurogramma voucher 1669 (Schmidt et al. 2017) [17]
KX178008	KX178008 Barbus neumayeri voucher 1667 (Schmidt et al. 2017) [17]
KX178007	KX178007 Barbus kerstenii voucher 1657 (Schmidt et al. 2017) [16]
KX178006	KX178006 Barbus neumayeri voucher 1656 (Schmidt et al. 2017) [16]
KX178005	KX178005 Barbus nyanzae voucher 1651 (Schmidt et al. 2017) [16]
KX178004	KX178004 Barbus nyanzae voucher 1650 (Schmidt et al. 2017) [16]
KX178003	KX178003 Barbus jacksoni voucher 1641 (Schmidt et al. 2017) [21]
KX178002	KX178002 Barbus jacksoni voucher 1637 (Schmidt et al. 2017) [21]
KX178001	KX178001 Barbus cercops voucher 1628 (Schmidt et al. 2017) [21]
KX178000	KX178000 Barbus jacksoni voucher 1622 (Schmidt et al. 2017) [21]
KX177999	KX177999 Barbus neumayeri voucher 1620 (Schmidt et al. 2017) [11]
KX177998	KX177998 Barbus apleurogramma voucher 1611 (Schmidt et al. 2017)
KX177997	KX177997 Barbus apleurogramma voucher 1610 (Schmidt et al. 2017)
KX177996	KX177996 Barbus neumayeri voucher 1588 (Schmidt et al. 2017) [26]
KX177995	KX177995 Barbus apleurogramma voucher 1583 (Schmidt et al. 2017) [25]
KX177994	KX177994 Barbus cercops voucher 1578 (Schmidt et al. 2017) [25]
KX177993	KX177993 Barbus cercops voucher 1577 (Schmidt et al. 2017) [25]
KX177992	KX177992 Barbus kerstenii voucher 1572 (Schmidt et al. 2017) [22]
KX177991	KX177991 Barbus apleurogramma voucher 1571 (Schmidt et al. 2017) [22]
KX177990	KX177990 Barbus cercops voucher 1561 (Schmidt et al. 2017) [24]
KX177989	KX177989 Barbus cercops voucher 1559 (Schmidt et al. 2017) [24]
KX177988	KX177988 Barbus cercops voucher 1550 (Schmidt et al. 2017) (cytb belongs to Siluriformes)
KX177987	KX177987 Barbus nyanzae voucher 1548 (Schmidt et al. 2017) [24]
KX177986	KX177986 Barbus kerstenii voucher 1536 (Schmidt et al. 2017) [23]
KX177985	KX177985 Barbus apleurogramma voucher 1535 (Schmidt et al. 2017) [23]
KX177984	KX177984 Barbus apleurogramma voucher 1534 (Schmidt et al. 2017) [23]
KX177983	KX177983 Barbus jacksoni voucher 1533 (Schmidt et al. 2017) [23]
KX177982	KX177982 Barbus yongei voucher 1529 (Schmidt et al. 2017) [23]
KX177981	KX177981 Barbus cercops voucher 1524 (Schmidt et al. 2017) [23]
KX177980	KX177980 Barbus paludinosus voucher 1523 (Schmidt et al. 2017) [23]
KX177979	KX177979 Barbus paludinosus voucher 1522 (Schmidt et al. 2017) [23]
KX177978	KX177978 Barbus paludinosus voucher 1521 (Schmidt et al. 2017) [23]
KX177977	KX177977 Barbus kerstenii voucher 1507 (Schmidt et al. 2017)
KX177976	KX177976 Barbus paludinosus voucher 1506 (Schmidt et al. 2017)
KX177975	KX177975 Barbus paludinosus voucher 1505 (Schmidt et al. 2017)
KX177974	KX177974 Barbus paludinosus voucher 1504 (Schmidt et al. 2017)
KX177973	KX177973 Barbus paludinosus voucher 1501 (Schmidt et al. 2017)
KX177972	KX177972 Barbus kerstenii voucher 1107 (Schmidt et al. 2017)
KX177971	KX177971 Barbus paludinosus voucher 138 (Schmidt et al. 2017)
KX177970	KX177970 Barbus paludinosus voucher 70 (Schmidt et al. 2017)
KX177969	KX177969 Barbus paludinosus voucher 66 (Schmidt et al. 2017)
KY514387	KY514387 Hampala macrolepidota voucher CTOL1627 (Schmidt et al. 2017)
KY514386	KY514386 Pethia ticto voucher CTOL499 (Schmidt et al. 2017)
B1669	B. apleurogramma B1669 River Kuja, Keera Area, Nyamira County (Schmidt et al. 2017) [17]
Bssp2	Awachrae Bssp2 [7]
NZC1	Nzoia NZC1 (whole spec.) [11]
Problematic_R	various (pending) [several]
Pld2UF	Pld2UF 3_ Ufinya dam [13]
BNZC1	B. cercops1_river Nzoia (repeated) [11]
E09_AKC3	E09_AKC3 [?]
Pld3UF	Pld3UF Ufinya dam [13]
AK_Cercops2_GH	AK_C2 [5]
AK_Cercops_3_GH	AK_C_3 [5]
AK_Cercops_4_GH	AK_C_4 [5]
KKD_Cercops_1_GH	KKD_C_1 [1]
KKD_Cercops_4_GH	KKD_C_4 [1]
KSN_Cercops_3_GH	KSN_C_3 [9]
KKD_Cercops_3_GH	KKD_C_3 [1]
BJ_2_GH	BJ_2 [7]
BJ_12_GH	BJ_12 [7]
BJ_8_GH	BJ_8 [7]
BJ_9_GH	BJ_9 [7]
BPLD_NW_1GH	BPLD_NW_1GH [15]
BPLD_NW_3_GH	BPLD_NW_3 [15]
BPLD_NW_2GH	BPLD_NW_2GH [15]
PLD_NW_4_GH	PLD_NW_4 [15]
BSPP_1_GH	BSPP_1 [7]
BSPP_2_GH	BSPP_2 [7]
URR_APLR9_GH	URR_APLR9 [2]
URR_APLR_8_GH	URR_APLR_8 [2]
URR_APLR11_GH	URR_APLR11 [2]
Bkrst_NW_1_GH	Bkrst_NW_1_GH [?]
Krst_NW_2_GH	Krst_NW_2 [?]
Krst_NW_3_GH	Krst_NW_3 [?]
MN_APL_3_GH	MN_APL_3 [14]
MN_APLR_1_GH	MN_APLR_1 [14]
MN_APLR_2_GH	MN_APLR_2 [14]
BNYZ_NW_1GH	BNYZ_NW_1GH [?]
BNZY_2_GH	BNZY_2 [7]
BNZY_NW_2GH	BNZY_NW_2GH [?]
]
