# Supplementary material for: Evolution of African barbs from the Lake Victoria drainage system, Kenya
Source: PeerJ. 2018 Oct 26;6:e5762. doi: 10.7717/peerj.5762 (PMC6204829; doi:10.7717/peerj.5762)
Supplement: Dataset S1 — Annotated nexus-formatted file of the Cytochrome b gene sequence alignment used in this study. [file peerj-06-5762-s003.nex]

#NEXUS
[written Fri Apr 13 18:49:30 CDT 2018 by Mesquite version 3.10 (build 765) at MacBook-Pro-4.local/10.0.1.6]
BEGIN DATA;
	DIMENSIONS NTAX=702 NCHAR=1161;
	FORMAT DATATYPE = DNA GAP = - MISSING = ?;
	MATRIX
	AB238969_Pethia_ticto -----------------------------------------------------------------------------------------------------------TCCCTTCTGGGCCTTTGTTTAATTACCCAAATCTTAACCGGCTTATTTCTAGCCATACACTACACCTCAGACATCTCAACTGCATTTTCATCAGTTATACACATCTGCCGAGATGTAAACTACGGCTGATTAATCCGTAATATACACGCCAACGGCGCATCATTCTTTTTTATCTGCATTTATATACACGTCGCCCGAGGCCTTTACTATGGATCTTACCTATACAAAGAAACCTGAAACATTGGAGTTGTTCTCTTACTATTAGTCATA…
	Seq1_voucher_GK047 -????????????GT??T?TCAAAAACCCCCATTAATTAAAATTGGTAATGAAGCACTAGTAGATTCTCCTGCACCGTCCAACATTTCTTCGTGATGAAATTTCGGATCCTTATTAGGACTATGCTTAATTACCCAAATCCTAACAGGCCTATTCCTAGCTATGCACTATACCTCCGACATTTCAACCGCATTTTCATCAGTAGTACACGTCTGCCGAGATGTTAATTATGGCTGGCTAATCCGTAATGTCCACGCCAATGGAGCATCATTTTTCTTTATCTGTATTTTTATGCATATTGCCCGAGGTCTTTATTATGGTTCTTACCTTTACAAAGAAACATGGAATATTGGAGTGGCCTTATTTCTACTGGTTATAATA…
	Seq2_voucher_GK050 -??????????????ATTCGCAAAAAACCCCATTAATTAAAATTGGTAATGAAGCACTAGTAGATTTTCCTGCACCGTCCAACATTTCTTCGTGATGAAATTTCGGATCCTTATTAGGACTATGCTTAATTACCCAAATCCTAACAGGCCTATTCCTAGCTATGCACTATACCTCCGACATTTCAACCGCATTTTCATCAGTAGTACACGTCTGCCGAGATGTTAATTATGGCTGGCTAATCCGTAATGTCCACGCCAATGGAGCATCATTTTTCTTTATCTGTATTTTTATGCATATTGCCCGAGGTCTTTATTATGGTTCTTACCTTTACAAAGAAACATGGAATATTGGAGTGGCCTTATTTCTACTGGTTATAATA…
	Seq3_voucher_GK051 -????????ATGTCATTATCCAAAACCACCCATTAATTAAAATTGGTAATGAAGCACTAGTAGATTTTCCTGCACCGTCCAACATTTCTTCGTGATGAAATTTCGGATCCTTATTAGGACTATGCTTAATTACCCAAATCCTAACAGGCCTATTCCTAGCTATGCACTACACCTCCGACATTTCAACCGCATTCTCATCAGTAGTACACGTCTGCCGAGATGTTAATTATGGCTGGCTAATCCGTAATGTCCACGCCAATGGAGCATCATTTTTCTTCATCTGTATCTTTATGCATATTGCCCGAGGTCTTTATTATGGTTCTTACCTTTACAAAGAAACATGGAATATTGGAGTAGCCTTATTTCTGCTGGTTATAATA…
	Seq4_voucher_GK052 -?????????????????????AAAACCCCCATTAATTAAAATTGGTAATGAAGCACTAGTAGATTTTCCTGCACCGTCCAACATTTCTTCGTGATGAAATTTCGGATCCTTATTAGGACTATGCTTAATTACCCAAATCCTAACAGGCCTATTCCTAGCTATGCACTACACCTCCGACATTTCAACCGCATTCTCATCAGTAGTACACGTCTGCCGAGATGTTAATTATGGCTGGCTAATCCGTAATGTCCACGCCAATGGAGCATCATTTTTCTTCATCTGTATCTTTATGCATATTGCCCGAGGTCTTTATTATGGTTCTTACCTTTACAAAGAAACATGGAATATTGGAGTAGCCTTATTTCTGCTGGTTATAATA…
	Seq5_voucher_GK053 -??GAA??G?CATTATACGAAAAACACACCCATTAATTAAAATTGGTAATGAAGCACTAGTAGATCCTCCTGCACCGTCCAACATTTCTTCGTGATGAAATTTCGGATCCTTATTAGGACTATGCTTAATTACCCAAATCCTAACAGGCCTATTCCTAGCTATGCACTATACCTCCGACATTTCAACCGCATTTTCATCAGTAGTACACGTCTGCCGAGATGTTAATTATGGCTGGCTAATCCGTAATGTCCACGCCAATGGAGCATCATTTTTCTTTATCTGTATTTTTATGCATATTGCCCGAGGTCTTTATTATGGTTCTTACCTTTACAAAGAAACATGGAATATTGGAGTGGCCTTATTTCTACTGGTTATAATA…
	Seq6_voucher_GK057 -?????GA??G?CATTATCGAAAACACACCCATTAATTAA?ATTGGTAATGAAGCACTAGTAGATTC?CCTGCACCGGCCAACATTTCTTCGTGATGAAATTTCGGATCCTTATTAGGACTATGCTTAATTACCCAAATCCTAACAGGCCTATTCCTAGCTATGCACTACACCTCCGACATTTCAACCGCATTCTCATCAGTAGTACACGTCTGCCGAGATGTTAATTATGGCTGGCTAATCCGCAATGTCCACGCCAATGGAGCATCATTTTTCTTCATCTGTATCTTTATGCATATTGCCCGAGGTCTTTATTATGGTTCTTACCTTTACAAAGAAACATGGAATATTGGAGTAGCCTTATTTCTGCTGGTTATAATA…
	Seq7_voucher_GK058 -??????A?GTCATT???C?AAA?CACACCCATTAATTAA?ATTGGTAATGAAGCACTAGTAGATT??CCTGCACCGGCCAACATTTCTTCGTGATGAAATTTCGGATCCTTATTAGGACTATGCTTAATTACCCAAATCCTAACAGGCCTATTCCTAGCTATGCACTACACCTCCGACATTTCAACCGCATTCTCATCAGTAGTACACGTCTGCCGAGATGTTAATTATGGCTGGCTAATCCGTAATGTCCACGCCAATGGAGCATCATTTTTCTTCATCTGTATCTTTATGCATATTGCCCGAGGTCTTTATTATGGTTCTTACCTTTACAAAGAAACATGGAATATTGGAGTAGCCTTATTTCTGCTGGTTATAATA…
	Seq8_voucher_GK061 -???????????????????????????????????????????GGTAATGAAGCACTAGTAGATTTACCTGCACCGTCCAACATTTCTTCGTGATGAAATTTCGGATCCTTATTAGGACTATGCTTAATTACCCAAATCCTAACAGGCCTATTCCTAGCTATGCACTACACCTCCGACATTTCAACCGCATTCTCATCAGTAGTACACGTCTGCCGAGATGTTAATTATGGCTGGCTAATCCGTAATGTCCACGCCAATGGAGCATCATTTTTCTTCATCTGTATCTTTATGCATATTGCCCGAGGTCTTTATTATGGTTCTTACCTTTACAAAGAAACATGGAATATTGGAGTAGCCTTATTTCTGCTGGTTATAATA…
	Seq9_voucher_GK063 -??????????????????????????CCCCATTAATT?AAATTGGAAATGAAGCACTAGTAGATTTCCCTGCACCGTCCAACATTTCTTCGTGATGAAATTTCGGATCCTTATTAGGACTATGCTTAATTACCCAAATCCTAACAGGCCTATTCCTAGCTATGCACTATACCTCCGACATTTCAACCGCATTTTCATCAGTAGTACACGTCTGCCGAGATGTTAATTATGGCTGGCTAATCCGTAATGTCCACGCCAATGGAGCATCATTTTTCTTTATCTGTATTTTTATGCATATTGCCCGAGGTCTTTATTATGGTTCTTACCTTTACAAAGAAACATGGAATATTGGAGTGGCCTTATTTCTACTGGTTATAATA…
	Seq10_voucher_GK009 -???????TGGAGCCTA??GCAAACAC?ACCCCTATTAAAAACTGCTAATTCAGCATTAGTTGCCTTTCCAACCCGACCCAACATCTCTTCATGATGAAACTTTGGATCCCTTTTAGGATTATGCTTAATTACTCAAATCCTAACAGGGCTATTTTTAGCCATACACTATACCTCAGACATTTCAACCGCATTCTCATCAGTAACCCATATTTGCCGGGACGTAAATAACGGTTGATTTATTCGAAATATGCATGCCAACGGAGCATCATTCTTCTTTATTTGCATTTATATACATATTGCCCGAGGCCTATATTACGGGTCCTACCTTTACGTAAAGACATGAAATGTTGGCGTAATCCTATTACTACTAGTCATAAT…
	Seq11_voucher_GK021 -??????????????????GCAAACACAACCCCTATTAAAAACTGCTAATTCAGCATTAGTTGTTTTTCCGACCCCTCCCAACATCTCTTCATGATGAAACTTTGGATCCCTTTTAGGATTATGCTTAATTACCCAAATCCTAACAGGGCTATTTTTAGCCATACACTATACCTCAGACATTTCAACCGCATTCTCATCAGTAACCCATATTTGCCGGGACGTAAATAACGGTTGATTTATTCGAAATATGCATGCCAACGGAGCATCATTCTTCTTTATTTGCATTTATATACATATTGCCCGAGGCCTATATTACGGGTCCTACCTTTACGTAAAGACATGAAATGTTGGCGTAATCCTATTACTACTAGTCATAAT…
	Seq12_voucher_GK022 -????????????????????????????CCCCTATTAAAAACTGCTAATTCAGCATTAGTTGATTTTCCAACCCCTCCCAACATCTCTTCATGATGAAACTTTGGATCCCTTTTAGGATTATGCTTAATTACCCAAATCCTAACAGGGCTATTTTTAGCCATACACTATACCTCAGACATTTCAACCGCATTCTCATCAGTAACCCATATTTGCCGGGACGTAAATAACGGTTGATTTATTCGAAATATGCATGCCAACGGAGCATCATTCTTCTTTATTTGCATTTATATACATATTGCCCGAGGCCTATATTACGGGTCCTACCTTTACGTAAAGACATGAAATGTTGGCGTAATCCTATTACTACTAGTCATAAT…
	Seq13_voucher_GK025 -????????????????????????????CCCCTATTAAAAACTGCTAATTCAGCATTAGTTGATTTTCCTACCCCTCCCAACATCTCTTCATGATGAAACTTTGGATCCCTTTTAGGATTATGCTTAATTACTCAAATCCTAACAGGGCTATTTTTAGCCATACACTATACCTCAGACATTTCAACCGCATTCTCATCAGTAACCCATATTTGCCGGGACGTAAATAACGGTTGATTTATTCGAAATATGCATGCCAACGGAGCATCATTCTTCTTTATTTGCATTTATATACATATTGCCCGAGGCCTATATTACGGGTCCTACCTTTACGTAAAGACATGAAATGTTGGCGTAATCCTATTACTACTAGTCATAAT…
	Seq14_voucher_GK032 -????????????????????????????CCCCTATTAAAAACTGCTAATTCAGCATTAGTTGCATTTCCAACCCCTCCCAACATCTCTTCATGATGAAACTTTGGATCCCTTTTAGGATTATGCTTAATTACCCAAATCCTAACAGGGCTATTTTTAGCCATACACTATACCTCAGACATTTCAACCGCATTCTCATCAGTAACCCATATTTGCCGGGACGTAAATAACGGTTGATTTATTCGAAATATGCATGCCAACGGAGCATCATTCTTCTTTATTTGCATTTATATACATATTGCCCGAGGCCTATATTACGGGTCCTACCTTTACGTAAAGACATGAAATGTTGGCGTAATCCTATTACTACTAGTCATAAT…
	Seq15_voucher_GK036 -??????????????????GCAAACACAACCCCTATTAAAAACTGCTAATTCAGCATTAGTTGGTTTTCCAACGGGAACCAACATCTCTTCATGATGAAACTTTGGCTCCCTTTTAGGATTATGCTTAATTACCCAAATCCTAACAGGGCTATTTTTAGCCATACACTATACCTCAGACATTTCAACCGCATTCTCATCAGTAACCCATATTTGCCGGGACGTAAATAACGGTTGATTTATTCGAAATATGCATGCCAACGGAGCATCATTCTTCTTTATTTGCATTTATATACATATTGCCCGAGGCCTATATTACGGGTCCTACCTTTACGTAAAGACATGAAATGTTGGCGTAATCCTATTACTACTAGTCATAAT…
	Seq16_voucher_GK042 -?????????????????????AAAACCCCCATTAATTAAAATTGGTAATGAAGCACTAGTAGATTTTCCTGCACCGTCCAACATTTCTTCGTGATGAAATTTCGGATCCTTATTAGGACTATGCTTAATTACCCAAATCCTAACAGGCCTATTCCTAGCTATGCACTACACCTCCGACATTTCAACCGCATTCTCATCAGTAGTACACGTCTGCCGAGATGTTAATTATGGCTGGCTAATCCGTAATGTCCACGCCAATGGAGCATCATTTTTCTTCATCTGTATCTTTATGCATATTGCCCGAGGTCTTTATTATGGTTCTTACCTTTACAAAGAAACATGGAATATTGGAGTAGCCTTATTTCTGCTGGTTATAAT…
	Seq17_voucher_GK044 -????????????????????????????CCCCTATTAAAAACTGCTAATTCAGCATTAGTTGATTTTCCTACCCCTCCCAACATCTCTTCATGATGAAACTTTGGATCCCTTTTAGGATTATGCTTAATTACTCAAATCCTAACAGGGCTATTTTTAGCCATACACTATACCTCAGACATTTCAACCGCATTCTCATCAGTAACCCATATTTGCCGGGACGTAAATAACGGCTGATTTATTCGAAATATGCATGCCAACGGAGCATCATTCTTCTTTATTTGCATTTATATACATATTGCCCGAGGCCTATATTACGGGTCCTACCTTTACGTAAAGACATGAAATGTTGGCGTAATCCTATTACTACTAGTCATAAT…
	Seq18_voucher_GK047i -?????????????????????AAAACCCCCATTAATTAAAATTGGTAATGAAGCACTAGTAGATTCTCCTGCACCGTCCAACATTTCTTCGTGATGAAATTTCGGATCCTTATTAGGACTATGCTTAATTACCCAAATCCTAACAGGCCTATTCCTAGCTATGCACTATACCTCCGACATTTCAACCGCATTTTCATCAGTAGTACACGTCTGCCGAGATGTTAATTATGGCTGGCTAATCCGTAATGTCCACGCCAATGGAGCATCATTTTTCTTTATCTGTATTTTTATGCATATTGCCCGAGGTCTTTATTATGGTTCTTACCTTTACAAAGAAACATGGAATATTGGAGTGGCCTTATTTCTACTGGTTATAA…
	Seq19_voucher_GK051i -????????ATGTCATTAGCCAAAACCACCCATTAATTAAAATTGGTAATGAAGCACTAGTAGATTTTCCTGCACCGTCCAACATTTCTTCGTGATGAAATTTCGGATCCTTATTAGGACTATGCTTAATTACCCAAATCCTAACAGGCCTATTCCTAGCTATGCACTACACCTCCGACATTTCAACCGCATTCTCATCAGTAGTACACGTCTGCCGAGATGTTAATTATGGCTGGCTAATCCGTAATGTCCACGCCAATGGAGCATCATTTTTCTTCATCTGTATCTTTATGCATATTGCCCGAGGTCTTTATTATGGTTCTTACCTTTACAAAGAAACATGGAATATTGGAGTAGCCTTATTTCTGCTGGTTATAA…
	Seq20_voucher_GK053i -??GAAATGTCATTATACGAAAAACACACCCATTAATTAAAATTGGTAATGAAGCACTAGTAGATCCTCCTGCACCGTCCAACATTTCTTCGTGATGAAATTTCGGATCCTTATTAGGACTATGCTTAATTACCCAAATCCTAACAGGCCTATTCCTAGCTATGCACTATACCTCCGACATTTCAACCGCATTTTCATCAGTAGTACACGTCTGCCGAGATGTTAATTATGGCTGGCTAATCCGTAATGTCCACGCCAATGGAGCATCATTTTTCTTTATCTGTATTTTTATGCATATTGCCCGAGGTCTTTATTATGGTTCTTACCTTTACAAAGAAACATGGAATATTGGAGTGGCCTTATTTCTACTGGTTATAA…
	Seq21_voucher_GK059 -????????????????????????????CCCCTATTAAAAACTGCTAATTCAGCATTAGTTGATTTTCCAACCCCTCCCAACATCTCTTCATGATGAAACTTTGGGTCCCTTTTAGGATTATGCTTAATTACTCAAATCCTAACAGGGCTATTTTTAGCCATACACTATACCTCAGACATTTCAACCGCATTCTCATCAGTAACCCATATTTGCCGGGACGTAAATAACGGTTGATTTATTCGAAATATGCATGCCAACGGAGCATCATTCTTCTTTATTTGCATTTATATACATATTGCCCGAGGCCTATATTACGGGTCCTACCTTTACGTAAAGACATGAAATGTTGGCGTAATCCTATTACTACTAGTCATAAT…
	Seq22_voucher_GK063i -????????????????????????????CCCCTATTAAAAACTGCTAATTCAGCATTAGTTGATTTTCCTACCCCTCCCAACATCTCTTCATGATGAAACTTTGGATCCCTTTTAGGATTATGCTTAATTACTCAAATCCTAACAGGGCTATTTTTAGCCATACACTATACCTCAGACATTTCAACCGCATTCTCATCAGTAACCCATATTTGCCGGGACGTAAATAACGGTTGATTTATTCGAAATATGCATGCCAACGGAGCATCATTCTTCTTTATTTGCATTTATATACATATTGCCCGAGGCCTATATTACGGGTCCTACCTTTACGTAAAGACATGAAATGTTGGCGTAATCCTATTACTACTAGTCATAA…
	Seq23_voucher_GK067 -?????????????????????AACACAACCCCTATTAAAAACTGCTAATTCAGCATTAGTTGATTTTCCTACCCCTCCCAACATCTCTTCATGATGAAACTTTGGATCCCTTTTAGGATTATGCTTAATTACTCAAATCCTAACAGGGCTATTTTTAGCCATACACTATACCTCAGACATTTCAACCGCATTCTCATCAGTAACCCATATTTGCCGGGACGTAAATAACGGTTGATTTATTCGAAATATGCATGCCAACGGAGCATCATTCTTCTTTATTTGCATTTATATACATATTGCCCGAGGCCTATATTACGGGTCCTACCTTTACGTAAAGACATGAAATGTTGGCGTAATCCTATTACTACTAGTCATAAT…
	Seq24_voucher_GK069 -??????TGGCAGCCAC??GCAAACACAACCCCTATTAAAAACTGCTAATTCAGCATTAGTTGATTTTCCAACCCCTCCCAACATCTCTTCATGATGAAACTTTGGGTCCCTTTTAGGATTATGCTTAATTACTCAAATCCTAACAGGGCTATTTTTAGCCATACACTATACCTCAGACATTTCAACCGCATTCTCATCAGTAACCCATATTTGCCGGGACGTAAATAACGGTTGATTTATTCGAAATATGCATGCCAACGGAGCATCATTCTTCTTTATTTGCATTTATATACATATTGCCCGAGGCCTATATTACGGGTCCTACCTTTACGTAAAGACATGAAATGTTGGCGTAATCCTATTACTACTAGTCATAAT…
	Seq25_voucher_GK070 -??????????????????????????????????????????????????????????????????????????????????????????????????????TTGGTCCCTTTTAGGTTTATGCTTAATTACCCAATTCCTATTAGGGCTATTTTTAGCCTTACACTATACCTCAGACTTTTCAACCGCTTTCTCTTCAGTAACCCATATTTGCCGGGACGTAAATAACGGTTGATTTATTCGAAATATGCTTGCCACCGGAGCATCATTCTTCTTTATTTGCATTTATATACATATTGCCCGAGGCCTATATTACGGGTCCTACCTTTACGTAAAGACATGAAATGTTGGCGTAATCCTATTACTACTAGTCATAAT…
	Seq26_voucher_GK073 -??????TGGCAGCCTA??CGCAAACCAACCCCTATTAAAAACTGCTAATTCAGCATTAGTTGATTTTCCAACCCCTCCCAACATCTCTTCATGATGAAACTTTGGATCCCTTTTAGGATTATGCTTAATTACCCAAATCCTAACAGGGCTATTTTTAGCCATACACTATACCTCAGACATTTCAACCGCATTCTCATCAGTAACCCATATTTGCCGGGACGTAAATAACGGTTGATTTATTCGAAATATGCATGCCAACGGAGCATCATTCTTCTTTATTTGCATTTATATACATATTGCCCGAGGCCTATATTACGGGTCCTACCTTTACGTAAAGACATGAAATGTTGGCGTAATCCTATTACTACTAGTCATAAT…
	Seq27_voucher_GK074 -????????????????????CAAAACCCCCATTAATT?AAATTGGTAATGAAGCACTAGTAGATTTTCCTGCACCGTCCAACATTTCTTCGTGATGAAATTTCGGATCCTTATTAGGACTATGCTTAATTACCCAAATCCTAACAGGCCTATTCCTAGCTATGCACTATACCTCCGACATTTCAACCGCATTTTCATCAGTAGTACACGTCTGCCGAGATGTTAATTATGGCTGGCTAATCCGTAATGTCCACGCCAATGGAGCATCATTTTTCTTTATCTGTATTTTTATGCATATTGCCCGAGGTCTTTATTATGGTTCTTACCTTTACAAAGAAACATGGAATATTGGAGTGGCCTTATTTCTACTGGTTATAAT…
	Seq28_voucher_GK075 -????????????????????????????CCCCTATTAAAAACTGCTAATTCAGCATTAGTTGATTTTCCTACCCCTCCCAACATCTCTTCATGATGAAACTTTGGATCCCTTTTAGGATTATGCTTAATTACTCAAATCCTAACAGGGCTATTTTTAGCCATACACTATACCTCAGACATTTCAACCGCATTCTCATCAGTAACCCATATTTGCCGGGACGTAAATAACGGTTGATTTATTCGAAATATGCATGCCAACGGAGCATCATTCTTCTTTATTTGCATTTATATGCATATTGCCCGAGGCCTATATTACGGGTCCTACCTTTACGTAAAGACATGAAATGTTGGCGTAATCCTATTACTACTAGTCATAAT…
	AB006953_1_Carassius_auratus_langsdorfi -----------------------------------------------------------------------------------------------------------TCCCTACTAGGATTATGCTTAATTACTCAAATTTTAACCGGCCTATTTCTAGCTATACATTACACCTCAGACATTTCAACCGCATTCTCATCCGTCACCCACATCTGCCGGGATGTAAATTACGGCTGACTAATCCGTAACATTCACGCTAATGGAGCATCATTCTTCTTCATCTGTATTTATATACACATTGCCCGAGGCCTATACTATGGATCGTACCTTTACAAAGAAACCTGAAACATTGGGGTAGTC…
	AB218897_Opsariichthys_uncirostris -----------------------------------------------------------------------------------------------------------TCCCTTCTAGGACTCTGCTTAATTACTCAAATTCTCACCGGACTTTTCCTAGCCATGCACTACACCTCCGACATCTCCACTGCCTTCTCGTCAGTCGTACATATTTGCCGGGATGTTAACTACGGATGGCTCATCCGAAACCTACACGCCAACGGAGCATCTTTCTTCTTCATTTGTATCTATATACATATTGCCCGAGGCCTTTACTACGGGTCTTACCTTTATAAGGAGACCTGAAATATTGGTGTTGTCCTCCT…
	AB238967_Labeo_batesii -----------------------------------------------------------------------------------------------------------TCCCTTCTAGGACTATGCTTAATTGCCCAAATTCTAACAGGATTATTCTTAGCAATACACTACACCTCAGATATCTCAGCCGCATTCTCATCAGTAGCCCACATCTGCCGCGACGTAAACTACGGCTGACTAATTCGCAACATCCACGCCAACGGAGCATCATTCTTCTTTATTTGCATCTACATACACATCGCTCGAGGCCTATATTATGGCTCATACCTATACAAAGAGACCTGAAACATTGGCGTAGTCCTCTTACTACTAGTCAT…
	AB238968_Labeo_senegalensis -----------------------------------------------------------------------------------------------------------TCTCTTCTAGGATTATGCTTAATTACCCAAATCCTAACCGGACTATTCCTAGCTATACACTACACCTCCGACATCTCAACCGCATTCTCATCAGTAACCCACATCTGCCGTGATGTAAACTACGGCTGACTAATCCGCAACATCCACGCCAACGGAGCATCATTCTTCTTTATTTGCATCTACATACACATCGCTCGAGGTCTATACTACGGATCATACCTATACAAAGAAACCTGAAACATTGGCGTAGTTCTCCTACTACTA…
	AB239602_Acheilognathus_typus -----------------------------------------------------------------------------------------------------------TCCCTCCTAGGCCTCTGTTTAATTTCACAGATTTTAACAGGCTTATTCTTAGCTATACACTACACCTCAGACATTTCAACCGCATTTTCTTCAGTTAACCACATCTGCCGAGATGTAAATTACGGCTGACTAATTCGAAATTTGCACGCCAACGGCGCATCATTCTTTTTCATCTGTATTTATATACACATCGCCCGAGGACTTTATTATGGATCATACCTCTATAAAGAAACCTGAAACATTGGGGTGGTTCTCCTCCTAC…
	AB239602_Gobio_gobio -----------------------------------------------------------------------------------------------------------TCCCTCCTCGGACTCTGTCTAATTACGCAAATCTTAACAGGACTGTTCCTGGCTATGCACTATACCTCAGACATTTCAACTGCATTCTCATCAGTTGCCCACATCTGCCGGGACGTAAACTACGGCTGATTTATTCGTAACGTACACGCCAACGGAGCTTCATTCTTTTTCATCTGCATTTACATGCACGTAGCCCGAGGCCTCTATTACGGATCCTACCTCTACAAAGAAACCTGAAACATTGGAGTGGTTCTGCTGCTGCTAGTTATAA…
	AF036176_1_Myxocyprinus_asiaticus -----------------------------------------------------------------------------------------------------------TCCCTCCTAGGACTTTGCCTAGTTACCCAAATCTTGACAGGGCTGTTTCTGGCAATACACTACACCTCGGACATCTCAACCGCCTTTTCTTCCGTGGCCCACATCTGCCGAGACGTAAGTTACGGATGGCTTATCCGCAATATTCACGCCAACGGAGCATCATTCTTCTTTATCTGCATTTATATACATATTGCCCGAGGACTATATTATGGATCCTACCTCTACAAAGAAACCTGAAACATTGGAGTCGTCCTACTT…
	AF045966_1_Carassius_auratus -----------------------------------------------------------------------------------------------------------TCTCTACTAGGATTATGCTTAATTACTCAAATTCTAACCGGCCTATTTCTAGCTATACATTACACCTCAGACATTTCAACCGCATTCTCATCCGTTACCCACATCTGCCGAGATGTAAACTACGGCTGACTAATTCGTAATATTCATGCCAATGGAGCATCATTCTTCTTCATCTGTATTTACATACACATTGCCCGAGGCCTATATTATGGATCATACCTTAACAAAGAAACCTGAAACATTGGAGTAGTTCTCCTACTCCT…
	AF051880_1_Schizothorax_prenanti -----------------------------------------------------------------------------------------------------------TCCCTTCTGGGATTATGCTTAGCTACTCAAATCCTAACCGGCCTATTCCTGGCCATGCATTACACCTCAGATATTTCCACCGCGTTCTCGTCAGTCACTCACATCTGCCGGGACGTGAACTACGGCTGACTGATCCGCAACGTCCACGCTAACGGAGCATCGTTCTTCTTTATCTGTATCTACATACACATTGCCCGAGGCCTATACTATGGGTCTTATCTCTATAAAGAAACCTGAAACATTGGTGTAATTCTTCTAT…
	AF112123_1_Barbus_Barbus -----------------------------------------------------------------------------------------------------------TCTCTTCTGGGACTATGCTTAGCTACTCAAATCCTTACCGGCCTATTCTTAGCCATGCATTACACCTCAGATATTTCAACCGCATTTTCATCAGTTGTCCATATCTGCCGAGATGTAAACTACGGCTGGCTGATCCGTAACATGCACGCCAACGGAGCATCATTCTTTTTCCTTTGCATCTACATACACATTGCCCGAGGACTGTACTACGGCTCTTACCTCTACAAGGAAACCTGAAACATCGGCGTAATTCTCCTACTACTAGTC…
	AF112125_1_Barbus_bocagei -----------------------------------------------------------------------------------------------------------TCTCTTCTAGGACTATGCTTAGCTACCCAAATCCTTACCGGCCTATTCTTAGCCATACACTACACATCAGACATTTCAACCGCATTTTCATCAGTCGTCCATATCTGCCGAGACGTAAACTACGGCTGACTAATCCGTAATATGCACGCCAACGGAGCATCATTCTTTTTCCTTTGCATCTACATGCACATTGCCCGAGGCCTATATTACGGCTCTTACCTTTACAAAGAAACTTGAAACATCGGCGTGGTTCTCCTACTACTAGT…
	AF112130_1_Barbus_meridionalis -----------------------------------------------------------------------------------------------------------TCCCTCCTAGGACTATGCTTAGCTACTCAAATCCTTACCGGCCTATTTTTGGCCATGCATTACACCTCGGATATTTCAACCGCATTTTCATCAGTTGTTCATATCTGCCGAGATGTAAACTACGGCTGGCTAATCCGTAATGTACACGCCAACGGAGCATCGTTCTTTTTCCTCTGCATCTATATACATATTGCCCGAGGACTATATTACGGCTCTTACCTATATAAGGAAACCTGAAATATCGGCGTGGTCCTACTACTA…
	AF112133_1_Aulopyge_huegelii -----------------------------------------------------------------------------------------------------------TCACTCCTAGGATTATGCTTAGCTACTCAAATTCTTACCGGCCTATTCCTGGCGATACACTACACCTCAGATATTTCAACCGCATTCTCATCAGTAGTCCATATCTGCCGAGACGTAAACTACGGCTGACTAATCCGTAATATACACGCCAACGGAGCATCATTCTTCTTCCTTTGCATTTATATGCACATTGCCCGAGGCCTATACTACGGCTCCTACCTTTACAAAGAAACCTGAAACATCGGTGTAGTTCTTCTACTACT…
	AF112405_Barbus_anoplus_South_Africa -----------------------------------------------------------------------------------------------------------TCCCTACTAGGCCTATGTTTAATTACCCAGATCCTAACAGGATTATTCTTAACCATACATTACACCTCAGACATTTCGACTGCATTCTCATCAGTAAACCACATTTGCCGAGACGTGAATTATGGTTGATTAATCCGTAATATGCATGCTAATGGAGCATCATTCTTTTTTATCTGCATTTACATACATGTTGCCCGGGGCTTATACTATGGATCTTACCTTTATAAAGAAACATGAAACATTGGCGTAGTACTA…
	AF145944_1_Barbus_luteus -----------------------------------------------------------------------------------------------------------TCCCTTCTAGGATTATGCTTAATTACTCAAATCCTAACTGGACTATTCCTAGCCATGCATTACACCTCAGACATCTCAACCGCATTTTCATCAGTGACACACATCTGCCGAGACGTAAATTATGGATGACTAATCCGCAATATTCATGCTAACGGAGCATCATTCTTTTTTATCTGTATTTACATGCACATTGCCCGAGGCCTATACTATGGATCTTACCTATATAAAGAAACCTGAAACATCGGAGTAATCCTTTTACTACTAGTC…
	AF145946_1_Barbus_reinii -----------------------------------------------------------------------------------------------------------TCCCTTCTAGGACTATGCTTAATTACTCAAATCCTAACCGGGCTATTCCTAGCCATGCACTACACCTCAGACATCTCAACCGCATTCTCATCAGTAACTCACATCTGCCGGGATGTAAACTATGGATGACTAATCCGCAATATTCATGCTAATGGAGCATCATTCTTTTTTATCTGCATTTACATACACATTGCCCGAGGCCTATACTATGGATCCTACCTATACAAAGAAACCTGAAACATCGGAGTAATCCTTCTACTACTAGTC…
	AF145947_1_Barbus_canis -----------------------------------------------------------------------------------------------------------TCCCTTCTAGGATTATGCTTAATTACTCAAATCCTAACCGGACTATTCCTAGCCATGCATTACACCTCAGACATCTCAACCGCATTTTCATCAGTAACACACATCTGCCGGGACGTAAATTATGGATGACTAATCCGCAATATTCATGCTAACGGAGCATCATTCTTTTTTATCTGTATTTACATGCACATTGCCCGAGGCCTATACTATGGATCTTACCTATATAAAGAAACCTGAAATATCGGAGTAATCCTTTTACTACTAGTTA…
	AF145948_1_Barbus_intermedius -----------------------------------------------------------------------------------------------------------TCCCTTCTAGGATTATGCTTAATTACTCAAATCCTAACCGGGCTATTCCTAGCCATACACTATACCTCAGACATCTCAACCGCGTTCTCATCAGTAACCCACATCTGCCGAGATGTAAACTATGGATGATTAATCCGCAATATTCACGCTAATGGAGCATCATTCTTTTTCATCTGTATTTACATACACATTGCCCGAGGCCTATACTACGGATCTTACCTATATAAAGAAACCTGAAATATCGGAGTAGTCCTTTTACTAC…
	AF180820_1_Scartomyzon_congestus -----------------------------------------------------------------------------------------------------------TCTCTTCTGGGACTTTGTCTAATTACCCAAATTTTAACAGGATTATTCCTAGCAATGCACTATACCTCCGACATCTCAACTGCTTTTTCTTCTGTTGCTCACATTTGCCGGGATGTCAGCTATGGGTGGTTAATCCGCAGCGTACATGCCAACGGGGCATCATTCTTTTTCATCTGCATTTATATACACATTGCTCGAGGATTATACTACGGATCTTACCTATATAAAGAAACCTGAAACATTGGTGTTGTTCTTCTTC…
	AF180821_1_Moxostoma_breviceps -----------------------------------------------------------------------------------------------------------TCCCTTCTAGGACTTTGTCTGATTACCCAAATTTTAACAGGATTATTTTTAGCAATACACTATACCTCCGACATCTCGACCGCTTTCTCTTCTGTTGCCCACATCTGCCGGGATGTGAGCTATGGATGATTAATCCGTAGCGTACATGCTAACGGAGCATCATTCTTTTTCATCTGTATTTACATACACATTGCTCGAGGATTGTACTATGGATCTTACCTCTATAAAGAAACCTGAAACATTGGTGTTGTTCTTCTTCTA…
	AF180822_1_Barbodes_gonionotus -----------------------------------------------------------------------------------------------------------TCTCTGCTAGGGTTATGCTTAATTACCCAAATTTTAACCGGCCTATTCCTAGCCATACACTACACTTCAGACATCTCACCCGCATTCTCATCAGTAACACACATTTGCCGAGACGTGAACTACGGATGACTGATCCGCAACATACACGCCAACGGAGCATCATTCTTCTTCATTTGTATTTATATACATATTGCTCGAGGCCTATACTATGGATCATACCTTTACAAAGAAACCTGAAACATTGGAGTAATCCTTCTATTA…
	AF180823_1_Barbodes_schwanenfeldii -----------------------------------------------------------------------------------------------------------TCCCTACTAGGACTATGCTTAATTACCCAAATTCTAACCGGCCTATTCCTAGCCATACACTACACCTCAGATATTTCAACCGCATTCTCATCAGTAACCCACATCTGCCGAGACGTAAACTACGGCTGACTAATCCGTAATATACACGCCAACGGAGCATCATTCTTCTTTATCTGCATTTATATGCACATTGCTCGAGGCCTATACTACGGATCCTACCTCTACAAAGAAACCTGAAACATCGGAGTAGTCCTCCT…
	AF180824_1_Cyclocheilichthys_sp -----------------------------------------------------------------------------------------------------------TCACTCCTAGGATTATGCTTAATTACCCAAATCTTAACCGGACTATTCCTAGCCATACACTACACCTCAGATATTTCAACCGCATTCTCATCAGTCACCCACATCTGCCGAGACGTAAATTACGGCTGATTAATCCGCAATATACACGCTAATGGAGCATCATTCTTCTTTATCTGTATTTACCTACACATTGCCCGAGGACTATATTATGGATCATACCTTTATAAAGAAACCTGAAACATTGGAGTAGTCCTCCTACT…
	AF180825_1_Garra_variabilis -----------------------------------------------------------------------------------------------------------TCCCTCCTAGGATTATGTTTAATTACACAAATCTTAACTGGACTATTTCTAGCTATACACTACACCTCCGACATCTCAACTGCATTTTCATCAGTTACCCATATCTGCCGAGACGTTAATTACGGCTGATTAATCCGCAATATTCACGCAAACGGAGCATCATTCTTTTTCATCTGCATTTATTTACATATTGCCCGAGGCCTATATTATGGGTCTTATTTATACAAGGAAACCTGAAACATTGGAGTGGTACTTCTACTACTA…
	AF180826_1_Cyprinion_macrostomus -----------------------------------------------------------------------------------------------------------TCCCTACTAGGACTATGCTTAGCCACTCAGATCCTAACTGGCCTATTCTTAGCTATACACTACACCTCGGACATTTCAACCGCATTCTCATCAGTAACCCACATCTGCCGAGACGTAAACTACGGCTGATTAATCCGTAATATACACGCCAACGGAGCATCATTCTTCTTTATCTGTATCTACATACACATTGCCCGGGGCCTATACTACGGATCCTACCTCTACAAAGAAACTTGAAATATTGGCGTAGTCCTCCTAC…
	AF180827_1_Schizothorax_pseudoaksaiensis -----------------------------------------------------------------------------------------------------------TCCCTTCTGGGATTATGCTTAGCTACTCAAATCCTAACCGGCCTATTCCTGGCCATGCACTACACCTCGGATATTTCCACCGCATTCTCATCAGTCGTCCACATCTGCCGGGACGTAAATTACGGATGACTAATCCGTAATATCCACGCTAACGGAGCATCATTCTTCTTTATTTGCATTTACATGCACATTGCCCGAGGCCTATACTATGGATCTTACCTTTATAAAGAAACCTGAAACATTGGCGTAGT…
	AF180828_1_Barbus_ethiopicus -----------------------------------------------------------------------------------------------------------TCCCTTTTAGGATTATGCTTAATTACTCAAATCCTAACCGGGCTATTCCTAGCCATGCACTATACCTCAGACATCTCAACCGCATTCTCATCAGTAACCCACATCTGCCGAGATGTAAACTATGGATGATTAATCCGCAATATTCACGCTAATGGAGCATCATTCTTTTTCATCTGCATTTACATACACATTGCCCGAGGCCTATACTACGGGTCCTACCTATATAAAGAAACCTGAAACATCGGGGTAATCCTCTTACTACT…
	AF180829_1_Barbusbynni_occidentalis -----------------------------------------------------------------------------------------------------------TCCCTTCTAGGATTATGCTTAATTACTCAAATCCTAACCGGGCTATTCCTAGCCATACACTATACCTCAGACATCTCAACCGCATTTTCATCAGTAACCCACATCTGCCGAGATGTAAACTATGGATGATTAATCCGCAATATTCACGCTAACGGAGCATCATTCTTTTTCATCTGCATTTACATACACATTGCCCGAGGCCTATATTACGGATCCTACCTATATAAAGAAACCTGAAACATCGGAGTAGTCCTTT…
	AF180830_1_Barbus_marequensis -----------------------------------------------------------------------------------------------------------TCCCTCCTAGGATTATGCTTAATTACTCAAATCCTAACCGGGCTGTTCCTGGCCATACACTATACTTCGGACATTTCAACCGCATTCTCATCAGTAACCCACATTTGCCGGGATGTAAATTATGGATGATTAATCCGCAATATTCACGCTAATGGAGCATCATTCTTTTTCATCTGCATTTACATGCACATTGCCCGAGGCCTATATTACGGATCCTACCTATATAAAGAAACCTGAAACATCGGAGTAATCCTTTTACTAC…
	AF180831_1_Barbus_capensis -----------------------------------------------------------------------------------------------------------TCCCTTCTAGGATTATGCTTAATTACCCAAATCCTAACCGGGCTATTCCTAGCCATGCACTACACCTCAGACATCTCGACCGCATTCTCGTCAGTAACCCACATCTGCCGGGACGTAAACTATGGATGACTAATCCGCAATATTCACGCTAATGGAGCATCATTCTTTTTTATCTGCATTTACATGCACATTGCCCGAGGCCTATACTATGGGTCCTACCTATATAAAGAAACCTGAAACATCGGAGTAATCCTCTTACTACTAG…
	AF180832_Barbus_macrops -----------------------------------------------------------------------------------------------------------TCCCTACTAGGATTATGCTTAATTACACAAATCTTAACAGGCCTATTCTTAGCAATACACTATACTTCAGATATCTCAACCGCCTTCTCATCAGTGACACACATTTGCCGAGACGTAAATTATGGCTGACTAATCCGAAACATCCACGCCAACGGGGCATCATTCTTTTTTATCTGTATTTATATACACATTGCTCGAGGCCTATATTATGGGTCCTACCTTTACAAAGAAACCTGAAACATTGGAGTAGTCTTACTATTATTAGTTA…
	AF180832_Barbus_macrops_Guinea -----------------------------------------------------------------------------------------------------------TCCCTACTAGGATTATGCTTAATTACACAAATCTTAACAGGCCTATTCTTAGCAATACACTATACTTCAGATATCTCAACCGCCTTCTCATCAGTGACACACATTTGCCGAGACGTAAATTATGGCTGACTAATCCGAAACATCCACGCCAACGGGGCATCATTCTTTTTTATCTGTATTTATATACACATTGCTCGAGGCCTATATTATGGGTCCTACCTTTACAAAGAAACCTGAAACATTGGAGTAGTCTTACTATTA…
	AF180833_Barbus_guinensis_Guinea -----------------------------------------------------------------------------------------------------------TCCCTGCTAGGATTATGCTTAATTACACAAATCCTAACAGGGCTATTTCTAGCTATACACTATACTTCAGACATTTCAACCGCATTCTCATCAGTAACCCATATTTGCCGAGACGTAAATTACGGATGATTAATCCGCAACGTACACGCCAATGGAGCCTCATTCTTTTTCATTTGCATTTACATACATATTGCTCGAGGATTATACTATGGATCATATCTCTACAAGGAAACCTGAAACATCGGGGTAATCTTATTAC…
	AF180834_Barbus_cadenati_Siera_leone -----------------------------------------------------------------------------------------------------------TCCCTACTAGGACTATGTTTAATTACACAAATCCTAACAGGATTATTTTTAGCTATACACTACACCTCAGACATTTCAACCGCCTTTTCATCAGTAATGCACATTTGCCGAGACGTAAACTACGGCTGACTAATTCGCAACATACATGCCAACGGAGCATCATTCTTCTTTGTATGCATTTATATACACATCGCTCGAGGTTTATATTATGGATCCTACCTTTACAAAGAAACCTGAAACATCGGAGTAGTTTTA…
	AF180835_Barbus_ablabes_Ivory_Coast -----------------------------------------------------------------------------------------------------------TCACTCCTAGGATTATGCTTAATTACACAAATCCTAACAGGCCTATTTTTAGCTATACACTATACTTCAGATATTTCAACCGCTTTCTCGTCAGTTGTACATATCTGTCGAGACGTAAATTATGGCTGACTAATCCGAAATATTCACGCCAACGGAGCATCATTCTTTTTCATTTGTATTTATATACACATTGCTCGAGGCCTATACTATGGATCTTATCTTTATAAAGAAACCTGAAACATTGGAGTAGTTTTAC…
	AF180837_Barbus_sublineatus_Ivory_Coast -----------------------------------------------------------------------------------------------------------TCACTATTAGGACTATGTTTACTCACCCAAATTTTAACAGGATTATTCCTAGCCATACATTACACCTCCGACATCTCAACCGCATTTTCATCAGTAGTCCACATCTGCCGAGATATTAACCACGGCTGACTAATCCGTAATATTCATGCCAACGGAGCATCATTCTTCTTCATTTGTATTTATATACATATTGCCCGAGGCCTATATTACGGGTCGTATCTATACAAAGAAACCTGAAACATTGGAGTCGTA…
	AF180838_Barbus_mattozi_Mozambique -----------------------------------------------------------------------------------------------------------TCCTTATTAGGACTATGCTTAATTACACAAATCCTAACAGGCCTATTCCTAGCTATACACTATACTTCGGACATTTCAACCGCATTCTCATCAGTAACCCATATTTGCCGAGACGTAAATTACGGTTGATTAATTCGTAACATCCACGCTAACGGAGCATCATTCTTCTTCATTTGTATTTATATTCACATTGCTCGAGGCCTATATTATGGATCATACCTTTACAAAGAAACCTGAAACATTGGTGTAGTCCTATT…
	AF180839_Barbus_trimaculatus_Lake_Tana -----------------------------------------------------------------------------------------------------------TCCCTATTAGGACTGTGCTTAATTACCCAAATCTTAACAGGCCTATTTCTAGCCATGCACTATACCTCCGACGTTTCAACTGCATTTTCATCAGTAGTACACGTCTGCCGAGATGTTAATTATGGCTGACTAATCCGTAATATCCACGCCAATGGGGCATCATTCTTCTTCATCTGCATTTTTATACACATTGCCCGAGGCTTATATTACGGATCTTACCTTTACAAAGAAACGTGAAATATCGGGGTAGCCT…
	AF180840_Barbus_kerstenii_Kenya -----------------------------------------------------------------------------------------------------------TCCCTACTAGGACTATGCTTAATTATACAAATCCTAACAGGATTATTTTTAGCTATACATTACACCTCAGACATTTCAACCGCATTCTCATCAGTAAATCACATTTGCCGAGATGTAAATTACGGCTGACTAATCCGTAATATACACGCCAACGGCGCATCATTCTTTTTCATCTGTATTTATATACATATTGCTCGAGGCCTATACTATGGATCCTACCTTTACAAAGAAACATGAAACATTGGTGTAGTACTATTACT…
	AF180842_Barbus_spp_Lake_Baringo_Kenya -----------------------------------------------------------------------------------------------------------TCCCTACTAGGACTATGCTTAATTACCCAAATTCTAACAGGCCTATTTTTAGCTATACATTACGCCTCAGATATATCAACCGCATTTTCATCAGTAGTACATATCTGCCGAGATGTAAACGGGGGCTGACTAATCCGCAACATACATGCTAACGGAGCATCACTATTCTTCATCTGCATTTATATACACATTGCCCGAGGTCTATATTATGGTTCATACCTTTACAAAGAAACCTGAAACATTGGAGTAATCT…
	AF180843_1_Barbus_andrewi -----------------------------------------------------------------------------------------------------------TCCCTACTAGGACTATGCTTAATTACTCAAATCCTAACAGGACTATTTCTAGCCATACACTACACTTCAGACATTTCAACCGCATTTTCTTCAGTAGCCCACATCTGCCGAGACGTAAATTATGGTTGATTAATCCGTAATATACATGCTAACGGAGCATCATTCTTTTTCATCTGTATTTATGTACACATTGCTCGAGGACTATATTATGGGTCTTACCTTTACAAAGAAACCTGAAACATTGGGGTAGTCCTCTTACTCCTGGT…
	AF180844_1_Barbus_serra -----------------------------------------------------------------------------------------------------------TCCCTACTAGGACTATGCTTGATTACTCAAATCCTAACAGGACTATTTCTAGCCATACACTATACTTCAGACATTTCAACCGCATTTTCTTCAGTAGCCCACATCTGCCGAGACGTAAATTATGGTTGATTAATCCGTAATATACATGCTAACGGAGCATCATTCTTTTTCATCTGTATTTATGTACACATTGCTCGAGGACTATATTACGGGTCTTACCTCTACAAAGAAACCTGAAACATTGGGGTAGTCCTCTTACTACTGGTTA…
	AF180845_1_Barbus_erubescens -----------------------------------------------------------------------------------------------------------TCCCTACTAGGACTATGTTTAATTACCCAAATCCTAACAGGGCTATTTCTAGCCATACATTATACTTCAGACATTTCAACCGCATTTTCATCAGTGGTCCACATCTGCCGAGATGTAAATTACGGTTGATTAATCCGTAATATACATGCCAACGGAGCATCATTCTTTTTCATCTGTATTTACATACATATTGCTCGAGGATTATACTATGGATCTTACCTTTACAAAGAAACCTGGAACATTGGTGTAATCCTCTTATTATT…
	AF180846_1_Barbus_calidus -----------------------------------------------------------------------------------------------------------TCCCTACTAGGACTATGCTTAATTACCCAAATCCTAACAGGGCTATTTCTAGCCATACACTATACTTCAGACATTTCAACCGCATTTTCATCAGTAGTACACATCTGCCGAGATGTAAATTATGGTTGATTAATCCGTAATATACATGCCAATGGAGCATCATTCTTTTTCATCTGTATTTACATACATATTGCTCGAGGATTATACTATGGGTCTTACCTTTACAAAGAAACCTGAAACATTGGTGTAGTCCTATTACTACTAGT…
	AF180847_1_Barbus_trevelyani -----------------------------------------------------------------------------------------------------------TCCCTACTAGGACTATGCTTAATTACCCAAATTCTAACAGGGCTATTTTTAGCCATACACTATACTTCAGATATTTCAACCGCATTTTCATCAGTAGCCCACATTTGCCGAGATGTAAATTATGGTTGACTAATCCGAAATATGCACGCCAACGGCGCATCGTTTTTCTTTATCTGTATTTATATACACATTGCTCGAGGACTATACTATGGCTCTTATCTTTATAAAGAAACCTGAAACATTGGTGTAGTTCTATTATTACT…
	AF180848_1_Pseudobarbus_burchelli -----------------------------------------------------------------------------------------------------------TCCCTACTAGGATTATGTTTAATTACCCAAATCCTAACAGGCCTATTCCTAGCCATACACTATACCTCAGACATTTCAACCGCATTTTCATCAGTAGCCCATATTTGCCGAGATGTAAATTATGGTTGATTAATCCGTAATATACACGCCAACGGAGCATCATTCTTTTTCATTTGTATTTATATACATATTGCTCGAGGACTATACTACGGCTCTTACCTCTATAAAGAAACCTGAAATATTGGTGTAGTCCTATTA…
	AF180849_Pseudobarbus_burgi -----------------------------------------------------------------------------------------------------------TCCCTACTAGGATTATGTTTAATTACCCAGATCCTAACAGGCCTATTCCTAGCCATACACTATACTTCAGACATTTCAACCGCATTTTCATCAGTAGCCCATATTTGCCGAGATGTAAATTATGGTTGATTAATCCGTAATATTCACGCCAACGGAGCATCATTCTTTTTCATTTGTATTTATATGCATATTGCTCGAGGACTATACTACGGGTCTTACCTTTATAAAGAAACCTGAAATATTGGTGTGGTCCTATTACTATTA…
	AF180855_1_Barbus_harterti -----------------------------------------------------------------------------------------------------------TCCCTTCTAGGATTATGCTTAATTACTCAAATCCTAACCGGACTATTTCTAGCCATGCACTATACCTCAGACATCTCAACCGCATTCTCATCAGTAACTCACATCTGCCGAGACGTAAACTATGGATGACTAATCCGCAATATTCATGCTAACGGAGCATCATTCTTTTTTATCTGTATTTACATACATATTGCCCGAGGCCTATACTATGGATCCTACCTATACAAAGAAACCTGAAACATCGGGGTAATCCTTCTACTACTAG…
	AF180856_1_Barbus_fritschii -----------------------------------------------------------------------------------------------------------TCCCTTCTAGGATTGTGCTTAATTACTCAAATCCTGACCGGACTATTTCTAGCCATGCACTATACCTCAGACATCTCAACCGCATTCTCATCAGTAACTCACATCTGCCGAGACGTAAACTATGGATGACTAATCCGCAATATTCATGCTAACGGAGCATCATTCTTTTTTATCTGTATCTACATACACATTGCCCGAGGCCTATACTACGGATCCTACCTATATAAAGAAACCTGAAACATCGGAGTAATCCTTCTACTACTA…
	AF180862_1_Varicorhinus_beso -----------------------------------------------------------------------------------------------------------TCCCTTCTAGGATTATGCTTAATTACTCAAATCCTAACCGGACTATTCCTAGCCATGCACTATACCTCAGACATCTCAACCGCATTCTCATCAGTAACCCACATCTGCCGAGATGTAAATTATGGATGATTAATCCGCAATATTCATGCTAATGGAGCATCATTCTTTTTTATCTGCATTTATATGCACATTGCCCGAGGCCTATACTACGGGTCCTACCTGTATAAAGAAACCTGAAACATCGGGGTAATCCTCTTGCTACT…
	AF180863_1_Varicorhinus_mariae -----------------------------------------------------------------------------------------------------------TCCCTTCTAGGATTATGCTTAATTACTCAAATCCTAACCGGACTATTCCTGGCCATGCACTATACCTCAGACATCTCAACCGCATTCTCATCAGTAACTCACATCTGCCGAGATGTAAATTACGGCTGATTAATCCGCAATATTCATGCTAATGGAGCATCATTCTTTTTCATCTGCATTTACATGCACATTGCCCGAGGACTATACTATGGATCCTACCTATATAAAGAAACCTGAAACATCGGGGTAATCCTTTTACTC…
	AF180865_1_Varicorhinus_steindachneri -----------------------------------------------------------------------------------------------------------TCCCTTCTAGGATTATGCTTAATTACTCAAATCCTAACCGGACTATTTCTGGCCATGCACTATACCTCAGACATCTCAACCGCATTCTCATCAGTAACTCACATCTGCCGGGATGTAAACTACGGCTGATTAATCCGCAATATTCATGCTAATGGAGCATCATTCTTTTTCATCTGCATTTACATACACATTGCCCGAGGACTATACTATGGATCCTACCTATACAAAGAAACCTGAAACATCGGAGTAATCCT…
	AF180866_1_Varicorhinus_nelspruitensis -----------------------------------------------------------------------------------------------------------TCCCTCCTAGGGTTATGCTTAATTACCCAAATCCTAACCGGACTATTCCTGGCCATGCACTATACCTCAGACATCTCAACCGCATTCTCATCAGTAACTCACATCTGCCGGGATGTAAATTATGGATGGCTAATCCGCAATATTCACGCTAACGGAGCATCATTCTTTTTTATCTGCATTTACATGCACATTGCCCGAGGCCTATATTACGGATCCTACCTATATAAAGAAACCTGAAACATCGGAGTAATCC…
	AF180867_1_Barbus_johnstonii -----------------------------------------------------------------------------------------------------------TCCCTCCTAGGATTATGCTTAATTACTCAAATCCTAACCGGGCTATTCCTGGCCATACACTATACTTCGGACATTTCAACCGCATTCTCATCAGTAACCCACATTTGCCGGGATGTAAACTATGGATGATTAATCCGCAATGTTCACGCTAATGGAGCATCATTCTTTTTCATCTGCATTTATATGCACATTGCCCGAGGCCTATATTACGGATCCTACCTATATAAAGAAACCTGAAACATCGGAGTAATCCTTTTACTACT…
	AF180868_1_Barbus_sacratus -----------------------------------------------------------------------------------------------------------TCCCTTCTAGGATTATGCTTAATTACTCAAATCCTAACCGGGCTATTCCTGGCCATACACTATACCTCAGACATCTCAACCGCATTCTCATCAGTAACCCACATCTGCCGAGATGTAAATTATGGATGATTAATCCGCAATATTCACGCTAATGGAGCATCATTCTTTTTCATCTGCATTTACATACACATTGCCCGAGGCCTATACTACGGATCCTACCTATATAAAGAAACCTGAAACATCGGAGTAGTCCTTTTACTACTAG…
	AF180869_1_Barbus_habereri -----------------------------------------------------------------------------------------------------------TCCCTTCTGGGATTATGCTTAATCACTCAAATCCTAACCGGATTATTCCTAGCCATACATTATACTTCAGACATCTCAACCGCATTCTCATCAGTGACCCACATCTGCCGAGACGTAAACTATGGATGGTTGATCCGCAATATTCATGCTAACGGAGCATCATTCTTTTTTATCTGCATTTATATGCACATTGCCCGAGGCCTATACTATGGATCCTACCTATATAAAGAAACCTGAAACATCGGGGTAATCCTCTTACTGCTAG…
	AF180871_1_Barbus_zaphiri -----------------------------------------------------------------------------------------------------------TCCCTTCTAGGATTATGCTTAATTACTCAAATCCTAACCGGGCTATTCCTAGCCATACACTATACCTCAGACATCTCAACCGCGTTCTCATCAGTAACCCACATCTGCCGAGATGTAAACTATGGATGATTAATCCGCAATATTCACGCTAATGGGGCATCATTCTTTTTCATCTGTATTTATATACACATCGCCCGAGGCCTATACTACGGATCCTACCTATATAAAGAAACCTGAAACATCGGAGTAGTCCTTTTACTACTAGT…
	AF180872_1_Barbus_intermedius_australis -----------------------------------------------------------------------------------------------------------TCCCTTCTAGGATTATGCTTAATTACTCAAATCCTAACCGGGCTATTCCTAGCCATACACTATACCTCAGACATCTCAACCGCATTCTCATCAGTAACCCACATCTGCCGAGATGTAAACTATGGATGATTAATCCGCAATATTCACGCTAATGGAGCATCATTCTTTTTCATCTGTATTTACATACACATTGCCCGAGGCCTATACTACGGATCTTACCTATATAAAGAAACCTGAAATATCGGAGTAGTC…
	AF180874_1_Barbus_oxyrhynchus_oxyrhynchus -----------------------------------------------------------------------------------------------------------TCCCTTCTAGGATTATGCTTAATTACTCAAATCCTAACCGGGCTATTCCTAGCCATACACTATACCTCAGACATCTCAACCGCATTCTCATCAGTAACCCACATCTGCCGAGACGTAAACTATGGATGATTAATCCGCAATATTCATGCTAACGGAGCATCATTCTTTTTCATCTGCATTTACATGCACATTGCCCGAGGCCTATACTACGGGTCCTACCTATATAAAGAAACCTGAAACATCGGAGTAA…
	AF180875_1_Barbus_petitjeani -----------------------------------------------------------------------------------------------------------TCCCTTCTAGGATTATGCTTAATTACTCAAATCCTAACCGGGCTATTCCTAGCCATACACTATACCTCAGACATCTCAACCGCATTCTCATCAGTAACCCACATCTGCCGAGATGTAAACTATGGATGATTAATCCGCAATATTCACGCTAATGGAGCATCATTCTTTTTCATCTGCATTTACATACACATTGCCCGAGGCCTATACTACGGATCCTACCTATATAAAGAAACCTGAAACATCGGGGTAGTCCTTTTACTACT…
	AF180876_Labeobarbus_aeneus -----------------------------------------------------------------------------------------------------------TCCCTTCTAGGATTATGCTTAATTACCCAAATCCTGACCGGACTATTCCTAGCCATGCACTATACCTCAGACATCTCGACCGCATTCTCATCAGTAACCCACATCTGCCGAGACGTAAATTATGGATGACTAATCCGCAATATTCACGCTAATGGAGCATCATTCTTTTTTATCTGCATTTACATGCACATTGCCCGGGGCCTATACTATGGATCCTACCTATATAAAGAAACCTGAAACATCGGAGTAATCCTCTTACTACTA…
	AF180877_1_Barbus_polylepis -----------------------------------------------------------------------------------------------------------TCCCTTCTAGGATTATGCTTAATTACCCAAATCCTAACCGGGCTATTCCTAGCCATGCATTATACCTCAGACATCTCGACCGCATTCTCATCAGTAACCCACATCTGCCGGGACGTAAACTATGGATGACTAATCCGCAATATTCACGCTAATGGAGCATCATTCTTTTTTATCTGCATTTACATGCACATTGCCCGGGGCCTATACTATGGATCCTACCTATATAAAGAAACCTGAAACATCGGAGTAATCCTCCTACTACTA…
	AF237579_1_Barbus_cyclolepis_cyclolepis -----------------------------------------------------------------------------------------------------------TCTCTCCTAGGACTATGCTTAGCTACTCAGATCCTTACCGGCCTTTTCCTGGCCATGCACTACACCTCAGATATTTCGACCGCATTTTCATCAGTCGTCCATATCTGCCGAGATGTCAACTACGGCTGACTGATCCGCAATATTCACGCCAACGGAGCATCATTCTTTTTCCTTTGCATCTACATGCACATTGCCCGAGGATTATATTACGGCTCCTACCTCTACAAGGAAACATGAAACATCGGCGTGGTC…
	AF287430_1_Barbus_fritschii_2 -----------------------------------------------------------------------------------------------------------TCCCTTTTAGGATTGTGCCTAATTACTCAAATCCTGACCGGACTATTTCTAGCCATGCACTATACCTCAGACATCTCAACCGCATTCTCATCAGTAACTCACATCTGCCGAGACGTAGACTATGGATGACTAATCCGCAATATTCATGCTAACGGAGCATCATTCTTTTTTATCTGTATCTACATACACATTGCCCGAGGCCTATACTACGGATCCTACCTATATAAAGAAACCTGAAACATCGGAGTAATCCTTCTACTAC…
	AF287431_1_Barbus_gruveli -----------------------------------------------------------------------------------------------------------TCCCTTCTAGGATTATGCTTAATTACTCAAATCCTAACCGGACTATTCCTAGCTATGCACTATACCTCAGACATCTCAACCGCATTTTCATCAGTAACCCACATCTGCCGAGACGTAAATTATGGATGACTAATCCGCAATATTCACGCTAATGGAGCATCATTCTTTTTTATCTGCATTTACATGCACATTGCCCGAGGCCTATACTACGGATCCTACCTATATAAAGAAACCTGAAACATCGGAGTAATCCTTTTACTACTAGT…
	AF287432_Barbus_gurneyi -----------------------------------------------------------------------------------------------------------TCCCTACTAGGCCTGTGTTTAATCACCCAAATCCTAACAGGATTATTCTTAACCATACATTACACCTCAGACATTTCAACTGCATTCTCATCAGTAACTCACATTTGCCGAGACGTAAATTATGGTTGATTAATCCGCAACATACATGCTAATGGAGCATCATTCTTTTTTATCTGCATTTACATACATGTTGCCCGAGGCCTATACTATGGATCCTACCTTTATAAAGAAACATGAAACATTGGTGTAGTACTACTACTATTAGTTA…
	AF287435_Barbus_motebensis -----------------------------------------------------------------------------------------------------------TCCCTACTAGGCCTATGTTTAATTACCCAGATCCTGACAGGATTATTCTTAACCATACATTACACCTCAGACATTTCAACTGCATTCTCATCAGTAAACCACATTTGCCGAGACGTGAATTATGGTTGACTAATCCGTAACATACATGCTAACGGAGCATCATTCTTTTTTATCTGCATTTATATACATGTTGCCCGAGGCTTATACTATGGATCTTACCTTTATAAGGAAACATGAAACGTTGGCGTTGTACTACTACTGTTAG…
	AF287448_1_Barbus_wurtzi -----------------------------------------------------------------------------------------------------------TCCCTTCTAGGATTATGCTTAATTACTCAAATCCTAACCGGACTATTCCTAGCTATGCACTATACCTCAGACATCTCAACCGCATTTTCATCAGTAACCCACATCTGCCGAGACGTAAATTATGGATGACTAATCCGCAATATTCACGCTAACGGAGCATCATTCTTTTTTATCTGCATTTACATGCACATTGCCCGGGGCCTATACTACGGATCCTACCTATATAAAGAAACCTGAAACATCGGAGTAATCCTTTTACTACTAGTC…
	AF287449_Pseudobarbus_afer -----------------------------------------------------------------------------------------------------------TCCCTACTAGGACTATGTCTAGCTACCCAAATCCTAACAGGTCTATTCCTAGCCATACACTATACTTCAGATATTTCAACCGCATTTTCATCAGTAGCCCATATTTGCCGAGATGTAAATTATGGTTGATTAATTCGTAATATTCATGCCAACGGAGCATCCTTCTTTTTCATTTGCATTTATATGCACATTGCTCGAGGACTATATTACGGCTCTTACCTTTATAAAGAAACCTGAAATATTGGTGTAGTACTATTACTGCTAG…
	AF287451_Pseudobarbus_asper -----------------------------------------------------------------------------------------------------------TCTCTACTAGGATTATGTTTAATTACCCAAATCCTAACAGGCCTGTTTCTAGCCATACACTATACTTCAGACATTTCAACCGCATTTTCATCAGTAGCCCATATTTGCCGAGATGTAAATTATGGTTGATTAATCCGTAATATCCATGCCAACGGAGCATCATTCTTTTTCATTTGTATTTATATGCACATTGCTCGAGGACTATATTACGGCTCCTACCTCTATAAAGAAACCTGAAATATTGGTGTAGTCCTACTACTACTA…
	AF287457_1_Varicorhinus_maroccanus -----------------------------------------------------------------------------------------------------------TCCCTTCTAGGACTGTGCTTAATCACTCAAATCCTAACCGGACTATTCCTGGCCATGCACTACACCTCAGACATCTCGACCGCATTCTCATCAGTGACCCACATCTGCCGGGACGTAAACTATGGATGATTAATCCGCAATATTCATGCTAATGGAGCATCATTCTTTTTTATCTGCATCTACATGCACATTGCCCGGGGCCTATACTATGGATCCTACCTATATAAAGAAACCTGAAACATCGGAGTAGTCCTTTT…
	AF454871_1_Catostomus_catostomus -----------------------------------------------------------------------------------------------------------TCCCTACTAGGCCTTTGTCTTATTACCCAAATCCTAACAGGACTATTCCTAGCAATACACTATACCTCTGACATCTCAACCGCCTTCTCTTCTGTTGCCCACATTTGCCGAGACGTAAGTTATGGATGACTAATCCGTAGTGTTCATGCTAACGGAGCATCGTTCTTCTTTATTTGCATTTATATGCACATTGCCCGAGGACTATACTATGGGTCTTATCTTTATAAAGAGACCTGAAACATTGGTGTCATTCTCCTTC…
	AP009061_Rhynchocypris_percnurus -----------------------------------------------------------------------------------------------------------TCCCTCCTGGGATTATGCTTAATTACCCAAATCCTGACAGGATTATTTCTAGCTATACATTACACCTCTGATATTTCCACTGCATTTTCATCAGTAGCCCACATCTGCCGAGATGTTAATTATGGCTGACTAATCCGAAGCTTACATGCCAACGGAGCATCATTCTTCTTTATCTGTATTTATATGCACATTGCACGAGGCCTCTACTATGGCTCTTACCTTTATAAAGAGACCTGAAATATTGGTGTTGTTCTACTTC…
	AP712230_Barbus_callipterus -----------------------------------------------------------------------------------------------------------TCTCTACTAGGACTATGCTTAATTACACAAATCTTAACAGGCCTATTCTTAGCTATACACTACACCTCAGATATTTCAACTGCCTTCTCATCAGTAATACATATCTGCCGAGACGTAAATTACGGCTGATTAATTCGCAATATTCACGCCAACGGAGCATCATTTTTTTTCATCTGTATTTATATACACATTGCTCGAGGCCTATATTATGGATCCTACCTCTATAAAGAAACTTGAAATATTGGAGTAGTATTACTACTATTA…
	AY004736_Luciobarbus_pallaryi -----------------------------------------------------------------------------------------------------------TCTCTCCTAGGACTATGCTTAGCCACTCAAATCCTCACCGGCCTATTCTTAGCCATACACTACACATCAGATATTTCGACCGCATTTTCATCAGTCGTCCATATCTGCCGAGACGTAAACTACGGCTGACTGATCCGCAATATGCACGCCAACGGAGCATCATTCTTCTTCCTTTGCATCTATATGCACATTGCCCGAGGCCTATACTACGGCTCCTACCTTTACAAAGAAACTTGAAACATCGGAGTGGTTCTCCTACTAC…
	AY004738_Luciobarbus_ksibi -----------------------------------------------------------------------------------------------------------TCTCTCCTAGGACTATGCTTAGCCACTCAAATCCTCACCGGCCTATTCTTAGCCATACACTACACATCAGATATCTCGACCGCATTTTCATCAGTCGTCCATATCTGCCGAGACGTGAACTACGGCTGACTGATCCGCAACGTGCACGCCAACGGAGCATCATTCTTCTTCCTTTGCATCTATATACACATTGCCCGAGGCCTGTACTACGGCTCCTACCTTTACAAAGAAACTTGAAACATCGGCGTGGTTCTCCTACTACTAG…
	AY004752_Barbus_bigornei -----------------------------------------------------------------------------------------------------------TCTCTACTAGGACTATGCTTAATTACACAAATCTTAACAGGCCTATTTTTAGCTATACACTACACTTCAGATATTTCAACCGCTTTCTCATCAGTAGTACACATCTGCCGAGACGTAAATTACGGCTGATTAATTCGCAATATTCACGCCAACGGAGCATCGTTCTTTTTCATCTGTATTTATATACATATTGCTCGAGGCCTATATTATGGATCCTACCTTTACAAAGAAACCTGAAACATCGGAGTAATTCTATTATTATTAGTT…
	AY740707_Barbus_paludinosus_LakeTana -----------------------------------------------------------------------------------------------------------TCCCTACTAGGACTATGCTTAATTACCCAAATCCTAACAGGCCTATTTTTAGCTATGCACTACACCTCGGACATTTCAACCGCATTCTCGTCAGTTGCCCACATTTGTCGGGATGTAAATTACGGCTGATTAATCCGTAATATTCATGCTAATGGAGCCTCATTCTTTTTCATCTGTATTTATATGCATATTGCCCGAGGCCTATATTACGGATCTTATCTCTACAAAGAAACCTGAAATATTGGTGTAGTCCTA…
	AY740708_Barbus_paludinosus_LakeTana -----------------------------------------------------------------------------------------------------------TCCCTACTAGGACTATGCTTAATTACCCAAATCCTAACAGGCCTATTTTTAGCTATGCACTACACCTCGGACATTTCAACCGCATTCTCGTCAGTTGCCCACATTTGTCGGGATGTAAATTACGGCTGACTAATCCGTAATATTCATGCTAATGGAGCCTCATTCTTTTTCATCTGTATTTATATGCATATTGCCCGAGGCCTATATTACGGATCTTATCTCTACAAAGAAACCTGAAATATTGGTGTAGTCCTA…
	AY740709_Barbus_paludinosus_LakeTana -----------------------------------------------------------------------------------------------------------TCCCTACTAGGACTATGCTTAATTACCCAAATCCTAACAGGCCTATTTTTAGCTATGCACTACACCTCGGACATTTCAACCGCATTCTCGTCAGTTGCCCACATTTGTCGGGATGTAAATTACGGCTGACTAATCCGTAATATTCATGCTAATGGAGCCTCATTCTTTTTCATCTGTATTTATATGCATATTGCCCGAGGCCTATATTACGGATCTTATCTCTACAAAGAAACCTGAAATATTGGTGTAGTCCTA…
	AY740710_Barbus_paludinosus_LakeTana -----------------------------------------------------------------------------------------------------------TCCCTACTAGGACTATGCTTAATTACCCAAATCCTAACAGGCCTATTTTTAGCTATGCACTACACCTCGGACATTTCAACCGCATTCTCGTCAGTTGCCCACATTTGTCGGGATGTAAATTACGGCTGACTAATCCGTAATATTCATGCTAATGGAGCCTCATTCTTTTTCATCTGTATTTATATGCATATTGCCCGAGGCCTATATTACGGATCTTATCTCTACAAAGAAACCTGAAACATTGGTGTAGTACTA…
	AY740719_Barbus_pleurogramma_LakeTana -----------------------------------------------------------------------------------------------------------TCTCTACTAGGACTATGCTTAATTACCCAAATCCTAACAGGCCTATTTTTAGCTATACACTATACCTCAGACATTTCAACCGCATTCTCATCAGTAGCCCACATTTGCCGAGATGTAAATTACGGCTGGCTGATCCGCAACATCCATGCCAATGGAGCCTCATTCTTTTTCATCTGTATTTATATACACATTGCCCGAGGCCTCTACTACGGGTCCTACCTTTATAAAGAAACCTGAAATATTGGTGTGGTTCT…
	AY740720_Barbus_pleurogramma_LakeTana -----------------------------------------------------------------------------------------------------------TCTCTACTAGGACTATGCTTAATTACCCAAATCCTAACAGGCCTATTTTTAGCTATACACTATACCTCAGACATTTCAACCGCATTCTCATCAGTAGCCCACATTTGCCGAGATGTAAATTACGGCTGGCTGATCCGCAACATCCATGCCAATGGAGCCTCATTCTTTTTCATCTGTATTTATATACACATTGCCCGAGGCCTCTACTACGGGTCCTACCTTTATAAAGAAACCTGAAATATTGGTGTGGTTCT…
	AY740721_Barbus_pleurogramma_LakeTana -----------------------------------------------------------------------------------------------------------TCTCTACTAGGACTATGCTTAATTACCCAAATCCTAACAGGCCTATTTTTAGCTATACACTATACCTCAGACATTTCAACCGCATTCTCATCAGTAGCCCACATTTGCCGAGATGTAAATTACGGCTGGCTGATCCGCAACATCCATGCCAATGGAGCCTCATTCTTTTTCATCTGTATTTATATACACATTGCCCGAGGCCTCTACTACGGGTCCTACCTTTATAAAGAAACCTGAAATATTGGTGTGGTTCT…
	AY740722_Barbus_pleurogramma_LakeTana -----------------------------------------------------------------------------------------------------------TCTCTACTAGGACTATGCTTAATTACCCAAATCCTAACAGGCCTATTTTTAGCTATACACTATACCTCAGACATTTCAACCGCATTCTCATCAGTAGCCCACATTTGCCGAGATGTAAATTACGGCTGGCTGATCCGCAACATCCATGCCAATGGAGCCTCATTCTTTTTCATCTGTATTTATATACACATTGCCCGAGGCCTCTACTACGGGTCCTACCTTTATAAAGAAACCTGAAATATTGGTGTGGTTCT…
	AY740723_Barbus_humilis_LakeTana -----------------------------------------------------------------------------------------------------------TCTTTATTAGGACTATGCTTAATTACCCAAATCTTAACAGGCCTATTTCTAGCTATACACTATACCTCTGACATTTCAACCGCATTTTCATCAGTAGTGCACGTCTGCCGAGACGTTAATTATGGCTGACTAATCCGTAATATTCACGCTAACGGGGCATCGTTCTTCTTCATCTGTATTTTTATACATATTGCCCGAGGCTTATATTATGGATCCTACCTCTACAAAGAAACATGAAATATTGGAGTGGCCTTGTTCC…
	AY740724_Barbus_humilis_LakeTana -----------------------------------------------------------------------------------------------------------TCTTTATTAGGACTATGCTTAATTACCCAAATCTTAACAGGCCTATTTCTAGCTATACACTATACCTCTGACATTTCAACCGCATTTTCATCAGTAGTGCACGTCTGCCGAGACGTTAATTATGGCTGACTAATCCGTAATATTCACGCTAACGGGGCATCGTTCTTCTTCATCTGTATTTTTATACATATTGCCCGAGGCTTATATTATGGATCCTACCTCTACAAAGAAACATGAAATATTGGAGTGGCCTTGTTCC…
	AY740725_Barbus_humilis_LakeTana -----------------------------------------------------------------------------------------------------------TCTTTATTAGGACTATGCTTAATTACCCAAATCTTAACAGGCCTATTTCTAGCTATACACTATACCTCTGACATTTCAACCGCATTTTCATCAGTAGTGCACGTCTGCCGAGACGTTAATTATGGCTGACTAATCCGTAATATTCACGCTAACGGGGCATCGTTCTTCTTCATCTGTATTTTTATACATATTGCCCGAGGCTTATATTATGGATCCTACCTCTACAAAGAAACATGAAATATTGGAGTGGCCTTGTTCC…
	AY740726_Barbus_humilis_LakeTana -----------------------------------------------------------------------------------------------------------TCTTTATTAGGACTATGCTTAATTACCCAAATCTTAACAGGCCTATTTCTAGCTATACACTATACCTCTGACATTTCAACCGCATTTTCATCAGTAGTGCACGTCTGCCGAGACGTTAATTATGGCTGACTAATCCGTAATATTCACGCTAACGGGGCATCGTTCTTCTTCATCTGTATTTTTATACATATTGCCCGAGGCTTATATTATGGATCCTACCTCTACAAAGAAACATGAAATATTGGAGTGGCCTTGTTCC…
	AY740727_Barbus_tanapelagius_LakeTana -----------------------------------------------------------------------------------------------------------TCTTTATTAGGACTATGCTTAATTACCCAAATCTTAACAGGCCTATTTCTAGCTATACACTATACCTCTGACATTTCAACCGCATTTTCATCAGTAGTGCACGTCTGCCGAGACGTTAATTATGGCTGACTAATCCGTAATATTCACGCTAACGGGGCATCGTTCTTCTTCATCTGTATTTTTATACATATTGCCCGAGGCTTATATTATGGATCCTACCTCTACAAAGAAACATGAAATATTGGAGTGGCCTT…
	AY740728_Barbus_tanapelagius_LakeTana -----------------------------------------------------------------------------------------------------------TCTTTATTAGGACTATGCTTAATTACCCAAATCTTAACAGGCCTATTTCTAGCTATACACTATACCTCTGACATTTCAACCGCATTTTCATCAGTAGTGCACGTCTGCCGAGACGTTAATTATGGCTGACTAATCCGTAATATTCACGCTAACGGGGCATCGTTCTTCTTCATCTGTATTTTTATACATATTGCCCGAGGCTTATATTATGGATCCTACCTCTACAAAGAAACATGAAATATTGGAGTGGCCTT…
	AY740729_Barbus_tanapelagius_LakeTana -----------------------------------------------------------------------------------------------------------TCTTTATTAGGACTATGCTTAATTACCCAAATCTTAACAGGCCTATTTCTAGCTATACACTATACCTCTGACATTTCAACCGCATTTTCATCAGTAGTGCACGTCTGCCGAGACGTTAATTATGGCTGACTAATCCGTAATATTCACGCTAACGGGGCATCGTTCTTCTTCATCTGTATTTTTATACATATTGCCCGAGGCTTATATTATGGATCCTACCTCTACAAAGAAACATGAAATATTGGAGTGGCCTT…
	B238966_Barbonymus_gonionotus -----------------------------------------------------------------------------------------------------------TCTCTGCTAGGGTTATGCTTAATTACCCAAATTTTAACCGGCCTATTCCTAGCCATACACTACACCTCAGACATCTCAACCGCATTCTCATCAGTAACACACATTTGCCGAGACGTGAACTACGGATGACTAATCCGCAACATACACGCCAACGGAGCATCATTCTTCTTCATTTGTATTTATATACATATTGCTCGAGGCCTATACTATGGATCGTACCTTTACAAAGAAACCTGAAACATTGGAGTAATCCTTCTATTAC…
	EF151089_Barboides_britzi -----------------------------------------------------------------------------------------------------------TCTCTACTAGGTCTATGTTTAATTACCCAAATCTTAACAGGTTTATTTTTAGCTATACACTACACCTCAGACATCTCAACCGCATTTTCATCTGTTATGCATATTTGTCGTGATGTAAATTACGGTTGACTAATTCGTAATATTCACGCCAACGGAGCATCATTCTTTTTTATTTGTATTTATATACATATTGCTCGAGGATTATATTATGGATCCTACCTTTATAAAGAAACATGGAATATTGGAGTTGTATTATTACTATTAGT…
	EU287909_Puntigrus_tetrazona -----------------------------------------------------------------------------------------------------------TCCCTACTAGGCCTGTGTTTAATTACCCAAATCCTAACCGGCTTATTCTTAGCCATACACTACACATCAGACATCTCAACCGCATTTTCATCAGTAACACACATTTGCCGAGATGTAAACTTTGGATGATTAATTCGAAATATTCATGCCAACGGCGCATCATTCTTCTTTATCTGTATCTACATACATATCGCCCGAGGCTTATACTACGGCTCTTACCTTTATAAAGAAACATGAAACATCGGTGTAGTACTTCTCCTATT…
	F112123_Barbus_Barbus -----------------------------------------------------------------------------------------------------------TCTCTTCTGGGACTATGCTTAGCTACTCAAATCCTTACCGGCCTATTCTTAGCCATGCATTACACCTCAGATATTTCAACCGCATTTTCATCAGTTGTCCATATCTGCCGAGATGTAAACTACGGCTGGCTGATCCGTAACATGCACGCCAACGGAGCATCATTCTTTTTCCTTTGCATCTACATACACATTGCCCGAGGACTGTACTACGGCTCTTACCTCTACAAGGAAACCTGAAACATCGGCGTAATTCTCCTACTACTAGTCATA…
	F180854_Carasobarbus_paytonii -----------------------------------------------------------------------------------------------------------TCCCTTCTAGGATTGTGCTTAATTACTCAAATCCTGACCGGACTATTTCTAGCCATGCACTATACCTCAGACATCTCAACCGCATTCTCATCAGTAACTCACATCTGCCGAGACGTAAACTATGGATGACTAATCCGCAATATTCATGCTAACGGAGCATCATTCTTTTTTATCTGTATCTACATACACATTGCCCGAGGCCTATACTACGGATCCTACCTATATAAAGAAACCTGAAACATCGGAGTAATCCTTCTACTAC…
	FN821741_1_Carasobarbus_sp -----------------------------------------------------------------------------------------------------------TCCCTTCTAGGACTGTGTTTGATTACTCAAATTCTAACCGGACTATTCCTAGCCATGCATTACACCTCAGACATCTCAACCGCATTCTCATCAGTCGCACACATCTGCCGGGACGTAAATTATGGTTGACTAATCCGCAACATTCATGCTAATGGAGCATCATTCTTTTTTATCTGTATTTACATACACATTGCTCGAGGCCTATACTATGGATCATACCTATATAAAGAAACCTGAAACATTGGAGTAATTCTTCTACTACTAG…
	FN821744_1_Carasobarbus_luteus -----------------------------------------------------------------------------------------------------------TCCCTTCTAGGATTATGCTTAATTACTCAAATCCTAACTGGACTATTCCTAGCCATGCATTACACCTCAGACATCTCAACCGCATTTTCATCAGTGACACACATCTGCCGAGACGTAAATTATGGATGACTAATCCGCAATATTCATGCTAACGGAGCATCATTCTTTTTTATCTGTATTTACATGCACATTGCCCGAGGCCTATACTATGGATCTTACCTATATAAAGAAACCTGAAACATCGGAGTAATCCTTTTACTA…
	GQ853203_1_Labeobarbus_acutirostris -----------------------------------------------------------------------------------------------------------TCCCTTCTAGGATTATGCTTAATTACTCAAATCCTAACCGGGCTATTCCTAGCCATACACTATACCTCAGACATCTCAACCGCGTTCTCATCAGTAACCCACATCTGCCGAGATGTAAACTATGGATGATTAATCCGCAATATTCACGCTAATGGAGCATCATTCTTTTTCATCTGTATTTACATACACATTGCCCGAGGCCTATACTACGGATCTTACCTATATAAAGAAACCTGAAATATCGGAGTAGTCCTTT…
	GQ853205_1_Labeobarbus_brevicephalus -----------------------------------------------------------------------------------------------------------TCCCTTCTAGGATTATGCTTAATTACTCAAATCCTAACCGGGCTATTCCTAGCCATACACTATACCTCAGACATCTCAACCGCGTTCTCATCAGTAACCCACATCTGCCGAGATGTAAACTATGGATGATTAATCCGCAATATTCACGCTAATGGAGCATCATTCTTCTTCATCTGTATTTACATACACATTGCCCGAGGCCTATACTACGGATCTTACCTATATAAAGAAACCTGAAATATCGGAGTAGTCCTT…
	GQ853208_1_Labeobarbus_crassibarbis -----------------------------------------------------------------------------------------------------------TCCCTTCTAGGATTATGCTTAATTACTCAAATCCTAACCGGGCTATTCCTAGCCATACACTATACCTCAGACATCTCAACCGCATTCTCATCAGTAACCCACATCTGCCGAGATGTAAACTATGGATGATTAATCCGCAATATTCACGCTAATGGAGCATCATTCTTCTTCATCTGTATTTACATACACATTGCCCGAGGCCTATACTACGGATCTTACCTATATAAAGAAACCTGAAATATCGGAGTAGTCCTTT…
	GQ853210_1_Labeobarbus_dainellii -----------------------------------------------------------------------------------------------------------TCCCTTCTAGGATTATGCTTAATTACTCAAATCCTAACCGGGCTATTCCTAGCCATACACTATACCTCAGACATCTCAACCGCGTTCTCATCAGTAACCCACATCTGCCGAGATGTAAACTATGGATGATTAATCCGCAATATTCACGCTAATGGAGCATCATTCTTTTTCATCTGTATTTACATACACATTGCCCGAGGCCTATACTACGGATCTTACCTATATAAAGAAACCTGAAATATCGGAGTAGTCCTTTTAC…
	GQ853213_1_Labeobarbus_gorgorensis -----------------------------------------------------------------------------------------------------------TCCCTTCTAGGATTATGCTTAATTACTCAAATCCTAACCGGGCTATTCCTAGCCATACACTATACCTCAGACATCTCAACCGCATTCTCATCAGTAACCCACATCTGCCGAGATGTAAACTATGGATGATTAATCCGCAATATTCACGCTAATGGAGCATCATTCTTCTTCATCTGTATTTACATACACATTGCCCGAGGCCTATACTACGGATCTTACCTATATAAAGAAACCTGAAATATCGGAGTAGTCCTTTT…
	GQ853215_1_Labeobarbus_gorguari -----------------------------------------------------------------------------------------------------------TCCCTTCTAGGATTATGCTTAATTACTCAAATCCTAACCGGGCTATTCCTAGCCATACACTATACCTCAGACATCTCAACCGCATTCTCATCAGTAACCCACATCTGCCGAGATGTAAACTATGGATGATTAATCCGCAATATTCACGCTAATGGAGCATCATTCTTCTTCATCTGTATTTACATACACATTGCCCGAGGCCTATACTACGGATCTTACCTATATAAAGAAACCTGAAATATCGGAGTAGTCCTTTTACT…
	GQ853216_1_Labeobarbus_longissimus -----------------------------------------------------------------------------------------------------------TCCCTTCTAGGATTATGCTTAATTACTCAAATCCTAACCGGGCTATTCCTAGCCATACACTATACCTCAGACATCTCAACCGCGTTCTCATCAGTAACCCACATCTGCCGAGATGTAAACTATGGATGATTAATCCGCAATATTCACGCTAATGGAGCATCATTCTTTTTCATCTGTATTTACATACACATTGCCCGAGGCCTATACTACGGATCTTACCTATATAAAGAAACCTGAAATATCGGAGTAGTCCTTTT…
	GQ853219_1_Labeobarbus_macrophtalmus -----------------------------------------------------------------------------------------------------------TCCCTTCTAGGATTATGCTTAATTACTCAAATCCTAACCGGGCTATTCCTAGCCATACACTATACCTCAGACATCTCAACCGCATTCTCATCAGTAACCCACATCTGCCGAGATGTAAACTATGGATGATTAATCCGCAATATTCACGCTAATGGAGCATCATTCTTCTTCATCTGTATTTACATACACATTGCCCGAGGCCTATACTACGGATCTTACCTATATAAAGAAACCTGAAATATCGGAGTAGTCCTT…
	GQ853222_1_Labeobarbus_megastoma -----------------------------------------------------------------------------------------------------------TCCCTTCTAGGATTATGCTTAATTACTCAAATCCTAACCGGGCTATTCCTAGCCATACACTATACCTCAGACATCTCAACCGCGTTCTCATCAGTAACCCACATCTGCCGAGATGTAAACTATGGATGATTAATCCGCAATATTCACGCTAATGGAGCATCATTCTTTTTCATCTGTATTTACATACACATTGCCCGAGGCCTATACTACGGATCTTACCTATATAAAGAAACCTGAAATATCGGAGTAGTCCTTTTAC…
	GQ853225_1_Labeobarbus_nedgia -----------------------------------------------------------------------------------------------------------TCCCTTCTAGGATTATGCTTAATTACTCAAATCCTAACCGGGCTATTCCTAGCCATACACTATACCTCAGACATCTCAACCGCATTCTCATCAGTAACCCACATCTGCCGAGATGTAAACTATGGATGATTAATCCGCAATATTCACGCTAATGGAGCATCATTCTTCTTCATCTGTATTTACATACACATTGCCCGAGGCCTATACTACGGATCTTACCTATATAAAGAAACCTGAAATATCGGAGTAGTCCTTTTACTAC…
	GQ853228_1_Labeobarbus_platydorsus -----------------------------------------------------------------------------------------------------------TCCCTTCTAGGATTATGCTTAATTACTCAAATCCTAACCGGGCTATTCCTAGCCATACACTATACCTCAGACATCTCAACCGCGTTCTCATCAGTAACCCACATCTGCCGAGATGTAAACTATGGATGATTAATCCGCAATATTCACGCTAATGGAGCATCATTCTTTTTCATCTGTATTTACATACACATTGCCCGAGGCCTATACTACGGATCTTACCTATATAAAGAAACCTGAAATATCGGAGTAGTCCTTTT…
	GQ853229_1_Labeobarbus_surkis -----------------------------------------------------------------------------------------------------------TCCCTTCTAGGATTATGCTTAATTACTCAAATCCTAACCGGGCTATTCCTAGCCATACACTATACCTCAGACATCTCAACCGCATTCTCATCAGTAACCCACATCTGCCGAGATGTAAACTATGGATGATTAATCCGCAATATTCACGCTAATGGAGCATCATTCTTCTTCATCTGTATTTACATACACATTGCCCGAGGCCTATACTACGGATCTTACCTATATAAAGAAACCTGAAATATCGGAGTAGTCCTTTTACTAC…
	GQ853232_1_Labeobarbus_truttiformis -----------------------------------------------------------------------------------------------------------TCCCTTCTAGGATTATGCTTAATTACTCAAATCCTAACCGGGCTATTCCTAGCCATACACTATACCTCAGACATCTCAACCGCGTTCTCATCAGTAACCCACATCTGCCGAGATGTAAACTATGGATGATTAATCCGCAATATTCACGCTAATGGAGCATCATTCTTTTTCATCTGTATTTACATACACATTGCCCGAGGCCTATACTACGGATCTTACCTATATAAAGAAACCTGAAATATCGGAGTAGTCCTTT…
	GQ853235_1_Labeobarbus_tsanensis -----------------------------------------------------------------------------------------------------------TCCCTTCTAGGATTATGCTTAATTACTCAAATCCTAACCGGGCTATTCCTAGCCATACACTATACCTCAGACATCTCAACCGCGTTCTCATCAGTAACCCACATCTGCCGAGATGTAAACTATGGATGATTAATCCGCAATATTCACGCTAATGGAGCATCATTCTTTTTCATCTGTATTTACATACACATTGCCCGAGGCCTATACTACGGATCTTACCTATATAAAGAAACCTGAAATATCGGAGTAGTCCTTTTAC…
	GQ853270_1_Labeobarbus_intermedius -----------------------------------------------------------------------------------------------------------------CTAGGATTATGCTTAATTACTCAAATCCTAACCGGGCTATTCCTAGCCATACACTATACCTCAGACATCTCAACCGCGTTCTCATCAGTAACCCACATCTGCCGAGATGTAAACTATGGATGATTAATCCGCAATATTCACGCTAATGGAGCATCATTCTTTTTCATCTGTATTTACATACACATTGCCCGAGGCCTATACTACGGGTCTTACCTATATAAAGAAACCTGAAATATCGGAGTAGTCCTTTT…
	HM536811_Barbus_fasciolatus -----------------------------------------------------------------------------------------------------------TCCCTACTAGGATTATGTTTAGCCACTCAAATCCTTACAGGCCTATTTTTAGCTATACATTACACCTCCGATATCTCAACCGCATTTTCTTCAGTAGTCCATATTTGCCGAGATGTTAATCACGGATGACTAGTCCGCAATGTTCATGCTAACGGAGCATCATTCTTCTTCATCTGTATTTATTTACATATTGCCCGAGGCCTATACTATGGATCCTACCTTTACAAAAAAACCTGAAATATTGGAGTAGTCTTATTATTACTA…
	HM536822_Oreichthys_cosuatis -----------------------------------------------------------------------------------------------------------TCCCTTCTAGGCCTATGCCTAGTGACTCAAATCTTAACAGGCCTATTTTTAGCCATACACTATACCTCCGATATCTCAACCGCATTTTCCTCCGTAACCCACATTTGCCGGGACGTAAATTACGGCTGACTAATCCGAAATATTCACGCTAATGGAGCATCATTCTTTTTCATCTGCATTTACATACACATTGCCCGAGGCCTATACTATGGATCTTACCTTTACAAGGAAACATGAAACATTGGCGTAGTCCTTTTATTACT…
	HM536895_Acrossocheilus_monticola -----------------------------------------------------------------------------------------------------------TCCCTCCTAGGACTATGTCTAGCCACTCAAATCCTAACCGGCCTATTCCTAGCCATACACTACACCTCAGATATTTCAACCGCATTTTCATCAGTAACCCATATCTGCCGAGACGTAAATTACGGCTGACTAATCCGCAACATTCACGCCAACGGAGCATCATTCTTCTTCATCTGCATCTATATACATATTGCCCGAGGCCTCTATTACGGATCCTACCTCTATAAAGAAACCTGAAACATTGGCGTAGTCCTCCTC…
	HM536908_Cyclocheilichthys_janthochir -----------------------------------------------------------------------------------------------------------TCACTCCTAGGACTATGCTTAATTACCCAAATCCTAACCGGACTATTCCTAGCCATACACTACACCGCAGACATTTCAACCGCATTCTCATCAGTAACCCACATCTGCCGAGACGTAAACTACGGCTGACTAATCCGCAACATACACGCTAACGGAGCATCATTCTTCTTTATTTGTATTTACCTACACATTGCCCGAGGACTATATTATGGATCATACCTTTACAAAGAAACCTGAAACATTGGAGTAGTCCT…
	HM536914_Mystacoleucus_marginatus -----------------------------------------------------------------------------------------------------------TCCCTACTAGGACTATGCCTAATCACCCAAATCCTAACCGGCCTATTCCTAGCCATACACTACACCTCAGACATCTCAACCGCATTCTCATCAGTGACCCACATCTGCCGAGACGTAAACTACGGATGATTAATCCGCAATATACATGCCAACGGGGCATCATTCTTCTTCATCTGTATTTATATACATATCGCCCGAGGCCTTTACTACGGATCATACCTATACAAAGAAACCTGAAACATCGGAGTAGTCCTCCTC…
	HQ167605_1_Carasobarbus_chantrei -----------------------------------------------------------------------------------------------------------TCCCTTCTAGGATTATGCTTAATTACTCAAATCCTAACCGGACTATTCCTAGCCATGCATTATACCTCAGACATCTCAACCGCATTTTCATCAGTGACACACATCTGCCGGGACGTAAATTATGGGTGACTAATCCGCAATATTCATGCTAACGGAGCATCATTCTTCTTTATCTGTATTTACATGCACATTGCCCGAGGCCTATACTATGGATCTTACCTATATAAAGAAACCTGAAACATCGGAGTAATCCTTTTAC…
	JF799437_1_Catostomus_commersonii -----------------------------------------------------------------------------------------------------------TCCCTACTAGGCCTTTGTCTTATTACCCAAATCCTAACAGGACTATTTCTAGCAATACACTATACCTCTGACATCTCAACCGCCTTCTCTTCTGTTGCCCATATCTGCCGAGACGTAAGTTATGGGTGATTAATCCGTAGTGTACATGCTAATGGAGCATCATTCTTCTTTATTTGCATTTATATACATATTGCCCGAGGACTGTATTATGGATCGTACCTCTATAAAGAAACCTGAAACATTGGTGTTGTTCTCCTC…
	JN887038_1_Barbus_gananensis -----------------------------------------------------------------------------------------------------------TCCCTTCTAGGATTATGCTTAATTACTCAAATCCTAACCGGGCTATTCCTAGCCATACACTATACCTCAGACATCTCAACTGCATTTTCATCAGTAACCCACATCTGCCGAGATGTAAACTATGGATGATTAATCCGCAATATTCACGCTAATGGAGCATCATTCTTTTTCATCTGCATTTACATGCACATTGCCCGAGGCCTATACTACGGATCCTACCTATATAAAGAAACCTGAAACATCGGAGTAATCCTTTTACTACT…
	JX074246_Onychostoma_ovale -----------------------------------------------------------------------------------------------------------TCCCTTCTGGGACTATGTCTAGCCACTCAAATCCTAACCGGCCTATTCCTAGCCATACACTACACTTCAGATATCTCAACCGCATTTTCATCAGTAACCCACATCTGCCGAGACGTAAACTACGGCTGATTAATCCGCAACATCCACGCCAACGGCGCATCATTCTTCTTCATCTGCATCTATATACACATCGCCCGAGGCCTCTATTACGGATCCTACCTCTACAAAGAAACCTGAAACATCGGCGTAGTCCTCCTCCTCCTAG…
	JX074247_Haludaria_fasciata -----------------------------------------------------------------------------------------------------------TCATTACTAGGATTATGCTTAATTACACAAATTTTAACCGGCCTATTTTTAGCAATACATTATACCTCTGATATTACAACCGCATTTTCATCAGTAACACACATCTGCCGAGACGTAAACTATGGGTGATTAATCCGAAACATACACGCCAACGGAGCATCATTTTTCTTTATTTGCATTTATATCCACATTGCCCGAGGCCTGTACTACGGATCTTACGTATATATAGAAACCTGAAACATTGGAGTAGTTCTTCTACTCCTA…
	JX097076_1_Labeobarbus_caudovittatus -----------------------------------------------------------------------------------------------------------TCCCTTCTAGGATTATGCTTAATTACTCAAATCCTAACCGGGCTATTCCTAGCCATGCACTATACCTCAGACATCTCAACCGCATTCTCATCAGTAACCCACATCTGCCGAGACGTAAATTATGGATGATTAATCCGCAATATCCACGCTAATGGAGCATCATTCTTTTTTATCTGCATTTACATGCACATTGCCCGAGGCCTATACTATGGATCCTACTTATATAAAGAAACCTGAAACATCGGAGTAATCCTC…
	KF668035_1_Labeobarbus_johnstonii -----------------------------------------------------------------------------------------------------------TCCCTCCTAGGATTATGCTTAATCACCCAAATCCTAACCGGGCTATTCCTGGCCATACACTATACTTCGGACATTTCAACCGCATTCTCATCAGTAACCCACATTTGCCGGGATGTAAACTATGGATGATTAATCCGCAATGTTCACGCTAATGGAGCATCATTCTTTTTCATCTGCATTTATATGCACATTGCCCGAGGCCTATATTACGGATCCTACCTATATAAAGAAACCTGAAACATCGGAGTAATCCTTTTA…
	KF791270_1_Barbus_camptacanthus -----------------------------------------------------------------------------------------------------------TCCCTACTAGGACTATGCTTAATTACACAAATCCTAACAGGCCTATTTCTAGCTATACATTATACCTCAGACATTTCAACCGCATTCTCATCAGTAACCCATATTTGCCGAGACGTAAACTACGGCTGACTAATCCGTAATATTCACGCCAACGGAGCATCATTCTTTTTCATCTGTATTTATATGCACATTGCTCGAGGCCTATACTATGGATCCTACCTTTATAAAGAAACCTGAAACATTGGCGTAGTCCTATTATT…
	KF791276_1Barbus_jae -----------------------------------------------------------------------------------------------------------TCTCTACTAGGACTATGCTTAATTATCCAAATTTTAACAGGCCTATTTCTAGCCATACACTATACCTCCGACATCATAACCGCATTCTCATCAGTAAACCACATTTGTCGAGACGTAAATTGCGGCTGAATAATTCGAAATATACATGCTAACGGAGCATCATTCTTTTTCATCTGTATTTATATACACATTGCCCGAGGATTATATTATGGCTCATATCTTTATAAAGAAACATGAAATATTGGTGTAGTTCTTCTACTATTAGTCATAA…
	KF876025_1_Arabibarbus_grypus -----------------------------------------------------------------------------------------------------------TCCCTTCTAGGATTATGCTTAATTACCCAAATCCTAACCGGACTATTCCTAGCCATGCACTACACCTCAGACATCTCAACCGCATTCTCATCAGTAACCCACATCTGCCGAGACGTAAACTATGGATGACTAATCCGCAATATTCATGCTAACGGAGCATCATTCTTTTTTATCTGTATCTACATGCACATTGCCCGAGGCCTATACTATGGGTCCTACCTGTACAAAGAAACCTGAAACATCGGAGTAATCCTTCTACTAT…
	KF876026_1_Arabibarbus_grypus -----------------------------------------------------------------------------------------------------------TCCCTTCTAGGATTATGCTTAATTACCCAAATCCTAACCGGACTATTCCTAGCCATGCACTACACCTCAGACATCTCAACCGCATTCTCATCAGTAACCCACATCTGCCGAGACGTAAACTATGGATGACTAATCCGCAATATTCATGCTAACGGAGCATCATTCTTTTTTATCTGTATCTACATGCACATTGCCCGAGGCCTATACTATGGATCCTACCTGTACAAAGAAACCTGAAACATCGGAGTAATCCTTCTACTAC…
	KF876029_1_Arabibarbus_grypus -----------------------------------------------------------------------------------------------------------TCCCTTCTAGGATTATGCTTAATTACCCAAATCCTAACCGGACTATTCCTAGCCATGCACTACACCTCAGACATCTCAACCGCATTCTCATCAGTAACCCACATCTGCCGAGACGTAAACTATGGATGACTAATCCGCAATATTCATGCTAACGGAGCATCATTCTTTTTTATCTGTATCTACATGCACATTGCCCGAGGCCTATACTATGGGTCCTACCTGTACAAAGAAACCTGAAACATCGGAGTAATCCTTCTACTAT…
	KF876030_1_Varicorhinus_maroccanus -----------------------------------------------------------------------------------------------------------TCCCTTCTAGGACTGTGCTTAATCACTCAAATCCTAACCGGACTATTCCTGGCCATGCACTACACCTCAGACATCTCGACCGCATTCTCATCAGTGACCCACATCTGCCGGGACGTAAACTATGGATGATTAATCCGCAATATTCATGCTAATGGAGCATCATTCTTTTTTATCTGCATCTACATGCACATTGCCCGGGGCCTATACTATGGATCCTACCTATATAAAGAAACCTGAAACATCGGAGTAGTCCTTTT…
	KP659407_1_Barbus_taeniurus -----------------------------------------------------------------------------------------------------------TCCCTACTAGGACTATGCTTAATTACACAAATCCTAACAGGCCTATTTCTAGCCATACATTATACCTCAGACATTTCAACCGCATTCTCATCAGTAACCCATATTTGCCGAGACGTAAACTACGGCTGACTAATCCGTAATATTCACGCCAACGGAGCATCATTCTTTTTCATCTGTATTTATATGCACATTGCTCGAGGCCTATACTACGGATCTTACCTTTATAAAGAAACCTGAAACATTGGCGTAGTCCTATTATTATTA…
	KP659407_Barbus_taeniurus -----------------------------------------------------------------------------------------------------------TCCCTACTAGGACTATGCTTAATTACACAAATCCTAACAGGCCTATTTCTAGCCATACATTATACCTCAGACATTTCAACCGCATTCTCATCAGTAACCCATATTTGCCGAGACGTAAACTACGGCTGACTAATCCGTAATATTCACGCCAACGGAGCATCATTCTTTTTCATCTGTATTTATATGCACATTGCTCGAGGCCTATACTACGGATCTTACCTTTATAAAGAAACCTGAAACATTGGCGTAGTCCTATTATTATTAGT…
	KP659408_Barbus_thysi -----------------------------------------------------------------------------------------------------------TCCCTATTAGGACTATGCTTAATTACCCAAATCCTAACAGGCCTATTTCTAGCTATACACTACACCTCTGACATCTCGACCGCATTCTCATCAGTAGTCCATATCTGCCGAGATGTAAACCATGGCTGACTAGTTCGGAATATTCATGCTAACGGAGCATCATTCTTCTTCATCTGTATTTATATACATATTGCCCGAGGCCTATACTACGGATCTTACCTTTATAAAGAAACCTGAAACATTGGAGTAATCCTATTACTACTAGTTATA…
	KP659409_1_Varicorhinus_cf_axelrodi -----------------------------------------------------------------------------------------------------------TCCCTTCTAGGATTATGCTTAATTACTCAAATCCTAACCGGACTATTCCTGGCCATGCACTACACCTCAGATATCTCAACCGCATTCTCATCAGTAACCCACATCTGCCGGGACGTAAATTACGGCTGATTAATCCGCAATATTCATGCTAATGGAGCATCATTCTTTTTTATCTGCATTTACATGCACATTGCCCGAGGACTTTACTATGGATCCTACCTATATAAAGAAACCTGAAACATCGGGGTAATCCTCT…
	KP659410_1_Barbus_tiekoroi -----------------------------------------------------------------------------------------------------------TCCCTACTAGGACTGTGTTTAATTACACAAATCCTAACAGGCCTATTCTTAGCTATACACTATACCTCAGATATTTCAACCGCCTTTTCATCAGTAACACACATTTGCCGAGACGTAAATTATGGTTGATTAATTCGCAACATACACGCTAACGGAGCATCATTCTTTTTTATTTGTATCTACATACATATTGCCCGAGGCCTATATTACGGATCCTATCTCTACAAAGAAACCTGAAACATCGGAGTAATCTTACTATTATTAG…
	KP659414_Clypeobarbus_congicus -----------------------------------------------------------------------------------------------------------TCCCTCCTAGGACTATGTCTGGCTACCCAAATTCTAACAGGCCTATTTTTAGCCATACACTATACTTCTGACATTTCAATCGCATTCTCATCAGTAGTACATATTTGCCGAGATGTTGATCACGGCTGACTTGTCCGTAACGTTCATGCTAACGGAGCATCACTCTTCTTCATCTGTCTTTATTTACATATTGCCCGAGGCCTATACTATGGGTCTTATATTTACTTTAAAACCTGAAATATTGGAGTAATTCTATTACTA…
	KP659415_Barbus_holotaenia -----------------------------------------------------------------------------------------------------------TCTCTACTAGGACTATGCTTAATTACGCAAATTCTAACAGGCCTATTCTTAGCTATACACTACACCTCAGACATCTCAACTGCATTCTCATCAGTAACCCATATCTGCCGAGACGTAAATTACGGCTGATTAATCCGCAATATACACGCCAACGGGGCATCATTCTTTTTCATCTGTATCTACATACACATTGCCCGAGGCCTATACTACGGATCTTATCTCTATAAAGAAACCTGAAACATTGGTGTTATCCTATTACTATTAG…
	KP712158_Barbus_perince -----------------------------------------------------------------------------------------------------------TCTTTATTAGGACTATGCTTAATTACCCAAATCTTAACAGGCCTATTTCTAGCTATACACTATACCTCTGACATTTCAACCGCATTTTCATCAGTAGTGCACGTCTGCCGAGACGTAAATTATGGCTGACTAATCCGTAATATTCACGCTAACGGGGCATCATTCTTCTTCATCTGTATTTTTATACATATTGCCCGAGGCTTATATTATGGATCCTACCTCTACAAAGAAACATGAAATATTGGAGTGGCCTTGTTCCTGTTAGTTA…
	KP712159_Barbus_anema -----------------------------------------------------------------------------------------------------------TCTCTACTAGGACTATGCTTAATTACACAAATTTTAACAGGCCTATTCTTAGCTATACATTATACCTCAGACATTTCAACCGCCTTCTCATCAGTAACACACATCTGCCGAGACGTAAATTACGGATGATTAATCCGCAACATTCACGCCAACGGAGCATCATTCTTTTTCATCTGTATTTACATACATATTGCACGAGGCCTATATTATGGATCCTACCTTTATAAAGAAACCTGAAACATTGGAGTAGTCTTACTACTATTAGTTATA…
	KP712162_Barbus_macinensis -----------------------------------------------------------------------------------------------------------TCCCTACTAGGATTATGCTTAATTACCCAAATCTTAACAGGTCTATTTCTAGCCATACATTATACCTCCGACATTTCAACCGCATTCTCATCAGTAGTACATATCTGCCGAGACATTAACCATGGCTGATTAGTCCGCAATATTCATGCCAACGGAGCATCATTCTTCTTCATCTGTATTTATATACATATTGCCCGAGGCCTATATTATGGATCCTACCTTTATAAAGAAACTTGGAATATTGGAGTAACCCTATTATTATTAG…
	KP712168_Barbus_kerstenii_1_Tanzania -----------------------------------------------------------------------------------------------------------TCCCTACTAGGACTATGCTTAATTACACAAATTCTAACAGGCCTATTCTTAGCTATACACTACACCTCGGACATCTCAACCGCATTTTCATCAGTAACTCATTTATGCCGAGACGTAAATTATGGCTGACTAATCCGTAACGTACACGCCAACGGAGCATCATTCTTCTTCATCTGTATTTATATACATATTGCTCGAGGCCTATACTATGGCTCTTACCTTTATAAAGAAACCTGAAACATTGGTGTTATGCTA…
	KP712169_Barbus_martorelli -----------------------------------------------------------------------------------------------------------TCTCTACTAGGACTATGCTTAATTACACAGATTCTAACAGGCCTATTCTTAGCTATACACTATACCTCAGACATTTCAACTGCATTTTCATCAGTAGCCCATATCTGCCGAGACGTAAATTACGGCTGATTAATCCGCAATATACACGCCAACGGGGCATCATTCTTTTTCATCTGTGTCTATATACACATTGCCCGAGGCCTATACTACGGATCTTATCTTTATAAAGAAACCTGAAACATTGGCGTTGTCCTATTACTATTAG…
	KP712170_Barbus_miolepis -----------------------------------------------------------------------------------------------------------TCTCTACTAGGATTATGTTTAATTACACAAATTCTAACAGGCCTATTCTTAGCTATACACTACACCTCAGACATTTCAACCGCATTTTCATCAGTAACCCACATTTGTCGAGACGTAAACCACGGTTGACTAATCCGTAACATACACGCCAACGGAGCATCATTCTTTTTCATTTGTATTTACATACATATTGCCCGAGGCCTATACTATGGATCTTATCTCTACAAAGAAACSTGAAACATTGGTGTTATTCTATTACTACTAGTT…
	KP712198_Barbus_baudoni -----------------------------------------------------------------------------------------------------------TCTTTACTAGGACTATGCTTAGTTACACAAATCTTAACAGGCCTATTTTTAGCTATACATTATACCTCAGACATTTCAACCGCTTTCTCATCAGTAACACACATTTGCCGAGACGTAAATTACGGCTGACTAATCCGCAATATCCACGCCAACGGAGCATCATTCTTCTTCATCTGTATTTACATACATATTGCTCGAGGCCTATACTATGGATCTTACCTTTATAAAGAAACCTGAAACATTGGAGTAGTTTTATTATTATTAGTCA…
	KP712199_Barbus_brazzai -----------------------------------------------------------------------------------------------------------TCTCTACTAGGACTATGCTTAATTACACAAATCCTAACAGGCCTATTCTTAGCTATACATTATACCTCAGACATTTCAACTGCATTTTCATCTGTAGCCCACATTTGCCGAGACGTAAATTACGGTTGATTAATCCGTAACATGCACGCCAACGGAGCATCATTCTTTTTCATCTGTATTTATATACACATTGCCCGAGGCCTATACTACGGATCTTATCTCTATAAAGAAACCTGAAACATTGGTGTTGTCCTATTACTACTAGTCA…
	KP712200_1_Labeobarbus_compiniei -----------------------------------------------------------------------------------------------------------TCCCTTCTAGGATTGTGCTTAATTACTCAAATCCTAACCGGGCTATTCCTAGCCATGCACTACACCTCAGACATCTCAACCGCATTCTCATCAGTAACCCACATCTGCCGGGACGTAAATTATGGATGATTAATCCGCAATATTCATGCTAATGGAGCATCATTCTTTTTTATCTGCATTTACATGCACATTGCCCGAGGCCTATACTATGGATCTTACTTATATAAAGAAACCTGAAACATCGGAGTAATCCTCTTAC…
	KP712201_Barbus_eburneensis -----------------------------------------------------------------------------------------------------------TCTCTACTAGGACTATGCTTAATTACACAAATCTTAACAGGCCTATTCTTAGCTATACATTATACCTCAGATATTTCAACCGCTTTCTCATCAGTAATACACATCTGCCGAGACGTAAATTACGGCTGATTAATTCGTAATATTCACGCCAACGGAGCATCATTCTTTTTCATCTGTATTTATATACATATTGCTCGAGGCTTATATTATGGATCTTACCTCTATAAAGAAACCTGAAACATTGGAGTCGTCTTACTATTACTA…
	KP712202_Barbus_hulstaerti -----------------------------------------------------------------------------------------------------------TCATTACTAGGACTATGTCTAACTATTCAAATTTCAACCGGCCTATTTTTAGCTATGCATTACACCTCAGATATTTCAACCGCATTTTCATCAGTTACCCACCTATGCCGGGACGTAAATTATGGCTGATTAATTCGTAATATACATGCCAATGGAGCATCATTTTTCTTTATTTGTATTTATATGCACATTGCTCGAGGGTTATATTACGGATCCTACCTTTATATCGAAACATGAAATATTGGCGTACTTCTCCTATTATTAG…
	KP712203_1_Barbus_prionacanthus -----------------------------------------------------------------------------------------------------------TCTCTACTAGGACTATGCTTAATCACACAAATCCTAACAGGCCTATTCTTAGCTATACACTATACCTCAGACATTTCAACCGCATTTTCATCAGTAACCCATATTTGCCGAGACGTAAATTACGGCTGATTAATCCGTAATATACACGCCAACGGAGCATCATTCTTTTTCATCTGCATTTATATACACATTGCCCGAGGCCTATACTACGGATCCTATCTCTACAAAGAAACCTGAAACATCGGTGTTATTTTATTACT…
	KP712203_Barbus_prionacanthus -----------------------------------------------------------------------------------------------------------TCTCTACTAGGACTATGCTTAATCACACAAATCCTAACAGGCCTATTCTTAGCTATACACTATACCTCAGACATTTCAACCGCATTTTCATCAGTAACCCATATTTGCCGAGACGTAAATTACGGCTGATTAATCCGTAATATACACGCCAACGGAGCATCATTCTTTTTCATCTGCATTTATATACACATTGCCCGAGGCCTATACTACGGATCCTATCTCTACAAAGAAACCTGAAACATCGGTGTTATTTTATTACTAC…
	KP712210_Systomus_sarana -----------------------------------------------------------------------------------------------------------TCCTTACTAGGACTATGCTTAATTACCCAAATCCTAACAGGTTTATTTCTAGCTATACATTATACCTCAGACATTTCAACTGCATTCTCATCAGTAGTCCACATCTGCCGAGACGTAAATTACGGGTGATTAATCCGTAATATACATGCCAACGGAGCATCATTCTTTTTCATTTGCATTTACATGCACATTGCTCGAGGCCTATACTATGGATCATATCTCTACAAAGAAACCTGAAACATTGGCGTAGTCCTTTTACTACTAGTA…
	KP712212_Puntius_chola -----------------------------------------------------------------------------------------------------------TCCCTACTTGGATTATGTTTAATTACCCAAATTCTAACCGGTCTATTCCTAGCCATACACTACACCTCAGACATTTCAACTGCATTCTCTTCAGTAATACACATTTGCCGAGACGTCAACTACGGATGACTAATCCGAAATATTCATGCCAACGGCGCATCTTTCTTCTTTATCTGCCTCTACATACACATCGCCCGAGGCTTATATTACGGGTCTTACCTTTACATAGAAACCTGAAATATTGGAGTAATTCTCTTCCTACTAGTTAT…
	KP712214_Systomus_orphoides -----------------------------------------------------------------------------------------------------------TCCCTACTAGGACTATGCTTAATTACTCAAATCCTAACAGGTTTATTTTTAGCTATACATTATACCTCAGACATTTCAACTGCATTCTCATCAGTAACCCACATTTGCCGAGACGTAAACTACGGCTGATTAATCCGTAACATCCATGCCAACGGAGCATCATTCTTCTTTATTTGTATTTATATACACATTGCTCGAGGCCTATATTATGGATCATACCTTTACAAAGAAACCTGAAACATTGGAGTAATCCTCTTACTATTA…
	KP712215_Barbus_sp_Lango -----------------------------------------------------------------------------------------------------------TCTCTACTAGGATTATGTTTAATTACACAAATTCTAACAGGCCTATTCTTAGCTATACACTACACCTCAGACATTTCAACCGCATTTTCATCAGTAACCCACATTTGTCGAGACGTAAACCACGGTTGACTAATCCGTAACATACACGCCAACGGAGCATCATTTTTTTTCATTTGTATTTACATACATATTGCCCGAGGCCTATACTATGGATCTTATCTCTACAAAGAAACCTGAAACATTGGTGTCGTCCTATTACTACTAGTT…
	KP712224_1_Labeobarbus_sp_Kongou -----------------------------------------------------------------------------------------------------------TCCCTTCTAGGATTATGTTTAATTACCCAAATCCTGACCGGACTATTCCTAGCCATGCACTATACCTCAGACATCTCAACCGCATTCTCATCAGTAACCCACATCTGTCGGGATGTAAATTACGGCTGATTAATCCGCAATACTCATGCCAATGGAGCATCATTCTTTTTCATCTGCATTTATATGCACATTGCCCGAGGACTATACTATGGATCCTACCTATATAAAGAAACCTGGAACATCGGAGTAATCCTTTTAC…
	KP712226_Pethia_conchonius -----------------------------------------------------------------------------------------------------------TCCCTTCTAGGCCTTTGTTTAATTACCCAAATCCTAACCGGCTTATTCCTAGCCATACATTACACCTCAGACATCTCGACCGCATTTTCATCAGTTATACACATCTGCCGAGATGTAAACTACGGCTGATTAATCCGTAATATGCACGCCAACGGCGCATCATTCTTTTTCATCTGCATTTATATGCACGTCGCCCGGGGCCTTTATTATGGCTCATACCTATACAAGGAAACTTGAAACATTGGAGTGGTCCTTTTACTACTAG…
	KP712228_Pethia_stoliczkana -----------------------------------------------------------------------------------------------------------TCCCTTCTGGGCCTTTGTTTAATTACCCAAATCTTAACCGGCTTATTTCTAGCCATACACTACACCTCAGACATCTCAACTGCATTTTCATCAGTCATACACATCTGCCGAGATGTAAACTACGGCTGATTAATCCGTAATATACACGCCAACGGCGCATCATTCTTTTTTATCTGCATTTATATACACGTCGCCCGAGGCCTTTACTATGGATCTTACCTATACAAAGAAACCTGAAATATTGGAGTTGTTCTCTTACTATTA…
	KP712231_Barbus_camptacanthus -----------------------------------------------------------------------------------------------------------TCCCTACTAGGACTATGCTTAATTACACAAATCCTAACAGGCCTATTCCTAGCTATACATTATACCTCAGACATTTCAACCGCATTCTCATCAGTAACCCACATTTGCCGAGACGTAAACTACGGCTGACTAATCCGTAATATCCACGCCAACGGAGCATCATTCTTTTTTATCTGTATTTATATGCACATTGCTCGAGGCCTATATTATGGATCCTACCTTTATAAAGAAACCTGAAACATTGGCGTAGTCCTATTATTAT…
	KP712232_Barbus_trispilos -----------------------------------------------------------------------------------------------------------TCTCTATTAGGACTATGCTTAGCCACCCAAATCCTAACAGGCCTATTTTTAGCAATACACTATACCTCTGACATCTCAACCGCATTTTCTTCAGTAGTCCACATTTGCCGAGATGTAAACCACGGCTGACTAGTACGAAACGTCCACGCTAACGGAGCATCATTCTTCTTCATCTGTATTTATTTACATATTGCCCGAGGCCTATACTATGGCTCTTACCTTTACAAAAAAACCTGAAACATTGGAGTAATTTTATTACTACTAAT…
	KP712233_Barbus_cf_guirali -----------------------------------------------------------------------------------------------------------TCCCTACTAGGATTATGCTTAATTACACAAATCTTAACAGGCCTATTTCTAGCTATACACTACACCTCAGACATTTCAACCGCCTTCTCATCAGTAGTACATATCTGCCGGGACGTAAATTATGGCTGATTAATCCGCAATATCCACGCCAACGGGGCATCATTCTTCTTTATCTGTATCTACATACACATTGCTCGAGGCCTATACTATGGCTCCTACCTTTACAAAGAAACCTGAAACATTGGAGTAATTCTACTACTATTAG…
	KP712234_1_Labeobarbus_sp_Lucien -----------------------------------------------------------------------------------------------------------TCCCTTCTAGGATTATGCTTAATTACTCAAATCCTGACCGGGCTATTCCTAGCCATGCACTATACCTCAGACATCTCAACCGCATTCTCATCAGTAACCCACATCTGCCGAGACGTAAATTATGGCTGATTAATCCGCAATATTCACGCTAATGGGGCATCATTCTTTTTCATCTGCATTTACATGCACATTGCCCGAGGCCTATACTATGGATCCTACTTATACAAAGAAACCTGAAACATCGGAGTAGTCCTCTTAC…
	KP712245_Barbus_sp -----------------------------------------------------------------------------------------------------------TCCCTACTAGGACTATGCTTAATTACCCAAATCCTAACGGGTCTATTTTTAGCCATACACTATACCTCAGACATTTCAACCGCATTCTCATCAGTTGCCCACATTTGTCGGGATGTAAATTACGGCTGATTGATCCGCAACATTCATGCCAATGGAGCCTCATTCTTTTTCATCTGTATTTATATACATATTGCCCGAGGCCTGTATTACGGATCTTATCTCTACAAAGAAACCTGAAACATTGGTGTGGTCCTATTACTATTAGTAATGATA…
	KP712252_1_Barbus_bynni_isolate -----------------------------------------------------------------------------------------------------------TCCCTTCTAGGATTATGCTTAATTACTCAAATCCTAACCGGGCTATTCCTAGCCATACACTACACCTCAGACATCTCAACCGCGTTCTCATCAGTAACCCACATCTGCCGAGATGTAAACTATGGATGATTAATCCGCAATATTCACGCTAATGGAGCATCATTCTTTTTCATCTGTATTTACATACACATTGCCCGAGGCCTATACTACGGATCCTACCTATATAAAGAAACCTGAAACATCGGAGTAGTCCTTTTACT…
	KP712259_1_Arabibarbus_grypus -----------------------------------------------------------------------------------------------------------TCCCTTCTAGGATTATGCTTAATTACCCAAATCCTAACCGGACTATTCCTAGCCATGCACTACACCTCAGACATCTCAACCGCATTCTCATCAGTAACCCACATCTGCCGAGACGTAAACTATGGATGACTAATCCGCAATATTCATGCTAACGGAGCATCATTCTTTTTTATCTGTATCTACATGCACATTGCCCGAGGCCTATACTATGGGTCCTACCTGTACAAAGAAACCTGAAACATCGGAGTAATCCTTCTACTAT…
	KP712261_1_Carasobarbus_kosswigi -----------------------------------------------------------------------------------------------------------TCCCTTCTAGGATTATGCTTAATTACTCAAATCTTAACCGGACTATTCCTAGCCATGCATTACACCTCAGACATCTCAACCGCATTTTCATCAGTAACACACATCTGCCGGGACGTAAATTATGGATGACTAATCCGCAATATTCATGCTAACGGAGCATCATTCTTTTTTATCTGTATTTATATACACATTGCCCGAGGCCTATACTATGGATCATACCTATATAAAGAAACCTGAAACATCGGAGTAATTCTTCTAC…
	KP712262_1_Carasobarbus_luteus -----------------------------------------------------------------------------------------------------------TCCCTTCTAGGATTATGCTTAATTACTCAAATCCTAACTGGACTATTCCTAGCCATGCATTACACCTCAGACATCTCAACCGCATTTTCATCAGTGACACACATCTGCCGAGACGTAAATTATGGATGACTAATCCGCAATATTCATGCTAACGGAGCATCATTCTTTTTTATCTGTATTTACATGCACATTGCCCGAGGCCTATACTATGGATCTTACCTATATAAAGAAACCTGAAACATCGGAGTAATCCTTTTACTA…
	KP712265_1_Varicorhinus_maroccanus -----------------------------------------------------------------------------------------------------------TCCCTTCTAGGACTGTGCTTAATCACTCAAATCCTAACCGGACTATTCCTGGCCATGCACTACACCTCAGACATCTCGACCGCATTCTCATCAGTGACCCACATCTGCCGGGACGTAAACTATGGATGATTAATCCGCAATATTCATGCTAATGGAGCATCATTCTTTTTTATCTGCATCTACATGCACATTGCCCGGGGCCTATACTATGGATCCTACCTATATAAAGAAACCTGAAACATCGGAGTAGTCCTTTT…
	KP712266_1_Varicorhinus_maroccanus -----------------------------------------------------------------------------------------------------------TCCCTTCTAGGACTGTGCTTAATCACTCAAATCCTAACCGGACTATTCCTGGCCATGCACTACACCTCAGACATCTCGACCGCATTCTCATCAGTGACCCACATCTGCCGGGACGTAAACTATGGATGATTAATCCGCAATATTCATGCTAATGGAGCATCATTCTTTTTTATCTGCATCTACATGCACATTGCCCGGGGCCTATACTATGGATCCTACCTATATAAAGAAACCTGAAACATCGGAGTAGTCCTTTT…
	KT199303_Barbus_apleurogramma_1_Tanzania -----------------------------------------------------------------------------------------------------------TCCCTATTAGGATTATGCTTAGCCACCCAGATTCTGACAGGCTTATTTCTAGCCATACACTATGCCTCTGACATATCAACTGCATTCTCGTCAGTAGTACATATCTGCCGAGATGTAAATTATGGTTGACTAATCCGCAACATTCATGCCAACGGAGCATCCTTTTTCTTCATCTGTATTTATATACATATCGCCCGGGGCTTATATTACGGATCTTACCTTTATAAAGAAACCTGAAACATCGGAGTAGT…
	KT199304_Barbus_apleurogramma_2_Tanzania -----------------------------------------------------------------------------------------------------------TCCCTATTAGGGCTATGCTTAATTACCCAAATCCTGACAGGCCTATTCCTAGCCATACACTATGCCTCTGATATATCAACCGCATTCTCGTCAGTTGTACACATCTGCCGAGACGTAAACTATGGTTGGCTAATTCGCAACATCCATGCCAACGGAGCATCCTTTTTCTTCATCTGTATTTATATACATATTGCCCGAGGATTATACTACGGGTCTTACCTTTATAAAGAAACCTGAAACATCGGAGTAGT…
	KT199305_Barbus_atkinsoni -----------------------------------------------------------------------------------------------------------TCCCTATTAGGGTTATGCTTAATTACCCAAATCTTAACAGGCCTATTTTTAGCTATACATTATACCTCAGACATTTCAACCGCATTCTCATCAGTCGTCCACATCTGCCGAGATATTAATCATGGCTGACTAGTCCGAAATATCCATGCCAACGGAGCATCATTCTTCTTCATCTGTATTTATATACACATCGCCCGAGGCCTATATTATGGATCTTATCTCTATAAAGAAACCTGAAATATTGGAGTAACCCTATTATTATTAGT…
	KT199312_Barbus_pobeguini -----------------------------------------------------------------------------------------------------------TCTCTATTAGGACTATGTTTGATTACACAAATCTTAACAGGCCTATTCTTAGCCATACATTACACCTCCGACATCTCAACTGCATTCTCATCAGTTACCCACATCTGCCGGGATGTTAACTACGGCTGACTAATTCGCAATATTCACGCCAACGGAGCCTCATTCTTCTTCATGTGTATCTACATGCACGTTGCCCGAGGCCTATACTATGGATCTTACCTATACAAAGAGACCTGAAATATTGGGGTGGTATTGCTACTGTTAGT…
	KT199313_Barbus_radiatus_1 -----------------------------------------------------------------------------------------------------------TCCTTACTAGGATTATGCTTAATTACACAAATCTTAACAGGCCTATTTTTAGCTATACACTACACCTCAGACATCTCAACCGCCTTCTCATCAGTAACACACATTTGCCGAGACGTGAATTATGGTTGACTAATCCGCAATATTCACGCCAATGGGGCATCATTCTTTTTTATTTGTATTTATATACATATTGCTCGAGGCCTATATTATGGATCTTACCTCTACAAAGAAACCTGAAACATTGGAGTAGTCTTACTATTACTAG…
	KT199314_Barbus_radiatus_2 -----------------------------------------------------------------------------------------------------------TCCTTACTAGGATTGTGCTTAATTACACAAATCTTAACAGGCCTATTTTTAGCTATACACTACACCTCAGACATCTCAACCGCCTTCTCATCAGTAACACACATTTGCCGAGACGTGAATTATGGTTGACTTATCCGCAATATTCACGCCAATGGGGCATCATTCTTTTTTATTTGTATTTATATACATATTGCTCGAGGCCTATACTATGGATCCTACCTTTACAAAGAAACCTGAAACATTGGAGTAGTCTTACTACTACTAG…
	KT199315_Puntius_dorsalis -----------------------------------------------------------------------------------------------------------TCCCTTCTCGGACTATGCCTAATTACCCAAATTTTAACCGGCCTATTCCTAGCCATACACTACACCTCAGATATCTCAACCGCATTCTCATCAGTTGTCCATATCTGCCGAGATGTAAATTACGGCTGACTAATTCGGAACATTCACGCCAACGGAGCATCATTTTTCTTCATCTGCATCTACATACATATTGCTCGGGGCCTATACTACGGCTCATACCTATACAAAGAGACATGAAACATCGGGGTAGTACTATTACTTCTAGT…
	P011408_Clypeobarbus_pleuropholis -----------------------------------------------------------------------------------------------------------TCCCTCCTAGGACTATGTCTGGCTACCCAAATTCTAACAGGCCTATTTTTAGCCATACACTATACTTCTGACATTTCAATCGCATTCTCATCAGTAGTACATATTTGGCGAGATGTTGATCACGGCTGACTTGTCCGTAACGTTCATGCTAACGGAGCATCACTCTTCTTCATCTGTCTTTATTTACATATTGCCCGAGGCCTATACTATGGGTCTTATATTTACTTTAAAACCTGAAATATTGGAGTAATTCTATTA…
	[P659406_Barbus_aspilus -----------------------------------------------------------------------------------------------------------TCCTTACTAGGATTATGCTTAATTACACAAATCTTAACAGGCCTATTTCTAGCTATACACTACACCTCAGACATCTCAACCGCCTTCTCATCAGTAGTACACATCTGCCGAGACGTAAATTATGGCTGATTAATCCGCAATATTCACGCCAACGGAGCATCATTCTTCTTTATCTGTATCTATATACACATTGCTCGAGGCCTATACTATGGCTCCTACCTCTACAAAGAAACCTGAAACATTGGAGTAGTTTTACTACTATTAGTCA…
	P659406_Barbus_aspilus -----ATGGCAAGCCTACGCAAAACACACCCCTTAATAAAAATTGTTAATGAAGCACTAGTTGACCTACCAGCACCATCCAACATCTCCTCATGATGAAACTTTGGGTCCTTACTAGGATTATGCTTAATTACACAAATCTTAACAGGCCTATTTCTAGCTATACACTACACCTCAGACATCTCAACCGCCTTCTCATCAGTAGTACACATCTGCCGAGACGTAAATTATGGCTGATTAATCCGCAATATTCACGCCAACGGAGCATCATTCTTCTTTATCTGTATCTATATACACATTGCTCGAGGCCTATACTATGGCTCCTACCTCTACAAAGAAACCTGAAACATTGGAGTAGTTTTACTACTATTAGTCAT…
	KF791275 --------------------------------TTAATAAAAATTGTTAATGAAGCACTAGTTGACCTACCAGCACCATCCAACATCTCCTCATGATGAAACTTTGGGTCCTTACTAGGATTATGCTTAATTACACAAATCTTAACAGGCCTATTTCTAGCTATACACTACACCTCAGACATCTCAACCGCCTTCTCATCAGTAGTACATATCTGCCGAGACGTAAATTATGGCTGATTAATCCGCAATATTCACGCCAACGGAGCATCATTCTTCTTTATCTGTATCTATATACACATTGCTCGAGGCCTATACTATGGCTCCTACCTCTACAAAGAAACCTGAAACATTGGAGTAGTTTTACTACTATTAGTCATGATAACAGCTTTCG…
	P712184_Barboides_gracilis -----------------------------------------------------------------------------------------------------------TCTCTACTAGGTCTATGTTTAATTACCCAAATCTTAACAGGTTTATTTTTAGCTATACACTACACCTCAGACATCTCAACCGCATTTTCATCTGTTATACATATTTGTCGTGATGTAAATTACGGTTGACTAATTCGTAATATTCACGCCAACGGAGCATCATTCTTTTTTATTTGTATTTACATACATATTGCTCGAGGATTATATTATGGATCCTACCTTTATAAAGAAACATGGAATATTGGAGTTGTATTATTACTATTAG…
	Q302798_Barbus_balcanicus -----------------------------------------------------------------------------------------------------------TCTCTCCTAGGACTATGCTTAGCTACTCAAATCCTTACCGGCCTATTCTTAGCCATACACTACACCTCAGATATTTCGACCGCATTTTCATCAGTCGTTCATATTTGCCGAGATGTAAACTACGGCTGACTAATCCGTAATATACACGCCAACGGAGCATCATTCTTTTTCCTTTGCATTTATATACACATTGCCCGAGGACTATACTACGGCTCTTACCTCTATAAGGAAACCTGAAACATTGGAGTAGTCCTCCTGCTGCTAGT…
	X61010_1_Cyprinus_carpio -----------------------------------------------------------------------------------------------------------TCCCTCCTAGGACTATGCTTAATTACCCAAATTTTAACCGGCCTATTCCTAGCCATACACTACACCTCAGACATTTCAACCGCATTCTCATCTGTTACCCACATCTGCCGAGACGTAAATTACGGCTGACTAATCCGTAATGTACACGCCAACGGAGCATCATTCTTCTTCATTTGCATCTACATACACATCGCCCGAGGCCTATACTACGGATCATACCTTTACAAAGAAACCTGAAACATTGGTGTAGTCCTTCTACTACTAGTC…
	Y10449_1_L_leuciscus -----------------------------------------------------------------------------------------------------------TCCCTCCTAGGATTATGTTTAATTACCCAAATCCTAACGGGATTATTTTTAGCCATACACTACACCTCTGATATTTCGACCGCATTTTCATCAGTAACTCACATTCGTCGGGACGTTAACTACGGCTGGCTCATCCGAAACCTGCACGCCAACGGAGCGTCATTCTTCTTCATCTGTATTTATATGCATATCGCGCGAGGCCTATATTACGGGTCCTATCTTTATAAGGAGACCTGAAATATTGGTGTGGTACTACTTCTTCTAGTCATAG…
	Y10451_1_T_tinca -----------------------------------------------------------------------------------------------------------TCCCTCCTTGGACTATGCTTAATTATCCAAATCTTAACAGGATTATTTTTAGCTATACATTACACCTCAGATATTTCAACCGCATTCTCGTCAGTAAACCACATTTGCCGTGATGTAAACTATGGCTGACTTATTCGTAACTTACACGCTAATGGGGCATCATTCTTCTTTATCTGCCTTTATATACATATCGCCCGAGGATTATATTACGGATCATACCTTTACAAAGAGACCTGAAATATTGGAGTAGTTCTTTTTCTATTAGTAATAATAAC…
	HM536790_1 -----ATGGCAATCCTACGCAAAACACACCCTCTCATTAAAATTGCTAACGAAGCACTAGTTGACCTACCAGCACCATCAAACATCTCCGCCTGATGAAATTTCGGATCCCTACTAGGACTATGCTTAATCTCCCAAATCCTAACTGGCTTATTCCTCGCTATACACTACACCTCAGATATCTCAACCGCATTCTCATCAGTAGTCCACATCTGTCGCGACGTCAACTATGGATGACTAATCCGTAATATACATGCCAACGGCGCATCATTCTTCTTCATTTGTATTTATATACACATTGCTCGAGGCCTATACTATGGCTCCTACCTATATAAAGAAACTTGAAACATTGGTGTAGTACTATTACTACTAGTAATAATAACAGCTTT…
	KF574736_1 -----ATGGCAAGCCTACGCAAAACACATCCCCTAATCAAAATTGTTAATGACGCACTAGTTGACCTACCAGCACCGTCCAATATCTCATCGTGATGAAACTTCGGGTCCTTACTAGGACTATGCTTAATTACCCAAATCCTAACAGGTTTATTTCTAGCTATACATTATACCTCAGACATTTCAACTGCATTCTCATCAGTAGTCCACATCTGCCGAGACGTAAATTACGGGTGATTAATCCGTAACATACATGCCAACGGAGCATCATTCTTTTTCATTTGCATTTATATGCACATTGCTCGAGGCCTATACTATGGATCATATCTCTACAAAGAAACCTGAAACATTGGCGTAGTCCTTTTACTACTAGTAATAATAACAGCCTT…
	KC631298_1 -----------------------ACTCATCCGCTATTCAAAATTGTTAACGAAGCACTAATTGACCTACCAACACCATCCAACATCTCCTCATGATGAAACTTCGGATCCCTCCTAGGCCTATGTTTAGCTACCCAAATTCTAACAGGCCTATTTCTAGCTATACACTATACATCAGATATCTCAACCGCATTCTCATCAGTAACCCACATTTGCCGAGATGTAAATTACGGGTGATTAATTCGAAATATTCATGCCAACGGCGCATCATTCTTCTTTATCTGTATTTATGTACATATCGCCCGAGGC?TATACTACGGCTCTTACCTTTATAAAGAAACATGAAATATCGGCGTAGTACTCCTC?TACTAGTAATAATGACAGCCTT…
	RM_Acheilognathus_typus -----ATGGCAAGCCTACGAAAAACCCACCCACTCATTAAAATTGCTAATGATGCACTAGTTGACCTTCCAACGCCTTCCAATATTTCAGTCTGATGAAATTTTGGATCCCTCCTAGGCCTCTGTTTAATTTCACAGATTTTAACAGGCTTATTCTTAGCTATACACTACACCTCAGACATTTCAACCGCATTTTCTTCAGTTAACCACATCTGCCGAGATGTAAATTACGGCTGACTAATTCGAAATTTGCACGCCAACGGCGCATCATTCTTTTTCATCTGTATTTATATACACATCGCCCGAGGACTTTATTATGGATCATACCTCTATAAAGAAACCTGAAACATTGGGGTGGTTCTCCTCCTACTAGTCA…
	RM_Acrossocheilus_monticola -----???????????????AAAACACACCCCCTAATTAAAATCGCTAACGACGCACTAGTCGACCTACCAGCACCATCCAACATCTCAGCATGATGAAATTTTGGATCCCTCCTAGGACTATGTCTAGCCACTCAAATCCTAACCGGCCTATTCCTAGCCATACACTACACCTCAGATATTTCAACCGCATTTTCATCAGTAACCCATATCTGCCGAGACGTAAATTACGGCTGACTAATCCGCAACATTCACGCCAACGGAGCATCATTCTTCTTCATCTGCATCTATATACATATTGCCCGAGGCCTCTATTACGGATCCTACCTCTATAAAGAAACCTGAAACATTGGCGTAGTCCTCCTCCTCCTA…
	RM_Barboides_gracilis -----ATGGCAAGCCTACGCAAAACACACCCTTTAATTAAAATTGTTAACGAAGCATTAGTTGATCTACCAACACCATCAAATATTTCATCATGATGAAATTTTGGATCTCTACTAGGTCTATGTTTAATTACCCAAATCTTAACAGGTTTATTTTTAGCTATACACTACACCTCAGACATCTCAACCGCATTTTCATCTGTTATACATATTTGTCGTGATGTAAATTACGGTTGACTAATTCGTAATATTCACGCCAACGGAGCATCATTCTTTTTTATTTGTATTTACATACATATTGCTCGAGGATTATATTATGGATCCTACCTTTATAAAGAAACATGGAATATTGGAGTTGTATTATTACTATTAGTTATA…
	RM_Barbonymus_gonionotus -----ATGGCAAGCCTACGAAAAACACACCCCCTGATTAAAATCGCCAACGACGCACTAGTTGACCTACCAGCACCATCCAACATTTCAGTATGATGAAATTTTGGGTCTCTGCTAGGGTTATGCTTAATTACCCAAATTTTAACCGGCCTATTCCTAGCCATACACTACACCTCAGACATCTCAACCGCATTCTCATCAGTAACACACATTTGCCGAGACGTGAACTACGGATGACTAATCCGCAACATACACGCCAACGGAGCATCATTCTTCTTCATTTGTATTTATATACATATTGCTCGAGGCCTATACTATGGATCGTACCTTTACAAAGAAACCTGAAACATTGGAGTAATCCTTCTATTACTAGTT…
	RM_Clypeobarbus_congicus -----ATGGCAAGCCTACGAAAATCACAACCTGTAATCAAAAATGCTAACACAGCATTAATTGATTTACCAACCCCAAGCAGTATTTCCTTATGATGAAATTTAGGATCCCTCCTAGGACTATGTCTGGCTACCCAAATTCTAACAGGCCTATTTTTAGCCATACACTATACTTCTGACATTTCAATCGCATTCTCATCAGTAGTACATATTTGCCGAGATGTTGATCACGGCTGACTTGTCCGTAACGTTCATGCTAACGGAGCATCACTCTTCTTCATCTGTCTTTATTTACATATTGCCCGAGGCCTATACTATGGGTCTTATATTTACTTTAAAACCTGAAATATTGGAGTAATTCTATTACTACTAGTT…
	RM_Clypeobarbus_pleuropholis -----ATGGCAGCCCTACGAAAATCACAACCTGTAATCAAAAATGCTAACACAGCATTAATTGATTTACCAACCCCAAGCAGTATTTCCTTATGATGAAATTTAGGATCCCTCCTAGGACTATGTCTGGCTACCCAAATTCTAACAGGCCTATTTTTAGCCATACACTATACTTCTGACATTTCAATCGCATTCTCATCAGTAGTACATATTTGGCGAGATGTTGATCACGGCTGACTTGTCCGTAACGTTCATGCTAACGGAGCATCACTCTTCTTCATCTGTCTTTATTTACATATTGCCCGAGGCCTATACTATGGGTCTTATATTTACTTTAAAACCTGAAATATTGGAGTAATTCTATTACTACT…
	RM_Cyclocheilichthys_janthochir -----ATGGCAAACCTACGAAAAACACACCCCGTTATTAAAATCGCCAACGACGCACTAATTGATCTACCAGCACCATCCAACATTTCAGTATGATGAAACTTTGGATCACTCCTAGGACTATGCTTAATTACCCAAATCCTAACCGGACTATTCCTAGCCATACACTACACCGCAGACATTTCAACCGCATTCTCATCAGTAACCCACATCTGCCGAGACGTAAACTACGGCTGACTAATCCGCAACATACACGCTAACGGAGCATCATTCTTCTTTATTTGTATTTACCTACACATTGCCCGAGGACTATATTATGGATCATACCTTTACAAAGAAACCTGAAACATTGGAGTAGTCCTCCTACT…
	RM_B_anema -----ATGGCAAGCCTACGCAAAACACACCCCTTAATAAAAATTGTCAATGAAGCACTAGTTGACCTACCAGCACCATCTAATATTTCCTCATGATGAAACTTTGGATCTCTACTAGGACTATGCTTAATTACACAAATTTTAACAGGCCTATTCTTAGCTATACATTATACCTCAGACATTTCAACCGCCTTCTCATCAGTAACACACATCTGCCGAGACGTAAATTACGGATGATTAATCCGCAACATTCACGCCAACGGAGCATCATTCTTTTTCATCTGTATTTACATACATATTGCACGAGGCCTATATTATGGATCCTACCTTTATAAAGAAACCTGAAACATTGGAGTAGTCTTACTACTATTAGTTATAATAACAGCCTT…
	RM_B_anoplus_AF112405 -----ATGGCAAGCCTGCGAAAAACAAACCCTTTAATTAAGATTCTCAATGAAACACTGACTGATCTACCAGCACCATCCAACATCTCCTCATGATGAAACTTTGGATCCCTACTAGGCCTATGTTTAATTACCCAGATCCTAACAGGATTATTCTTAACCATACATTACACCTCAGACATTTCGACTGCATTCTCATCAGTAAACCACATTTGCCGAGACGTGAATTATGGTTGATTAATCCGTAATATGCATGCTAATGGAGCATCATTCTTTTTTATCTGCATTTACATACATGTTGCCCGGGGCTTATACTATGGATCTTACCTTTATAAAGAAACATGAAACATTGGCGTAGTACTACTACTACTAGTTATA…
	RM_B_apleurogramma_1 -----ATGGCC?????????????????????????????AAATGTTAATGAAGCATTAATTGATTTACCAACACCCCTCAACATTTCCTCCTGATGAAACTTCGGGTCCCTATTAGGATTATGCTTAGCCACCCAGATTCTGACAGGCTTATTTCTAGCCATACACTATGCCTCTGACATATCAACTGCATTCTCGTCAGTAGTACATATCTGCCGAGATGTAAATTATGGTTGACTAATCCGCAACATTCATGCCAACGGAGCATCCTTTTTCTTCATCTGTATTTATATACATATCGCCCGGGGCTTATATTACGGATCTTACCTTTATAAAGAAACCTGAAACATCGGAGTAGTACTGCTACTATTAGTAATAA…
	RM_B_apleurogramma_2 -----ATGGCCACCCGGGA???????????????AGTTTAAAATGTTAACGAAGCATTAATTGATCTACCCACACCACTCAACATCTCCTCATGATGAAACTTCGGATCCCTATTAGGGCTATGCTTAATTACCCAAATCCTGACAGGCCTATTCCTAGCCATACACTATGCCTCTGATATATCAACCGCATTCTCGTCAGTTGTACACATCTGCCGAGACGTAAACTATGGTTGGCTAATTCGCAACATCCATGCCAACGGAGCATCCTTTTTCTTCATCTGTATTTATATACATATTGCCCGAGGATTATACTACGGGTCTTACCTTTATAAAGAAACCTGAAACATCGGAGTAGTACTGCTACTACTAGTCATAA…
	RM_B_aspilus -----ATGGCAAGCCTACGCAAAACACACCCCTTAATAAAAATTGTTAATGAAGCACTAGTTGACCTACCAGCACCATCCAACATCTCCTCATGATGAAACTTTGGGTCCTTACTAGGATTATGCTTAATTACACAAATCTTAACAGGCCTATTTCTAGCTATACACTACACCTCAGACATCTCAACCGCCTTCTCATCAGTAGTACACATCTGCCGAGACGTAAATTATGGCTGATTAATCCGCAATATTCACGCCAACGGAGCATCATTCTTCTTTATCTGTATCTATATACACATTGCTCGAGGCCTATACTATGGCTCCTACCTCTACAAAGAAACCTGAAACATTGGAGTAGTTTTACTACTATTAGTCATGATAACAGCT…
	RM_B_atkinsoni -----ATGGCAA??CTACG?ACAACACACCCCGCAATTAAAATTGCTAACGAAGCACTAATTGATTTACCCACACCACTTAATATCTCCTCATGATGAAATTTTGGCTCCCTATTAGGGTTATGCTTAATTACCCAAATCTTAACAGGCCTATTTTTAGCTATACATTATACCTCAGACATTTCAACCGCATTCTCATCAGTCGTCCACATCTGCCGAGATATTAATCATGGCTGACTAGTCCGAAATATCCATGCCAACGGAGCATCATTCTTCTTCATCTGTATTTATATACACATCGCCCGAGGCCTATATTATGGATCTTATCTCTATAAAGAAACCTGAAATATTGGAGTAACCCTATTATTATTAGTTATAATGACAG…
	RM_B_baudoni -----ATGGCAAGCCTACGCAAAACACATCCTCTAATAAAAATTGCTAATGAAGCATTAGTTGACCTACCAGCACCATCCAATATTTCCTCATGATGAAACTTTGGGTCTTTACTAGGACTATGCTTAGTTACACAAATCTTAACAGGCCTATTTTTAGCTATACATTATACCTCAGACATTTCAACCGCTTTCTCATCAGTAACACACATTTGCCGAGACGTAAATTACGGCTGACTAATCCGCAATATCCACGCCAACGGAGCATCATTCTTCTTCATCTGTATTTACATACATATTGCTCGAGGCCTATACTATGGATCTTACCTTTATAAAGAAACCTGAAACATTGGAGTAGTTTTATTATTATTAGTCATAATAACAGCC…
	RM_B_brazzai -----ATGGCAAGCCTACGCAAAACACATCCCCTAGCTAAAATTGTTAACGAAGCACTAATTGACCTACCAGCCCCATCCAACATCTCCTCATGATGAAACTTCGGGTCTCTACTAGGACTATGCTTAATTACACAAATCCTAACAGGCCTATTCTTAGCTATACATTATACCTCAGACATTTCAACTGCATTTTCATCTGTAGCCCACATTTGCCGAGACGTAAATTACGGTTGATTAATCCGTAACATGCACGCCAACGGAGCATCATTCTTTTTCATCTGTATTTATATACACATTGCCCGAGGCCTATACTACGGATCTTATCTCTATAAAGAAACCTGAAACATTGGTGTTGTCCTATTACTACTAGTCATAATAACAGCC…
	RM_B_callipterus -----ATGGCAAACCTACGTAAAACACACCCCCTAATAAAAATTGTTAACGAAGCACTAATTGACCTACCAGCACCATCCAATATTTCCTCATGATGAAACTTTGGATCTCTACTAGGACTATGCTTAATTACACAAATCTTAACAGGCCTATTCTTAGCTATACACTACACCTCAGATATTTCAACTGCCTTCTCATCAGTAATACATATCTGCCGAGACGTAAATTACGGCTGATTAATTCGCAATATTCACGCCAACGGAGCATCATTTTTTTTCATCTGTATTTATATACACATTGCTCGAGGCCTATATTATGGATCCTACCTCTATAAAGAAACTTGAAATATTGGAGTAGTATTACTACTATTAGTTATAATAAC…
	RM_B_camptacanthus -----ATGACAAGCCTACGAAAAACACACCCCCTAACCAAAATTGTCAACGAAGCACTAGTTGACCTACCAACACCACCCAACATCTCCTCATGATGAAACTTTGGGTCCCTACTAGGACTATGCTTAATTACACAAATCCTAACAGGCCTATTCCTAGCTATACATTATACCTCAGACATTTCAACCGCATTCTCATCAGTAACCCACATTTGCCGAGACGTAAACTACGGCTGACTAATCCGTAATATCCACGCCAACGGAGCATCATTCTTTTTTATCTGTATTTATATGCACATTGCTCGAGGCCTATATTATGGATCCTACCTTTATAAAGAAACCTGAAACATTGGCGTAGTCCTATTATTATTAGTCATAATA…
	RM_B_cf._guirali -----ATGGCAAGCCTACGCAAAACACACCCCCTAATAAAAATTGTTAATGAAGCACTAGTTGACCTACCAGCACCATCCAACATCTCCTCATGATGAAACTTTGGATCCCTACTAGGATTATGCTTAATTACACAAATCTTAACAGGCCTATTTCTAGCTATACACTACACCTCAGACATTTCAACCGCCTTCTCATCAGTAGTACATATCTGCCGGGACGTAAATTATGGCTGATTAATCCGCAATATCCACGCCAACGGGGCATCATTCTTCTTTATCTGTATCTACATACACATTGCTCGAGGCCTATACTATGGCTCCTACCTTTACAAAGAAACCTGAAACATTGGAGTAATTCTACTACTATTAGTCATGATAAC…
	RM_B_sp -----ATGGCAAGCCTACGCAAAACGCACCCATTAATTAAAATTGTTAATGAAGCATTAGTTGACCTACCTGCACCTTCCAACATCTCATCATGATGAAACTTTGGATCCCTACTAGGACTATGCTTAATTACCCAAATCCTAACGGGTCTATTTTTAGCCATACACTATACCTCAGACATTTCAACCGCATTCTCATCAGTTGCCCACATTTGTCGGGATGTAAATTACGGCTGATTGATCCGCAACATTCATGCCAATGGAGCCTCATTCTTTTTCATCTGTATTTATATACATATTGCCCGAGGCCTGTATTACGGATCTTATCTCTACAAAGAAACCTGAAACATTGGTGTGGTCCTATTACTATTAGTAATGATAACAGCCTTCGT…
	RM_B_eburneensis -----ATGGCAAGCCTACGTAAAACACACCCCCTAATAAAAATTGTTAACGAAGCACTAGTTGACCTACCAGCACCATCTAATATCTCCTCATGATGAAACTTTGGGTCTCTACTAGGACTATGCTTAATTACACAAATCTTAACAGGCCTATTCTTAGCTATACATTATACCTCAGATATTTCAACCGCTTTCTCATCAGTAATACACATCTGCCGAGACGTAAATTACGGCTGATTAATTCGTAATATTCACGCCAACGGAGCATCATTCTTTTTCATCTGTATTTATATACATATTGCTCGAGGCTTATATTATGGATCTTACCTCTATAAAGAAACCTGAAACATTGGAGTCGTCTTACTATTACTAGTTATAATAAC…
	RM_B_fasciolatus -----ATGGCAACCCTACGCAAATCCCACCCCGTAGTCAAAGAAGCTAACCACGCACTAATTGACTTACCTACACCACACAGTATTTCTTCATGATGAAATTTTGGCTCCCTACTAGGATTATGTTTAGCCACTCAAATCCTTACAGGCCTATTTTTAGCTATACATTACACCTCCGATATCTCAACCGCATTTTCTTCAGTAGTCCATATTTGCCGAGATGTTAATCACGGATGACTAGTCCGCAATGTTCATGCTAACGGAGCATCATTCTTCTTCATCTGTATTTATTTACATATTGCCCGAGGCCTATACTATGGATCCTACCTTTACAAAAAAACCTGAAATATTGGAGTAGTCTTATTATTACTAGTTATAATAAC…
	RM_B_holotaenia -----???????????????AAAATACACCCCCTAGCTAAAATTGTTAATGAAGAACTAATTGACCTACCAGCCCCATCCAACATCTCCTCATGATGAAACTTTGGGTCTCTACTAGGACTATGCTTAATTACGCAAATTCTAACAGGCCTATTCTTAGCTATACACTACACCTCAGACATCTCAACTGCATTCTCATCAGTAACCCATATCTGCCGAGACGTAAATTACGGCTGATTAATCCGCAATATACACGCCAACGGGGCATCATTCTTTTTCATCTGTATCTACATACACATTGCCCGAGGCCTATACTACGGATCTTATCTCTATAAAGAAACCTGAAACATTGGTGTTATCCTATTACTATTAGTTATAATAACA…
	RM_B_hulstaerti -----ATGGCAAACCTGCGCAAGCTAAGCCCAACAACAAAAATTGCTAATCAAGCTCTAATTGATTTACCAACACCATCCAACATTTCATCATGATGAAACTTTGGATCATTACTAGGACTATGTCTAACTATTCAAATTTCAACCGGCCTATTTTTAGCTATGCATTACACCTCAGATATTTCAACCGCATTTTCATCAGTTACCCACCTATGCCGGGACGTAAATTATGGCTGATTAATTCGTAATATACATGCCAATGGAGCATCATTTTTCTTTATTTGTATTTATATGCACATTGCTCGAGGGTTATATTACGGATCCTACCTTTATATCGAAACATGAAATATTGGCGTACTTCTCCTATTATTAGTTATAATAACT…
	RM_B_innocens -----ATGGCCACCATGTGTATAACCCACCCACTATTCAAAATTCTAAACGATGCCGTAATTGATCTAGCCGCACCCTCAAATATCTCTGCCTGATGAAACTTCGGCTCCCTTCTGTTACTATGTCTCGCCATACAAATTCTAACTGGGCTATTCCTTGCAATACACTATACATCTGACATTTCAACTGCCTTTTCATCAGTCGTGCACATCTGCCGAGATGTAAACTACGGCTGAATTATGCGAAACCTCCACGCTAACGGAGCCTCATTCTTCTTTATTTGTATTTATTTACATATCGGACGAGGACTATATTATGGCTCCTACCTCTACAAAGAAACATGAAATATCGGAGTAGTCTTACTCCTCCTAGTAATAATAACTGC…
	RM_B_kerstenii_1 -----ATGGCAAACCTACGCAAAACACACCCCCTAATCAAAATTGTTAATGAAGCACTAGTCGATTTACCAACACCATCCAATATCTCCTCATGATGAAACTTCGGGTCCCTACTAGGACTATGCTTAATTACACAAATTCTAACAGGCCTATTCTTAGCTATACACTACACCTCGGACATCTCAACCGCATTTTCATCAGTAACTCATTTATGCCGAGACGTAAATTATGGCTGACTAATCCGTAACGTACACGCCAACGGAGCATCATTCTTCTTCATCTGTATTTATATACATATTGCTCGAGGCCTATACTATGGCTCTTACCTTTATAAAGAAACCTGAAACATTGGTGTTATGCTACTGCTACTAGTTATAATAAC…
	RM_B_kerstenii_2 -----ATGAC?AGCCTACGCAAAACACACCCCCTAACCAAAATTGTTAATGAAGCACTAATTGATCTACCAGCACCATCCAATATCTCCTCATGATGAAACTTCGGGTCCCTACTAGGATTATGCTTAATTACACAAATCCTAACAGGCCTATTCTTAGCCATACACTATACCTCGGACATCTCAACCGCATTTTCATCAGTGGTCCATCTATGCCGAGACGTAAATTATGGCTGATTAATCCGTAATATACATGCCAACGGAGCATCATTTTTCTTTATCTGTATTTATATACACATCGCCCGAGGCCTATATTATGGATCCTATCTCTACAAAGAAACCTGAAACATTGGTGTCGTATTACTACTACTAGTTATAATAAC…
	RM_B_kerstenii_3 -----ATGGCCAGCCTACGCAAAACACACCCCTTAACCAAAATTATTAATGAAGCACTAATTGATCTACCAGCACCATCCAATATCTCCTCATGATGAAACTTCGGGTCCCTACTAGGGTTATGCTTAATTACACAAATCCTAACAGGCCTATTCTTAGCTATACACTACACCTCGGACATCTCAACCGCATTTTCATCAGTGGTCCATCTATGCCGAGACGTAAATTATGGCTGATTAATCCGTAATATACACGCCAACGGAGCATCATTCTTCTTTATCTGTATTTATATACATATTGCCCGAGGCCTATATTATGGGTCCTATCTTTACAAAGAAACCTGAAATATTGGCGTTGTACTACTACTACTAGTTATAATAAC…
	RM_B_laticeps -----ACTGCCAACCTACGCAAAACACACCCCTTAGCTAAAATCATTAATGAAGCACTAGTAGACCTACCAGCACCCTCTAACATCTCCTCATGATGAAACTTCGGGTCTCTACTAGGACTATGCTTAATTACACAAATTTTAACAGGCCTATTCTTAGCCATACACTATACTTCAGACATCTCAACCGCATTTTCATCAGTAGCCCACATTTGTCGAGATGTAAATCAAGGTTGATTAATCCGTAACGTACACGCTAACGGAGCATCATTCTTTTTCATCTGCATTTACATACATATTGCACGGGGCCTATATTACGGGTCTTATCTATACAAAGAAACCTGAAATATTGGTGTAATTTTACTACTACTAGTTATGATAACCGC…
	RM_B_leonensis -----ATGGCAAGCCTACGCAAAACACATCCACTAACCAAAATTATTAACGAAGCACTAATTGATTTACCTGCACCAGCCAATATTTCCTCATGATGAAACTTTGGATCCCTACTAGGACTATGTTTAATTACACAGATCCTAACAGGCCTATTCCTGGCCATACACTATACCTCCGATATCTCAACCGCCTTTTCATCAGTAACCCATATCTGCCGAGATGTCAGCTACGGTTGATTAATCCGTAATATCCACGCTAACGGAGCATCCTTCTTTTTTATCTGCATCTACATACACATTGCTCGAGGCCTATACTATGGGTCCTATCTATACAAAGAAACATGAAATATTGGTGTCGTGTTATTACTATTAGTGATAATAACAG…
	RM_B_macinensis -----ATGGCAACCCTACGCAAAACACACCCTGCAATTAAAATTGCTAACGAAGCATTAATTGATTTACCCACACCACTTAATATCTCCTCATGATGAAATTTCGGGTCCCTACTAGGATTATGCTTAATTACCCAAATCTTAACAGGTCTATTTCTAGCCATACATTATACCTCCGACATTTCAACCGCATTCTCATCAGTAGTACATATCTGCCGAGACATTAACCATGGCTGATTAGTCCGCAATATTCATGCCAACGGAGCATCATTCTTCTTCATCTGTATTTATATACATATTGCCCGAGGCCTATATTATGGATCCTACCTTTATAAAGAAACTTGGAATATTGGAGTAACCCTATTATTATTAGTCATAATAACA…
	RM_B_macrops -----ATGGCAAGCCTACGCAAAACACACCCTTTAATTAAAATTGTTAATGAAGCACTAGTTGACCTACCAGCACCATCTAATATTTCCTCATGATGAAACTTTGGATCCCTACTAGGATTATGCTTAATTACACAAATCTTAACAGGCCTATTCTTAGCAATACACTATACTTCAGATATCTCAACCGCCTTCTCATCAGTGACACACATTTGCCGAGACGTAAATTATGGCTGACTAATCCGAAACATCCACGCCAACGGGGCATCATTCTTTTTTATCTGTATTTATATACACATTGCTCGAGGCCTATATTATGGGTCCTACCTTTACAAAGAAACCTGAAACATTGGAGTAGTCTTACTATTATTAGTTATAATAACAGCT…
	RM_B_martorelli -----ATGGCAAGCCTACGCAAAATACATCCCCTAGCTAAAATTGTTAATGAAGCACTAATTGACCTACCAGCCCCATCCAACATCTCCTCATGATGAAACTTCGGGTCTCTACTAGGACTATGCTTAATTACACAGATTCTAACAGGCCTATTCTTAGCTATACACTATACCTCAGACATTTCAACTGCATTTTCATCAGTAGCCCATATCTGCCGAGACGTAAATTACGGCTGATTAATCCGCAATATACACGCCAACGGGGCATCATTCTTTTTCATCTGTGTCTATATACACATTGCCCGAGGCCTATACTACGGATCTTATCTTTATAAAGAAACCTGAAACATTGGCGTTGTCCTATTACTATTAGTTATAATAACA…
	RM_B_miolepis -----??????????????????????????????????????????????????????GTTGACCTACCAGCACCATCTAACATCTCCTCATGATGAAACTTCGGGTCTCTACTAGGATTATGTTTAATTACACAAATTCTAACAGGCCTATTCTTAGCTATACACTACACCTCAGACATTTCAACCGCATTTTCATCAGTAACCCACATTTGTCGAGACGTAAACCACGGTTGACTAATCCGTAACATACACGCCAACGGAGCATCATTCTTTTTCATTTGTATTTACATACATATTGCCCGAGGCCTATACTATGGATCTTATCTCTACAAAGAAACSTGAAACATTGGTGTTATTCTATTACTACTAGTTATAATAACAGC…
	RM_B_paludinosus_1 -----ATGCAGAGCCTGCGCAAAACACAACCCCTATTAAAAACTGCTAACTCAGCATTAATTGACCTTCCAACACCATCCAACATCTCATCATGATGAAACTTTGGATCCCTCTTAGGGCTATGCTTAGTTACCCAAATCCTAACAGGACTATTTTTAGCTATACATTACACCTCAGACATTACAACCGCATTCTCATCAGTAACTCATATCTGCCGGGACGTAAATAATGGCTGATTTATCCGAAATATGCACGCCAACGGAGCATCATTCTTCTTTATTTGTATCTACATACATATTGCCCGAGGCCTATACTACGGATCTTACCTTTATGTAAAAACATGAAATGTCGGCGTTATTCTGCTACTATTAGTTATAATA…
	RM_B_paludinosus_2 -----ATGGC?AGCCTGCGCAAAACACAACCCCTATTAAAAACTGCTAACTCAGCATTAATTGACCTTCCAACACCATCCAACATCTCATCATGATGAAACTTTGGATCCCTCTTAGGGCTATGCTTAGTTACCCAAATCCTAACAGGACTATTTTTAGCTATACATTACACCTCAGACATTACAACCGCATTCTCATCAGTAACTCATATCTGCCGGGACGTAAATAATGGCTGATTTATCCGAAATATGCACGCCAACGGAGCATCATTCTTCTTTATTTGTATCTACATACATATTGCCCGAGGCCTATACTACGGATCTTACCTTTATGTAAAAACATGAAATGTCGGCGTTATTCTGCTACTATTAGTTATAATA…
	RM_B_perince -----ATGGCATTTATACGAAAAACACACCCATTAATCAAAATTGGTAATGAAGCACTAGTAGATTTACCTGCGCCATCTAACATTTCCTCGTGATGGAATTTCGGGTCTTTATTAGGACTATGCTTAATTACCCAAATCTTAACAGGCCTATTTCTAGCTATACACTATACCTCTGACATTTCAACCGCATTTTCATCAGTAGTGCACGTCTGCCGAGACGTAAATTATGGCTGACTAATCCGTAATATTCACGCTAACGGGGCATCATTCTTCTTCATCTGTATTTTTATACATATTGCCCGAGGCTTATATTATGGATCCTACCTCTACAAAGAAACATGAAATATTGGAGTGGCCTTGTTCCTGTTAGTTATGATAACAGCC…
	RM_B_pobeguini -----ATGGC?AGCCTACGTAAAACGCACCCCTTAATTAAAATTGTTAACGACGCATTAATTGACCTACCAGCCCCCTCCAACATCTCCTCGTGATGAAATTTTGGATCTCTATTAGGACTATGTTTGATTACACAAATCTTAACAGGCCTATTCTTAGCCATACATTACACCTCCGACATCTCAACTGCATTCTCATCAGTTACCCACATCTGCCGGGATGTTAACTACGGCTGACTAATTCGCAATATTCACGCCAACGGAGCCTCATTCTTCTTCATGTGTATCTACATGCACGTTGCCCGAGGCCTATACTATGGATCTTACCTATACAAAGAGACCTGAAATATTGGGGTGGTATTGCTACTGTTAGTAATAATGACAG…
	RM_B_prionacanthus -----ATGGCAAACCTACGAAAAACACATCCTCTAATTAAAATCGTTAATGAAGCACTAGTTGACCTACCAGCACCATCCAACATCTCCTCATGATGAAACTTCGGGTCTCTACTAGGACTATGCTTAATCACACAAATCCTAACAGGCCTATTCTTAGCTATACACTATACCTCAGACATTTCAACCGCATTTTCATCAGTAACCCATATTTGCCGAGACGTAAATTACGGCTGATTAATCCGTAATATACACGCCAACGGAGCATCATTCTTTTTCATCTGCATTTATATACACATTGCCCGAGGCCTATACTACGGATCCTATCTCTACAAAGAAACCTGAAACATCGGTGTTATTTTATTACTACTAGTTATAATA…
	RM_B_radiatus_1 -----TTGGC??????????????????????????????ACATGTTAACTGAGCACTAGTTGACCTACCAGCACCATCCAACATTTCCTCATGATGAAACTTTGGATCCTTACTAGGATTATGCTTAATTACACAAATCTTAACAGGCCTATTTTTAGCTATACACTACACCTCAGACATCTCAACCGCCTTCTCATCAGTAACACACATTTGCCGAGACGTGAATTATGGTTGACTAATCCGCAATATTCACGCCAATGGGGCATCATTCTTTTTTATTTGTATTTATATACATATTGCTCGAGGCCTATATTATGGATCTTACCTCTACAAAGAAACCTGAAACATTGGAGTAGTCTTACTATTACTAGTTATGATAACA…
	RM_B_radiatus_2 -----ATGGCCACCC?????????????????????????????GCTTACGAAGCATTAATTGACCTACCAGCACCATCCAACATTTCATCATGATGAAACTTTGGGTCCTTACTAGGATTGTGCTTAATTACACAAATCTTAACAGGCCTATTTTTAGCTATACACTACACCTCAGACATCTCAACCGCCTTCTCATCAGTAACACACATTTGCCGAGACGTGAATTATGGTTGACTTATCCGCAATATTCACGCCAATGGGGCATCATTCTTTTTTATTTGTATTTATATACATATTGCTCGAGGCCTATACTATGGATCCTACCTTTACAAAGAAACCTGAAACATTGGAGTAGTCTTACTACTACTAGTTATGATAACA…
	RM_B_sp._Lango -----ATGGCAAGCCTACGAAAAACACACCCCCTAATTAAAATCGTTAATGAAGCACTAGTTGACCTACCAGCACCATCTAACATCTCCTCATGATGAAACTTCGGGTCTCTACTAGGATTATGTTTAATTACACAAATTCTAACAGGCCTATTCTTAGCTATACACTACACCTCAGACATTTCAACCGCATTTTCATCAGTAACCCACATTTGTCGAGACGTAAACCACGGTTGACTAATCCGTAACATACACGCCAACGGAGCATCATTTTTTTTCATTTGTATTTACATACATATTGCCCGAGGCCTATACTATGGATCTTATCTCTACAAAGAAACCTGAAACATTGGTGTCGTCCTATTACTACTAGTTATAATAACAG…
	RM_B_sublineatus_AF180837 -----ATGGCCCACCTACGCAAAACACAACCTGCAATCAAAATTGTTAACGAATCATTAATTGATTTACCCACACCATACAATATCTCCTCATGATGAAACTTCGGATCACTATTAGGACTATGTTTACTCACCCAAATTTTAACAGGATTATTCCTAGCCATACATTACACCTCCGACATCTCAACCGCATTTTCATCAGTAGTCCACATCTGCCGAGATATTAACCACGGCTGACTAATCCGTAATATTCATGCCAACGGAGCATCATTCTTCTTCATTTGTATTTATATACATATTGCCCGAGGCCTATATTACGGGTCGTATCTATACAAAGAAACCTGAAACATTGGAGTCGTATTACTACTGCTAGT…
	RM_B_taeniurus -----ATGACAAGTCTACGCAAAACACACCCCCTAACCAAAATTGTCAACGAAGCACTAGTTGACCTACCAACACCACCCAATATCTCCTCATGATGGAACTTTGGGTCCCTACTAGGACTATGCTTAATTACACAAATCCTAACAGGCCTATTTCTAGCCATACATTATACCTCAGACATTTCAACCGCATTCTCATCAGTAACCCATATTTGCCGAGACGTAAACTACGGCTGACTAATCCGTAATATTCACGCCAACGGAGCATCATTCTTTTTCATCTGTATTTATATGCACATTGCTCGAGGCCTATACTACGGATCTTACCTTTATAAAGAAACCTGAAACATTGGCGTAGTCCTATTATTATTAGTCATAATAACAG…
	RM_B_thysi -----??????????????????????????????TTTAAAATTGTTAACTGAGGATTAGTTGACCTACCCGCACCATCTAATATTTCCTCATGATGAAATTTTGGATCCCTATTAGGACTATGCTTAATTACCCAAATCCTAACAGGCCTATTTCTAGCTATACACTACACCTCTGACATCTCGACCGCATTCTCATCAGTAGTCCATATCTGCCGAGATGTAAACCATGGCTGACTAGTTCGGAATATTCATGCTAACGGAGCATCATTCTTCTTCATCTGTATTTATATACATATTGCCCGAGGCCTATACTACGGATCTTACCTTTATAAAGAAACCTGAAACATTGGAGTAATCCTATTACTACTAGTTATAATAACAGCATT…
	RM_B_trimaculatus -----ATGGCAATTATACGAAAAACACACCCATTAATTAAAATTGGTAATGAAGCACTAGTAGATTTACCTGCACCATCTAATATTTCTTCGTGATGAAATTTTGGATCCCTATTAGGACTGTGCTTAATTACCCAAATCTTAACAGGCCTATTTCTGGCCATGCACTATACCTCCGACATTTCAACTGCATTTTCATCAGTGGTACACATCTGCCGAGATGTTAATTATGGCTGACTAATCCGTAATATCCACGCCAATGGGGCATCATTCTTCTTCATCTGCATTTTTATACACATTGCCCGAGGTTTATATTACGGGTCTTACCTTTACAAAGAAACATGAAATATCGGAGTGGCCTTATTTCTACTGGTTATAATAA…
	RM_B_trispilos -----ATGGCCACCCTACGAAAATCACAACCCTTAATAAAAGACGCCAACCACGCACTAATTGACCTACCCACACCACACAGTATCTCCTCATGATGAAATTTTGGATCTCTATTAGGACTATGCTTAGCCACCCAAATCCTAACAGGCCTATTTTTAGCAATACACTATACCTCTGACATCTCAACCGCATTTTCTTCAGTAGTCCACATTTGCCGAGATGTAAACCACGGCTGACTAGTACGAAACGTCCACGCTAACGGAGCATCATTCTTCTTCATCTGTATTTATTTACATATTGCCCGAGGCCTATACTATGGCTCTTACCTTTACAAAAAAACCTGAAACATTGGAGTAATTTTATTACTACTAATTATAATAACAG…
	RM_Mystacoleucus_marginatus -----ATGGCAAGCCTACGAAAAACACACCCCCTGATTAAAATTGCTAACGACGCACTAGTAGATCTACCAGCACCATCCAACATTTCAGTATGATGAAACTTTGGATCCCTACTAGGACTATGCCTAATCACCCAAATCCTAACCGGCCTATTCCTAGCCATACACTACACCTCAGACATCTCAACCGCATTCTCATCAGTGACCCACATCTGCCGAGACGTAAACTACGGATGATTAATCCGCAATATACATGCCAACGGGGCATCATTCTTCTTCATCTGTATTTATATACATATCGCCCGAGGCCTTTACTACGGATCATACCTATACAAAGAAACCTGAAACATCGGAGTAGTCCTCCTCCTCCTA…
	RM_Onychostoma_ovale -----ATGGCAAGCCTACGAAAAACACACCCTCTAATTAAAATCGCTAACGACGCACTAGTCGACCTACCAGCACCATCCAATATCTCAGCATGATGAAATTTTGGATCCCTTCTGGGACTATGTCTAGCCACTCAAATCCTAACCGGCCTATTCCTAGCCATACACTACACTTCAGATATCTCAACCGCATTTTCATCAGTAACCCACATCTGCCGAGACGTAAACTACGGCTGATTAATCCGCAACATCCACGCCAACGGCGCATCATTCTTCTTCATCTGCATCTATATACACATCGCCCGAGGCCTCTATTACGGATCCTACCTCTACAAAGAAACCTGAAACATCGGCGTAGTCCTCCTCCTCCTAGTCATAA…
	RM_Opsariichthys_uncirostris -----ATGGCAAGCCTGCGTAAAACTCACCCACTAATCAAAATCGCCAACGACGCACTGGTTGATCTCCCAACCCCCTCCAACATTTCCGTGTGATGAAATTTCGGATCCCTTCTAGGACTCTGCTTAATTACTCAAATTCTCACCGGACTTTTCCTAGCCATGCACTACACCTCCGACATCTCCACTGCCTTCTCGTCAGTCGTACATATTTGCCGGGATGTTAACTACGGATGGCTCATCCGAAACCTACACGCCAACGGAGCATCTTTCTTCTTCATTTGTATCTATATACATATTGCCCGAGGCCTTTACTACGGGTCTTACCTTTATAAGGAGACCTGAAATATTGGTGTTGTCCTCCTTCTCTT…
	RM_Oreichthys_cosuatis -----ATGACAAGCCTACGAAAAACCCATCCAATAGTAAAAATAGTTAATGATTCATTAATTGATCTGCCCGTGCCATCTAACATTTCAGCATGATGAAGCTTTGGGTCCCTTCTAGGCCTATGCCTAGTGACTCAAATCTTAACAGGCCTATTTTTAGCCATACACTATACCTCCGATATCTCAACCGCATTTTCCTCCGTAACCCACATTTGCCGGGACGTAAATTACGGCTGACTAATCCGAAATATTCACGCTAATGGAGCATCATTCTTTTTCATCTGCATTTACATACACATTGCCCGAGGCCTATACTATGGATCTTACCTTTACAAGGAAACATGAAACATTGGCGTAGTCCTTTTATTACTAGTTAT…
	RM_Pethia_conchonius -----ATGGCAAGCCTACGTAAAACGCACCCCCTGATCAAAATCGCTAACGGAGCACTAGTTGACCTACCAGCACCATCCAACATTTCCTCATGGTGAAATTTTGGATCCCTTCTAGGCCTTTGTTTAATTACCCAAATCCTAACCGGCTTATTCCTAGCCATACATTACACCTCAGACATCTCGACCGCATTTTCATCAGTTATACACATCTGCCGAGATGTAAACTACGGCTGATTAATCCGTAATATGCACGCCAACGGCGCATCATTCTTTTTCATCTGCATTTATATGCACGTCGCCCGGGGCCTTTATTATGGCTCATACCTATACAAGGAAACTTGAAACATTGGAGTGGTCCTTTTACTACTAGTCATAA…
	RM_Pethia_stoliczkana -----ATGGCAAGCCTACGTAAAACACACCCCCTAATCAAAATCGCTAACGAAGCACTAGTTGATCTACCAGCACCATCCAACATTTCCTCATGATGAAATTTTGGATCCCTTCTGGGCCTTTGTTTAATTACCCAAATCTTAACCGGCTTATTTCTAGCCATACACTACACCTCAGACATCTCAACTGCATTTTCATCAGTCATACACATCTGCCGAGATGTAAACTACGGCTGATTAATCCGTAATATACACGCCAACGGCGCATCATTCTTTTTTATCTGCATTTATATACACGTCGCCCGAGGCCTTTACTATGGATCTTACCTATACAAAGAAACCTGAAATATTGGAGTTGTTCTCTTACTATTAGTCATA…
	RM_Pethia_ticto -----ATGGCAAGCCTACGTAAAACACACCCCCTAATCAAAATCGCTAACGAAGCACTAGTTGATCTACCAGCACCATCCAACATTTCCTCATGATGAAATTTTGGATCCCTTCTGGGCCTTTGTTTAATTACCCAAATCTTAACCGGCTTATTTCTAGCCATACACTACACCTCAGACATCTCAACTGCATTTTCATCAGTTATACACATCTGCCGAGATGTAAACTACGGCTGATTAATCCGTAATATACACGCCAACGGCGCATCATTCTTTTTTATCTGCATTTATATACACGTCGCCCGAGGCCTTTACTATGGATCTTACCTATACAAAGAAACCTGAAACATTGGAGTTGTTCTCTTACTATTAGTCATAATAACA…
	RM_Puntigrus_tetrazona -----ATGGCAAGCCTACGAAAAACTCACCCGCTCATCAAAATTGTAAATGAAGCACTAATTGACCTACCAACACCATCTAGCATCTCCTCATGATGAAACTTCGGATCCCTACTAGGCCTGTGTTTAATTACCCAAATCCTAACCGGCTTATTCTTAGCCATACACTACACATCAGACATCTCAACCGCATTTTCATCAGTAACACACATTTGCCGAGATGTAAACTTTGGATGATTAATTCGAAATATTCATGCCAACGGCGCATCATTCTTCTTTATCTGTATCTACATACATATCGCCCGAGGCTTATACTACGGCTCTTACCTTTATAAAGAAACATGAAACATCGGTGTAGTACTTCTCCTATTAGTAAT…
	RM_Puntius_chola -----ATGGCAAGCCTACGTAAAACACACCCGCTAATTAAAATTGCTAATGACGCACTAGTTGATCTACCAGCACCCGCCAACATTTCCGCATGGTGAAACTTCGGATCCCTACTTGGATTATGTTTAATTACCCAAATTCTAACCGGTCTATTCCTAGCCATACACTACACCTCAGACATTTCAACTGCATTCTCTTCAGTAATACACATTTGCCGAGACGTCAACTACGGATGACTAATCCGAAATATTCATGCCAACGGCGCATCTTTCTTCTTTATCTGCCTCTACATACACATCGCCCGAGGCTTATATTACGGGTCTTACCTTTACATAGAAACCTGAAATATTGGAGTAATTCTCTTCCTACTAGTTATAATAAC…
	RM_Puntius_dorsalis -----TTGGCC?????????????????????????????AATTGTTAACGACTCACTAATTGACTTACCAACACCACCCAACATCTCCGCATGGTGGAACTTTGGGTCCCTTCTCGGACTATGCCTAATTACCCAAATTTTAACCGGCCTATTCCTAGCCATACACTACACCTCAGATATCTCAACCGCATTCTCATCAGTTGTCCATATCTGCCGAGATGTAAATTACGGCTGACTAATTCGGAACATTCACGCCAACGGAGCATCATTTTTCTTCATCTGCATCTACATACATATTGCTCGGGGCCTATACTACGGCTCATACCTATACAAAGAGACATGAAACATCGGGGTAGTACTATTACTTCTAGTAATAAT…
	RM_Rhynchocypris_percnurus -----ATGGCAAGCCTACGAAAAACCCACCCGCTAATAAAAATCGCTAATCATGCACTAGTTGATCTCCCAACACCATCTAATATTTCAGCTCTTTGAAATTTCGGCTCCCTCCTGGGATTATGCTTAATTACCCAAATCCTGACAGGATTATTTCTAGCTATACATTACACCTCTGATATTTCCACTGCATTTTCATCAGTAGCCCACATCTGCCGAGATGTTAATTATGGCTGACTAATCCGAAGCTTACATGCCAACGGAGCATCATTCTTCTTTATCTGTATTTATATGCACATTGCACGAGGCCTCTACTATGGCTCTTACCTTTATAAAGAGACCTGAAATATTGGTGTTGTTCTACTTCTTCTAG…
	RM_Systomus_orphoides -----ATGGCAAGCCTACGCAAAACACACCCCTTAATCAAAATTGTTAACGAAGCACTAATTGACCTACCAGCACCATCCAACATCTCATCATGATGAAACTTCGGATCCCTACTAGGACTATGCTTAATTACTCAAATCCTAACAGGTTTATTTTTAGCTATACATTATACCTCAGACATTTCAACTGCATTCTCATCAGTAACCCACATTTGCCGAGACGTAAACTACGGCTGATTAATCCGTAACATCCATGCCAACGGAGCATCATTCTTCTTTATTTGTATTTATATACACATTGCTCGAGGCCTATATTATGGATCATACCTTTACAAAGAAACCTGAAACATTGGAGTAATCCTCTTACTATTAGTTATA…
	RM_Systomus_sarana -----ATGGCAAGCCTACGCAAAACACACCCCCTAATCAAAATTGTTAATGACGCACTAGTTGACCTACCAGCACCATCCAATATCTCATCGTGATGAAACTTCGGGTCCTTACTAGGACTATGCTTAATTACCCAAATCCTAACAGGTTTATTTCTAGCTATACATTATACCTCAGACATTTCAACTGCATTCTCATCAGTAGTCCACATCTGCCGAGACGTAAATTACGGGTGATTAATCCGTAATATACATGCCAACGGAGCATCATTCTTTTTCATTTGCATTTACATGCACATTGCTCGAGGCCTATACTATGGATCATATCTCTACAAAGAAACCTGAAACATTGGCGTAGTCCTTTTACTACTAGTAATAATA…
	AF287436_1 -----ATGGCAAGCCTACGCAAAACACACCCCTTATTAAAAACTGCTAATTCAGCATTAGTTGATTTACCAACACCATCCAATATCTCCTCAATGTGAAACTTTGGATCCCTTCTAGGACTATGCTTAATTACCCAAATTCTAACAGGACTATTTTTAGCTATACACTATACCTCAGACATTTCAACCGCATTCTCATCAGTAACTCACATTTGCCGTGATGTAAATAACGGCTGACTAATTCGAAACTTACATGCCAATGGAGCATCATTCTTCTTTATCTGTATTTACATACATATTGCCCGAGGCCTATATTATGGGTCTTATCTTTACGTAAAAACATGAAATGTAGGCGTTGTCCTATTATTATTAGTTATAATAGCAGCATT…
	AY740730_1_B_tanapelagius_BtanapLTana4 ---------------------------------------------------------------------------CATCTAACATTTCCTCGTGATGGAATTTCGGGTCTTTATTAGGACTATGCTTAATTACCCAAATCTTAACAGGCCTATTTCTAGCTATACACTATACCTCTGACATTTCAACCGCATTTTCATCAGTAGTGCACGTCTGCCGAGACGTTAATTATGGCTGACTAATCCGTAATATTCACGCTAACGGGGCATCGTTCTTCTTCATCTGTATTTTTATACATATTGCCCGAGGCTTATATTATGGATCCTACCTCTACAAAGAAACATGAAATATTGGAGTGGCCT…
	AY740718_1_B_paludinosus_BpaludDides4 ---------------------------------------------------------------------------CTTCCAACATCTCCTCATGGTGAAACTTTGGATCTCTACTAGGACTATGCTTAATTACCCAAATCCTAACGGGCCTATTTTTAGCTATACACTACACCTCGGACATTTCAACCGCATTCTCATCAGTAGCCCATATTTGCCGAGATGTAAATTACGGCTGACTAATCCGTAACATCCATGCCAATGGAGCCTCATTCTTTTTCATCTGTATTTATATACACATCGCCCGAGGCCTGTATTACGGATCTTACCTTTATAAAGAAACCTGAAATATTGGTGTAGTCCT…
	AY740717_1_B_paludinosus_BpaludDides3 ---------------------------------------------------------------------------CTTCCAACATCTCCTCATGGTGAAACTTTGGATCTCTACTAGGACTATGCTTAATTACCCAAATCCTAACGGGCCTATTTTTAGCTATACACTACACCTCGGACATTTCAACCGCATTCTCATCAGTAGCCCATATTTGCCGAGATGTAAATTACGGCTGACTAATCCGTAACATCCATGCCAATGGAGCCTCATTCTTTTTCATCTGTATTTATATACACATCGCCCGAGGCCTGTATTACGGATCTTACCTTTATAAAGAAACCTGAAATATTGGTGTAGTCCT…
	AY740716_1_B_paludinosus_BpaludDides2 ---------------------------------------------------------------------------CTTCCAACATCTCCTCATGGTGAAACTTTGGATCTCTACTAGGACTATGCTTAATTACCCAAATCCTAACGGGCCTATTTTTAGCTATACACTACACCTCGGACATTTCAACCGCATTCTCATCAGTAGCCCATATTTGCCGAGATGTAAATTACGGCTGACTAATCCGTAACATCCATGCCAATGGAGCCTCATTCTTTTTCATCTGTATTTATATACACATCGCCCGAGGCCTGTATTACGGATCTTACCTTTATAAAGAAACCTGAAATATTGGTGTAGTCCT…
	AY740715_1_B_paludinosus_BpaludDides1 ---------------------------------------------------------------------------CTTCCAACATCTCCTCATGGTGAAACTTTGGATCTCTACTAGGACTATGCTTAATTACCCAAATCCTAACGGGCCTATTTTTAGCTATACACTACACCTCGGACATTTCAACCGCATTCTCATCAGTAGCCCATATTTGCCGAGATGTAAATTACGGCTGACTAATCCGTAACATCCATGCCAATGGAGCCTCATTCTTTTTCATCTGTATTTATATACACATCGCCCGAGGCCTGTATTACGGATCTTACCTTTATAAAGAAACCTGAAATATTGGTGTAGTCCT…
	AY740714_1_B_paludinosus_BpaludZiway4 ---------------------------------------------------------------------------CTTCCAACATCTCATCATGATGAAACTTTGGATCCCTACTAGGACTATGCTTAATTACCCAAATCCTAACAGGCCTATTTTTAGCTATGCACTACACCTCGGACATTTCAACCGCATTCTCGTCAGTTGCCCACATTTGTCGGGATGTAAATTACGGCTGACTAATCCGTAATATTCATGCTAATGGAGCCTCATTCTTTTTCATCTGTATTTATATGCATATTGCCCGAGGCCTATATTACGGATCTTATCTCTACAAAGAAACCTGAAATATTGGTGTAGTCCT…
	AY740713_1_B_paludinosus_BpaludZiway3 ---------------------------------------------------------------------------CTTCCAACATCTCATCATGATGAAACTTTGGATCCCTACTAGGACTATGCTTAATTACCCAAATCCTAACAGGCCTATTTTTAGCTATGCACTACACCTCGGACATTTCAACCGCATTCTCGTCAGTTGCCCACATTTGTCGGGATGTAAATTACGGCTGACTAATCCGTAATATTCATGCTAATGGAGCCTCATTCTTTTTCATCTGTATTTATATGCATATTGCCCGAGGCCTATATTACGGATCTTATCTCTACAAAGAAACCTGAAATATTGGTGTAGTCCT…
	AY740712_1_B_paludinosus_BpaludZiway2 ---------------------------------------------------------------------------CTTCCAACATCTCATCATGATGAAACTTTGGATCCCTACTAGGACTATGCTTAATTACCCAAATCCTAACAGGCCTATTTTTAGCTATGCACTACACCTCGGACATTTCAACCGCATTCTCGTCAGTTGCCCACATTTGTCGGGATGTAAATTACGGCTGACTAATCCGTAATATTCATGCTAATGGAGCCTCATTCTTTTTCATCTGTATTTATATGCATATTGCCCGAGGCCTATATTACGGATCTTATCTCTACAAAGAAACCTGAAACATTGGTGTAGTCCT…
	AY740711_1_B_paludinosus_BpaludZiway1 ---------------------------------------------------------------------------CTTCCAACATCTCATCATGATGAAACTTTGGATCCCTACTAGGACTATGCTTAATTACCCAAATCCTAACAGGCCTATTTTTAGCTATGCACTACACCTCGGACATTTCAACCGCATTCTCGTCAGTTGCCCACATTTGTCGGGATGTAAATTACGGCTGACTAATCCGTAATATTCATGCTAATGGAGCCTCATTCTTTTTCATCTGTATTTATATGCATATTGCCCGAGGCCTATATTACGGATCTTATCTCTACAAAGAAACCTGAAACATTGGTGTAGTCCT…
	DNG_PROF4 -???CTAAGGCATCCTACGCAAAACACATCCTCTAATAAAAATTGTTAATGAAGCACTAATTGACCTACCAGCACCATCCAATATCTCCTCATGATGAAACTTTGGGTCTCTATTAGGACTATGCTTAATTACACAAATCTTAACAGGCCTATTTTTAGCTATACATTACACCTCAGATATCTCAACCGCCTTCTCATCAGTAACACACATTTGCCGAGATGTAAACTACGGTTGATTAATCCGCAACATCCATGCCAATGGAGCTTCATTCTTTTTCATCTGTATTTATATACATATTGCTCGAGGCCTATATTATGGATCTTACCTTTATAAAGAAACCTGAAACATTGGGGTAGTTTTATTACTATTAGTTATAATAACAGCCTTC…
	DNG_PROF3 -???CTAAGGCATCCTACGCAAAACACATCCTCTAATAAAAATTGTTAATGAAGCACTAATTGACCTACCAGCACCATCCAATATCTCCTCATGATGAAACTTTGGATCTCTATTAGGACTATGCTTAATTACACAAATCTTAACAGGCCTATTTTTAGCTATACATTACACCTCAGATATCTCAACCGCCTTCTCATCAGTAACACACATTTGCCGAGATGTAAACTACGGTTGATTAATCCGCAACATCCATGCCAATGGGGCTTCATTCTTTTTCATCTGTATTTATATACATATTGCTCGAGGCCTATATTATGGGTCTTACCTTTATAAAGAAACCTGAAACATTGGGGTAGTTTTATTACTATTAGTTATAATAACAGCCTTC…
	DNG_PROF1 -???CTAAGGCATCCTACGCAAAACACATCCTCTAATAAAAATTGTTAATGAAGCACTAATTGACCTACCAGCACCATCCAATATCTCCTCATGATGAAACTTTGGGTCTCTATTAGGACTATGCTTAATTACACAAATCTTAACAGGCCTATTTTTAGCTATACATTACACCTCAGATATCTCAACCGCCTTCTCATCAGTAACACACATTTGCCGAGATGTAAACTACGGTTGATTAATCCGCAACATCCATGCCAATGGAGCTTCATTCTTTTTCATCTGTATTTATATACATATTGCTCGAGGCCTATATTATGGGTCTTACCTTTATAAAGAAACCTGAAACATTGGGGTAGTTTTATTACTATTAGTTATAATAACAGCCTTC…
	DNG_PROF2 -???CTAAGGCATCCTACGCAAAACACATCCTCTAATAAAAATTGTTAATGAAGCACTAATTGACCTACCAGCACCATCCAATATCTCCTCATGATGAAACTTTGGATCTCTATTAGGACTATGCTTAATTACACAAATCTTAACAGGCCTATTTTTAGCTATACATTACACCTCAGATATCTCAACCGCCTTCTCATCAGTAACACACATTTGCCGAGATGTAAACTACGGTTGATTAATCCGCAACATCCATGCCAATGGAGCTTCATTCTTTTTCATCTGTATTTATATACATATTGCTCGAGGCCTGTATTATGGGTCTTACCTTTATAAAGAAACCTGAAACATTGGGGTAGTTTTATTACTATTAGTTATAATAACAGCCTTC…
	AK_Balt4 ----------CAGCCTACGAAAAACCCATCCCTTAATTAAAATTGTTAACGACGCACTAGTTGACTTACCAGCACCTTCAAACATCTCAGTTTGATGAAACTTTGGATCCCTTCTGGGATTATGCTTAATTACCCAAATCCTAACCGGGCTATTCCTAGCCATACACTATACCTCAGACATCTCAACCGCATTCTCATCAGTAACCCACATCTGCCGAGATGTAAATTATGGATGATTAATCCGCAATATTCACGCTAATGGAGCATCATTCTTTTTCATCTGCATTTACATACACATTGCCCGAGGCCTATACTACGGATCCTACCTATATAAAGAAACCTGAAACATCGGAGTAGTCCTCTTACTACTAGTCATAATAACAGCTTTCG…
	AS_Balt14 --------GGCAGCCTACGAAAAACCCATCCCTTAATTAAAATTGTTAACGACGCACTAGTTGACTTACCAGCACCTTCAAACATCTCAGTTTGATGAAACTTTGGATCCCTTCTGGGATTATGCTTAATTACCCAAATCCTAACCGGGCTATTCCTAGCCATACACTATACCTCAGACATCTCAACCGCATTCTCATCAGTAACCCACATCTGCCGAGATGTAAATTATGGATGATTAATCCGCAATATTCACGCTAATGGAGCATCATTCTTTTTCATCTGCATTTACATACACATTGCCCGAGGCCTATACTACGGATCCTACCTATATAAAGAAACCTGAAACATCGGAGTAGTCCTCTTACTACTAGTCATAATAACAGCTTTC…
	NN_Balt6 ---------GCAGCCTACGAAAAACCCATCCCTTAATTAAAATTGTTAACGACGCACTAGTTGACTTACCAGCACCTTCAAACATCTCAGTTTGATGAAACTTTGGATCCCTTCTGGGATTATGCTTAATTACCCAAATCCTAACCGGGCTATTCCTAGCCATACACTATACCTCAGACATCTCAACCGCATTCTCATCAGTAACCCACATCTGCCGAGATGTAAATTATGGATGATTAATCCGCAATATTCACGCTAATGGAGCATCATTCTTTTTCATCTGCATTTACATACACATTGCCCGAGGCCTATACTACGGATCCTACCTATATAAAGAAACCTGAAACATCGGAGTAGTCCTCTTACTACTAGTCATAATAACAGCTTTCG…
	OL_Balt6 --------GGCAGCCTACGAAAAACCCATCCCTTAATTAAAATTGTTAACGACGCACTAGTTGACTTACCAGCACCTTCAAACATCTCAGTTTGATGAAACTTTGGATCCCTTCTGGGATTATGCTTAATTACCCAAATCCTAACCGGGCTATTCCTAGCCATACACTATACCTCAGACATCTCAACCGCATTCTCATCAGTAACCCACATCTGCCGAGATGTAAATTATGGATGATTAATCCGCAATATTCACGCTAATGGAGCATCATTCTTTTTCATCTGCATTTACATACACATTGCCCGAGGCCTATACTACGGATCCTACCTATATAAAGAAACCTGAAACATCGGAGTAGTCCTCTTACTACTAGTCATAATAACAGCTTTCG…
	JN983681_FLB08347KAZ59 -----ATGGCAAGCCTACGAAAAACTCATCCCTTAATTAAAATTGTTAACGACGCACTAGTTGACTTACCAGCACCTTCAAACATCTCAGTTTGATGAAACTTTGGATCCCTTCTAGGATTATGCTTAATTACTCAAATCCTAACCGGGCTATTCCTAGCCATACACTACACCTCAGACATCTCAACCGCGTTCTCATCAGTAACCCACATCTGCCGAGATGTAAACTATGGATGATTAATCCGCAATATTCACGCCAATGGAGCATCATTCTTTTTCATCTGTATTTACATACACATTGCCCGAGGCCTATACTACGGATCCTACCTATACAAAGAAACCTGAAACATCGGAGTAGTCCTTTTACTACTAGTCAT…
	JN983682_FLB08334NLI14 -----ATGGCAAGCCTACGAAAAACTCATCCCTTAATTAAAATTGTTAACGACGCACTAGTTGACTTACCAGCACCTTCAAACATCTCAGTTTGATGAAACTTTGGATCCCTTCTAGGATTATGCTTAATTACTCAAATCCTAACCGGGCTATTCCTAGCCATACACTACACCTCAGACATCTCAACCGCGTTCTCATCAGTAACCCACATCTGCCGAGATGTAAACTATGGATGATTAATCCGCAATATTCACGCCAATGGAGCATCATTCTTTTTCATCTGTATTTACATACACATTGCCCGAGGCCTATACTACGGATCCTACCTATACAAAGAAACCTGAAACATCGGAGTAGTCCTTTTACTACTAGTCAT…
	JN983683_FLB08305EDW04 -----ATGGCAAGCCTACGAAAAACTCATCCCTTAATTAAAATTGTTAACGACGCACTAGTTGACTTACCAGCACCTTCAAACATCTCAGTTTGATGAAACTTTGGATCCCTTCTAGGATTATGCTTAATTACTCAAATCCTAACCGGGCTATTCCTAGCCATACACTACACCTCAGACATCTCAACCGCGTTCTCATCAGTAACCCACATCTGCCGAGATGTAAACTATGGATGATTAATCCGCAATATTCACGCCAATGGAGCATCATTCTTTTTCATCTGTATTTACATACACATTGCCCGAGGCCTATACTACGGATCCTACCTATACAAAGAAACCTGAAACATCGGAGTAGTCCTTTTACTACTAGTCAT…
	JN983684_FLB08267KAZ13 -----ATGGCAAGCCTACGAAAAACTCATCCCTTAATTAAAATTGTTAACGACGCACTAGTTGACTTACCAGCACCTTCAAACATCTCAGTTTGATGAAACTTTGGATCCCTTCTAGGATTATGCTTAATTACTCAAATCCTAACCGGGCTATTCCTAGCCATACACTACACCTCAGACATCTCAACCGCGTTCTCATCAGTAACCCACATCTGCCGAGATGTAAACTATGGATGATTAATCCGCAATATTCACGCCAATGGAGCATCATTCTTTTTCATCTGTATTTACATACACATTGCCCGAGGCCTATACTACGGATCCTACCTATACAAAGAAACCTGAAACATCGGAGTAGTCCTTTTACTACTAGTCAT…
	JN983685_FLB08359KYO36 -----ATGGCAAGCCTACGAAAAACTCATCCCTTAATTAAAATTGTTAACGACGCACTAGTTGACTTACCAGCACCTTCAAACATCTCAGTTTGATGAAACTTTGGATCCCTTCTAGGATTATGCTTAATTACTCAAATCCTAACCGGGCTATTCCTAGCCATACACTACACCTCAGACATCTCAACCGCGTTCTCATCAGTAACCCACATCTGCCGAGATGTAAACTATGGATGATTAATCCGCAATATTCACGCCAATGGAGCATCATTCTTTTTCATCTGTATTTACATACACATTGCCCGAGGCCTATACTACGGATCCTACCTATACAAAGAAACCTGAAACATCGGAGTAGTCCTTTTACTACTAGTCAT…
	JN983686_FLB08332LIP02 -----ATGGCAAGCCTACGAAAAACTCATCCCTTAATTAAAATTGTTAACGACGCACTAGTTGACTTACCAGCACCTTCAAACATCTCAGTTTGATGAAACTTTGGATCCCTTCTAGGATTATGCTTAATTACTCAAATCCTAACCGGGCTATTCCTAGCCATACACTACACCTCAGACATCTCAACCGCGTTCTCATCAGTAACCCACATCTGCCGAGATGTAAACTATGGATGATTAATCCGCAATATTCACGCCAATGGAGCATCATTCTTTTTCATCTGTATTTACATACACATTGCCCGAGGCCTATACTACGGATCCTACCTATACAAAGAAACCTGAAACATCGGAGTAGTCCTTTTACTACTAGTCAT…
	JN983687_FLB08331NLI11 -----ATGGCAAGCCTACGAAAAACTCATCCCTTAATTAAAATTGTTAACGACGCACTAGTTGACTTACCAGCACCTTCAAACATCTCAGTTTGATGAAACTTTGGATCCCTTCTAGGATTATGCTTAATTACTCAAATCCTAACCGGGCTATTCCTAGCCATACACTACACCTCAGACATCTCAACCGCGTTCTCATCAGTAACCCACATCTGCCGAGATGTAAACTATGGATGATTAATCCGCAATATTCACGCCAATGGAGCATCATTCTTTTTCATCTGTATTTACATACACATTGCCCGAGGCCTATACTACGGATCCTACCTATACAAAGAAACCTGAAACATCGGAGTAGTCCTTTTACTACTAGTCAT…
	JN983688_FLB08354LIP14 -----ATGGCAAGCCTACGAAAAACTCATCCCTTAATTAAAATTGTTAACGACGCACTAGTTGACTTACCAGCACCTTCAAACATCTCAGTTTGATGAAACTTTGGATCCCTTCTAGGATTATGCTTAATTACTCAAATCCTAACCGGGCTATTCCTAGCCATACACTACACCTCAGACATCTCAACCGCGTTCTCATCAGTAACCCACATCTGCCGAGATGTAAACTATGGATGATTAATCCGCAATATTCACGCCAATGGAGCATCATTCTTTTTCATCTGTATTTACATACACATTGCCCGAGGCCTATACTACGGATCCTACCTATACAAAGAAACCTGAAACATCGGAGTAGTCCTTTTACTACTAGTCAT…
	JN983689_FLB08386ALB16 -----ATGGCAAGCCTACAAAAAACTCATCCCTTAATTAAAATTGTTAACGACGCACTAGTTGACTTACCAGCACCTTCAAACATCTCAGTTTGATGAAACTTTGGATCCCTTCTAGGATTATGCTTAATTACTCAAATCCTAACCGGGCTATTCCTAGCCATACACTACACCTCAGACATCTCAACCGCGTTCTCATCAGTAACCCACATCTGCCGAGATGTAAACTATGGATGATTAATCCGCAATATTCACGCTAATGGAGCATCATTCTTTTTCATCTGTATTTACATACACATTGCCCGAGGCCTATACTACGGATCCTACCTATATAAAGAAACCTGAAACATCGGAGTAGTCCTTTTACTACTAGTCAT…
	JN983690_FLB08314EDW13 -----ATGGCAAGCCTACGAAAAACTCATCCCTTAATTAAAATTGTTAACGACGCACTAGTTGACTTACCAGCACCTTCAAACATCTCAGTTTGATGAAACTTTGGATCCCTTCTAGGATTATGCTTAATTACCCAAATCCTAACCGGGCTATTCCTAGCCATACACTATACCTCAGACATCTCAACCGCATTCTCATCAGTAACCCACATCTGCCGAGATGTAAATTATGGATGATTAATCCGCAATATTCACGCCAATGGAGCATCATTCTTTTTCATCTGTATTTACATACACATTGCCCGAGGCCTATACTACGGATCCTACCTATACAAAGAAACCTGAAACATCGGAGTAGTCCTTTTACTACTAGTCAT…
	JN983691_FLB08377EDW85 -----ATGGCAAGCCTACGAAAAACTCATCCCTTAATTAAAATTGTTAACGACGCACTAGTTGACTTACCAGCACCTTCAAACATCTCAGTTTGATGAAACTTTGGATCCCTTCTGGGATTATGCTTAATTACCCAAATCCTAACCGGGCTATTCCTAGCCATACACTATACCTCAGACATCTCAACCGCATTCTCATCAGTAACCCACATCTGCCGAGATGTAAATTATGGATGATTAATCCGCAATATTCACGCCAATGGAGCATCATTCTTTTTCATCTGCATTTACATACACATTGCCCGAGGCCTATACTACGGATCCTACCTATACAAAGAAACCTGAAACATCGGAGTAGTCCTCTTACTACTAGTCAT…
	JN983692_FLB08331KAZ53 -----ATGGCAAGCCTACGAAAAACTCATCCCTTAATTAAAATTGTTAACGACGCACTAGTTGACTTACCAGCACCTTCAAACATCTCAGTTTGATGAAACTTTGGATCCCTTCTAGGATTATGCTTAATTACTCAAATCCTAACCGGGCTATTCCTAGCCATACACTATACCTCAGACATCTCAACCGCATTCTCATCAGTAACCCACATCTGCCGAGATGTAAACTATGGATGATTAATCCGCAATATTCACGCCAATGGAGCATCATTCTTTTTCATCTGTATTTACATACACATTGCCCGAGGCCTATACTACGGATCTTACCTATACAAAGAAACCTGAAATATCGGAGTAGTCCTTTTACTACTAGTCAT…
	AF112406_2 -----ATGGCAAGCCTACGAAAAACTCATCCCTTAATTAAAATTGTTAACGACGCACTAGTTGACTTACCAGCACCTTCAAACATCTCAGTTTGATGAAACTTTGGATCCCTTCTAGGATTATGCTTAATTACTCAAATCCTAACCGGGCTATTCCTAGCCATACACTACACCTCAGACATCTCAACCGCGTTCTCATCAGTAACCCACATCTGCCGAGATGTAAACTATGGATGATTAATCCGCAATATTCACGCTAATGGAGCATCATTCTTTTTCATCTGTATTTACATACACATTGCCCGAGGCCTATACTACGGATCCTACCTATATAAAGAAACCTGAAACATCGGAGTAGTCCTTTTACTACTAGTCATAATAACAGCTTT…
	JN886992_1 -----ATGGCAAGCCTACGAAAAACTCATCCCTTAATTAAAATTGTTAACGACGCACTAGTTGACTTACCAGCACCTTCAAACATCTCAATTTGATGAAACTTTGGATCCCTTCTAGGATTATGCTTAATTACTCAAATCCTAACCGGGCTATTCCTAGCCATACACTATACCTCAGACATCTCAACCGCATTCTCATCAGTAACCCACATCTGCCGAGATGTAAACTATGGATGATTAATCCGCAATATTCACGCTAATGGAGCATCATTCTTCTTCATCTGTATTTACATACACATTGCCCGAGGCCTATACTACGGATCTTACCTATATAAAGAAACCTGAAATATCGGAGTAGTCCTTTTACTACTAGTCATAATAACAGCTTT…
	JN886993_1 -----ATGGCAAGCCTACGAAAAACTCATCCCTTAATTAAAATTGTTAACGACGCACTAGTTGACTTACCAGCACCTTCAAACATCTCAGTTTGATGAAACTTTGGATCCCTTCTAGGATTATGCTTAATTACTCAAATCCTAACCGGGCTATTCCTAGCCATACACTATACCTCAGACATCTCAACCGCGTTCTCATCAGTAACCCACATCTGCCGAGATGTAAACTATGGATGATTAATCCGCAATATTCACGCTAATGGAGCATCATTCTTTTTCATCTGTATTTACATACACATTGCCCGAGGCCTATACTACGGATCTTACCTATATAAAGAAACCTGAAATATCGGAGTAGTCCTTTTACTACTAGTCATAATAACAGCTTT…
	JN886994_1 -----ATGGCAAGCCTACGAAAAACTCATCCCTTAATTAAAATTGTTAACGACGCACTAGTTGACTTACCAGCACCTTCAAACATCTCAGTTTGATGAAACTTTGGATCCCTTCTAGGATTATGCTTAATTACTCAAATCCTAACCGGGCTATTCCTAGCCATACACTATACCTCAGACATCTCAACCGCGTTCTCATCAGTAACCCACATCTGCCGAGATGTAAACTATGGATGATTAATCCGCAATATTCACGCTAATGGAGCATCATTCTTTTTCATCTGTATTTACATACACATTGCCCGAGGCCTATACTACGGATCTTACCTATATAAAGAAACCTGAAATATCGGAGTAGTCCTTTTACTACTAGTCATAATAACAGCTTT…
	JN886995_1 -----ATGGCAAGCCTACGAAAAACTCATCCCTTAATTAAAATTGTTAACGACGCACTAGTTGACTTACCAGCACCTTCAAACATCTCAGTTTGATGAAACTTTGGATCCCTTCTAGGATTATGCTTAATTACTCAAATCCTAACCGGGCTATTCCTAGCCATACACTATACCTCAGACATCTCAACCGCGTTCTCATCAGTAACCCACATCTGCCGAGATGTAAACTATGGATGATTAATCCGCAATATTCACGCTAATGGAGCATCATTCTTTTTCATCTGTATTTACATACACATTGCCCGAGGCCTATACTACGGATCTTACCTATATAAAGAAACCTGAAATATCGGAGTAGTCCTTTTACTACTAGTCATAATAACAGCTTT…
	JN886996_1 -----ATGGCAAGCCTACGAAAAACTCATCCCTTAATTAAAATTGTTAACGACGCACTAGTTGACTTACCAGCACCTTCAAACATCTCAGTTTGATGAAACTTTGGATCCCTTCTAGGATTATGCTTAATTACTCAAATCCTAACCGGGCTATTCCTAGCCATACACTATACCTCAGACATCTCAACCGCGTTCTCATCAGTAACCCACATCTGCCGAGATGTAAACTATGGATGATTAATCCGCAATATTCACGCTAATGGAGCATCATTCTTTTTCATCTGTATTTACATACACATTGCCCGAGGCCTATACTACGGATCTTACCTATATAAAGAAACCTGAAATATCGGAGTAGTCCTTTTACTACTAGTCATAATAACAGCTTT…
	JN886997_1 -----ATGGCAAGCCTACGAAAAACTCATCCCTTAATTAAAATTGTTAACGACGCACTAGTTGACTTACCAGCACCTTCAAACATCTCAGTTTGATGAAACTTTGGATCCCTTCTAGGATTATGCTTAATTACTCAAATCCTAACCGGGCTATTCCTAGCCATACACTATACCTCAGACATCTCAACCGCGTTCTCATCAGTAACCCACATCTGCCGAGATGTAAACTATGGATGATTAATCCGCAATATTCACGCTAATGGGGCATCATTCTTTTTCATCTGTATTTATATACACATTGCCCGAGGCCTATACTACGGATCCTACCTATATAAAGAAACCTGAAACATCGGAGTAGTCCTTTTACTACTAGTCATAATAACAGCTTT…
	JN886998_1 -----ATGGCAAGCCTACGAAAAACTCATCCCTTAATTAAAATTGTTAACGACGCACTAGTTGACTTACCAGCACCTTCAAACATCTCAGTTTGATGAAACTTTGGATCCCTTCTAGGATTATGCTTAATTACTCAAATCCTAACCGGGCTATTCCTAGCCATACACTATACCTCAGACATCTCAACCGCGTTCTCATCAGTAACCCACATCTGCCGAGATGTAAACTATGGATGATTAATCCGCAATATTCACGCTAATGGAGCATCATTCTTTTTCATCTGTATTTACATACACATTGCCCGAGGCCTATACTACGGGTCTTACCTATATAAAGAAACCTGAAATATCGGAGTAGTCCTTTTACTACTAGTCATAATAACAGCTTT…
	JN886999_1 -----ATGGCAAGCCTACGAAAAACTCATCCCTTAATTAAAATTGTTAACGACGCACTAGTTGACTTACCAGCACCTTCAAACATCTCAGTTTGATGAAACTTTGGATCCCTTCTAGGATTATGCTTAATTACTCAAATCCTAACCGGGCTATTCCTAGCCATACACTATACCTCAGACATCTCAACCGCATTCTCATCAGTAACCCACATCTGCCGAGATGTAAACTATGGATGATTAATCCGCAATATTCACGCTAATGGAGCATCATTCTTTTTCATCTGTATTTACATACACATTGCCCGAGGCCTATACTACGGATCTTACCTATATAAAGAAACCTGAAATATCGGAGTAGTCCTTTTACTACTAGTCATAATAACAGCTTT…
	JN887000_1 -----ATGGCAAGCCTACGAAAAACTCATCCCTTAATTAAAATTGTTAACGACGCACTGGTTGACTTACCAGCACCTTCAAACATCTCAGTTTGATGAAACTTTGGATCCCTTCTAGGATTATGCTTAATTACTCAAATCCTAACCGGGCTATTCCTAGCCATACACTATACCTCAGACATCTCAACCGCGTTCTCATCAGTAACCCACATCTGCCGAGATGTAAACTATGGATGATTAATCCGCAATATTCACGCTAATGGAGCATCATTCTTTTTCATCTGTATTTACATACACATTGCCCGAGGCCTATACTACGGATCTTACCTATATAAAGAAACCTGAAATATCGGAGTAGTCCTTTTACTACTAGTCATAATAACAGCTTT…
	JN887001_1 -----ATGGCAAGCCTACGAAAAACTCATCCCTTAATTAAAATTGTTAACGACGCACTAGTTGACTTACCAGCACCTTCAAACATCTCAGTTTGATGAAACTTTGGATCCCTTCTAGGATTATGCTTAATTACTCAAATCCTAACCGGGCTATTCCTAGCCATACACTATACCTCAGACATCTCAACCGCGTTCTCATCAGTAACCCACATCTGCCGAGATGTAAACTATGGATGATTAATCCGCAATATTCACGCTAATGGAGCATCATTCTTTTTCATCTGTATTTACATACACATTGCCCGAGGCCTATACTACGGGTCTTACCTATATAAAGAAACCTGAAATATCGGAGTAGTCCTTTTACTACTAGTCATAATAACAGCTTT…
	JN887002_1 -----ATGGCAAGCCTACGAAAAACTCATCCCTTAATTAAAATTGTTAACGACGCACTAGTTGACTTACCAGCACCTTCAAACATCTCAGTTTGATGAAACTTTGGATCCCTTCTAGGATTATGCTTAATTACTCAAATCCTAACCGGGCTATTCCTAGCCATACACTACACCTCAGACATCTCAACCGCGTTCTCATCAGTAACCCACATCTGCCGAGATGTAAACTATGGATGATTAATCCGCAATATTCACGCTAATGGAGCATCATTCTTTTTCATCTGTATTTACATACACATTGCCCGAGGCCTATACTACGGATCTTACCTATATAAAGAAACCTGAAACATCGGAGTAGTCCTTTTACTACTAGTCATAATAACAGCTTT…
	JN887003_1 --------------------------------------------------------------------------------AACATCTCAGTTTGATGAAACTTTGGATCCCTTCTAGGATTATGCTTAATTACTCAAATCCTAACCGGGCTATTCCTAGCCATACACTATACCTCAGACATCTCAACCGCGTTCTCATCAGTAACCCACATCTGCCGAGATGTAAACTATGGATGATTAATCCGCAATATTCACGCTAATGGAGCATCATTCTTTTTCATCTGTATTTACATACACATTGCCCGAGGCCTATACTACGGATCTTACCTATATAAAGAAACCTGAAATATCGGAGTAGTCCTTTTACTACTAGTCATAATAACAGCTTT…
	JN887004_1 -----ATGGCAAGCCTACGAAAAACTCATCCCTTAATTAAAATTGTTAACGACGCACTAGTTGACTTACCAGCACCTTCAAACATCTCAATTTGATGAAACTTTGGATCCCTTCTAGGATTATGCTTAATTACTCAAATCCTAACCGGGCTATTCCTAGCCATACACTATACCTCAGACATCTCAACCGCATTCTCATCAGTAACCCACATCTGCCGAGATGTAAACTATGGATGATTAATCCGCAATATTCACGCTAATGGAGCATCATTCTTCTTCATCTGTATTTACATACACATTGCCCGAGGCCTATACTACGGATCTTACCTATATAAAGAAACCTGAAATATCGGAGTAGTCCTTTTACTACTAGTCATAATAACAGCTTT…
	JN887005_1 -----ATGGCAAGCTTACGAAAAACTCATCCCTTAATTAAAATTGTTAACGACGCACTAGTTGACTTACCAGCACCTTCAAACATCTCAGTTTGATGAAACTTTGGATCCCTTCTAGGATTATGCTTAATTACTCAAATCCTAACCGGGCTATTCCTAGCCATACACTATACCTCAGACATCTCAACCGCATTCTCATCAGTAACCCACATCTGCCGAGATGTAAACTATGGATGATTAATCCGCAATATTCACGCTAATGGAGCATCATTCTTCTTCATCTGTATTTACATACACATTGCCCGAGGCCTATACTACGGATCTTACCTATATAAAGAAACCTGAAATATCGGAGTAGTCCTTTTACTACTAGTCATAATAACAGCTTT…
	JN887006_1 -----ATGGCAAGCCTACGAAAAACTCATCCCTTAATTAAAATTGTTAACGACGCACTAGTTGACTTACCAGCACCTTCAAACATCTCAGTTTGATGAAACTTTGGATCCCTTCTAGGATTATGCTTAATTACTCAAATCCTAACCGGGCTATTCCTAGCCATACACTATACCTCAGACATCTCAACCGCATTCTCATCAGTAACCCACATCTGCCGAGATGTAAACTATGGATGATTAATCCGCAATATTCACGCTAATGGAGCATCATTCTTTTTCATCTGTATTTACATACACATTGCCCGAGGCCTATACTACGGATCTTACCTATATAAAGAAACCTGAAATATCGGAGTAGTCCTTTTACTACTAGTCATAATAACAGCTTT…
	JN887007_1 -----ATGGCAAGCCTACGAAAAACTCATCCCTTAATTAAAATTGTTAACGACGCACTAGTTGACTTACCAGCACCTTCAAACATCTCAGTTTGATGAAACTTTGGATCCCTTCTAGGATTATGCTTAATTACTCAAATCCTAACCGGGCTATTCCTAGCCATACACTATACCTCAGACATCTCAACCGCGTTCTCATCAGTAACCCACATCTGCCGAGATGTAAACTATGGATGATTAATCCGCAATATTCACGCTAATGGAGCATCATTCTTTTTCATCTGTATTTACATACACATTGCCCGAGGCCTATACTACGGATCTTACCTATATAAAGAAACCTGAAATATCGGAGTAGTCCTTTTACTACTAGTCATAATAACAGCTTT…
	JN887008_1 -----ATGGCAAGCCTACGAAAAACTCATCCCTTAATTAAAATTGTTAACGACGCACTAGTTGACCTACCAGCACCTTCAAACATCTCAGTTTGATGAAACTTTGGATCCCTTCTAGGATTATGCTTAATTACTCAAATCCTAACCGGGCTATTCCTAGCCATACACTATACCTCAGACATCTCAACCGCGTTCTCATCAGTAACCCACATCTGCCGAGATGTAAACTATGGATGATTAATCCGCAATATTCACGCTAATGGAGCATCATTCTTTTTCATCTGTATTTACATACACATTGCCCGAGGCCTATACTACGGATCTTACCTATATAAAGAAACCTGAAATATCGGAGTAGTCCTTTTACTACTAGTCATAATAACAGCTTT…
	JN887009_1 -----ATGGCAAGCCTACGAAAAACTCATCCCTTAATTAAAATTGTTAACGACGCACTAGTTGACCTTCCAGCACCTTCAAACATCTCAGTTTGATGAAACTTTGGATCCCTTCTAGGATTATGCTTAATTACTCAAATCCTAACCGGGCTATTCCTAGCCATACACTATACCTCAGACATCTCAACCGCGTTCTCATCAGTAACCCACATCTGCCGAGATGTAAACTATGGATGATTAATCCGCAATATTCACGCTAATGGAGCATCATTCTTTTTCATCTGTATTTACATACACATTGCCCGAGGCCTATACTACGGATCTTACCTATATAAAGAAACCTGAAATATCGGAGTAGTCCTTTTACTACTAGTCATAATAACAGCTTT…
	JN887010_1 -----ATGGCAAGCCTACGAAAAACTCATCCCTTAATTAAAATTGTTAACGAGGCACTAGTTGACTTACCAGCACCTTCAAACATCTCAGTTTGATGAAACTTTGGATCCCTTCTAGGACTATGCTTAATTACTCAAATCCTAACCGGGCTATTCCTAGCCATACACTATACCTCAGACATCTCAACCGCGTTCTCATCAGTAACCCACATCTGCCGAGATGTAAACTATGGATGATTAATCCGCAATATTCACGCTAATGGAGCATCATTCTTTTTCATCTGTATTTACATACACATTGCCCGAGGCCTATACTACGGATCTTACCTATATAAAGAAACCTGAAATATCGGAGTAGTCCTTTTACTACTAGTCATAATAACAGCTTT…
	JN887011_1 -----ATGGCAAGCCTACGAAAAACTCATCCCTTAATTAAAATTGTTAACGACGCACTAGTTGACTTACCAGCACCTTCAAACATCTCAGTTTGATGAAACTTTGGATCCCTTCTAGGATTATGCTTAATTACTCAAATCCTAACCGGGCTATTCCTAGCCATACACTATACCTCAGACATCTCAACCGCGTTCTCATCAGTAACCCACATCTGCCGAGATGTAAACTATGGATGATTAATCCGCAATATTCACGCTAATGGAGCATCATTCTTTTTCATCTGTATTTACATACACATTGCCCGAGGCCTATACTACGGATCTTACCTATATAAAGAAACCTGAAATATCGGAGTAGTCCTTTTACTACTAGTCATAATAACAGCTTT…
	JN887012_1 -----ATGGCAAGCCTACGAAAAACTCATCCCTTAATTAAAATTGTTAACGACGCACTAGTTGACCTACCAGCACCTTCAAACATCTCAGTTTGATGAAACTTTGGATCCCTTCTAGGATTATGCTTAATTACTCAAATCCTAACCGGGCTATTCCTAGCCATACACTATACCTCAGACATCTCAACCGCGTTCTCATCAGTAACCCACATCTGCCGAGATGTAAACTATGGATGATTAATCCGCAATATTCACGCTAATGGAGCATCATTCTTTTTCATCTGTATTTACATACACATTGCCCGAGGCCTATACTACGGATCTTACCTATATAAAGAAACCTGAAATATCGGAGTAGTCCTTTTACTACTAGTCATAATAACAGCTTT…
	JN887013_1 -----ATGGCAAGCCTACGAAAAACTCATCCCTTAATTAAAATTGTTAACGACGCACTAGTTGACCTACCAGCACCTTCAAACATCTCAGTTTGATGAAACTTTGGATCCCTTCTAGGATTATGCTTAATTACTCAAATCCTAACCGGGCTATTCCTAGCCATACACTATACCTCAGACATCTCAACCGCGTTCTCATCAGTAACCCACATCTGCCGAGATGTAAACTATGGATGATTAATCCGCAATATTCACGCTAATGGAGCATCATTCTTTTTCATCTGTATTTACATACACATTGCCCGAGGCCTATACTACGGATCTTACCTATATAAAGAAACCTGAAATATCGGAGTAGTCCTTTTACTACTAGTCATAATAACAGCTTT…
	JN887014_1 -----ATGGCAAGCCTACGAAAAACTCATCCCTTAATTAAAATTGTTAACGACGCACTAGTTGACTTACCAGCACCTTCAAACATCTCAGTTTGATGAAACTTTGGATCCCTTCTAGGATTATGCTTAATTACTCAAATCCTAACCGGGCTATTCCTAGCCATACACTACACCTCAGACATCTCAACCGCGTTCTCATCAGTAACCCACATCTGCCGAGATGTAAACTATGGATGATTAATCCGCAATATTCACGCTAATGGAGCATCATTCTTTTTCATCTGTATTTACATACACATTGCCCGAGGCCTATACTACGGATCCTACCTATATAAAGAAACCTGAAACATCGGAGTAGTCCTTTTACTACTAGTCATAATAACAGCTTT…
	JN887015_1 -----ATGGCAAGCCTACGAAAAACTCATCCCTTAATTAAAATTGTTAACGACGCACTAGTTGACTTACCAGCACCTTCAAACATCTCAGTTTGATGAAACTTTGGATCCCTTCTAGGATTATGCTTAATTACTCAAATCCTAACCGGGCTATTCCTAGCCATACACTACACCTCAGACATCTCAACCGCGTTCTCATCAGTAACCCACATCTGCCGAGATGTAAACTATGGATGATTAATCCGCAATATTCACGCTAATGGAGCATCATTCTTTTTCATCTGTATTTACATACACATTGCCCGAGGCCTATACTACGGATCCTACCTATATAAAGAAACCTGAAACATCGGAGTAGTCCTTTTACTACTAGTCATAATAACAGCTTT…
	JN887016_1 -----ATGGCAAGCCTACGAAAAACTCATCCCTTAATTAAAATTGTTAACGACGCACTAGTTGACTTACCAGCACCTTCAAACATCTCAGTTTGATGAAACTTTGGATCCCTTCTAGGATTATGCTTAATTACTCAAATCCTAACCGGGCTATTCCTAGCCATACACTACACCTCAGACATCTCAACCGCGTTCTCATCAGTAACCCACATCTGCCGAGATGTAAACTATGGATGATTAATCCGCAATATTCACGCTAATGGAGCATCATTCTTTTTCATCTGTATTTACATACACATTGCCCGAGGCCTATACTACGGATCCTACCTATATAAAGAAACCTGAAACATCGGAGTAGTCCTTTTACTACTAGTCATAATAACAGCTTT…
	JN887017_1 -----ATGGCAAGCCTACGAAAAACTCATCCCTTAATTAAAATTGTTAACGACGCACTAGTTGACTTACCAGCACCTTCAAACATCTCAGTTTGATGAAACTTTGGATCCCTTCTAGGATTATGCTTAATTACTCAAATCCTAACCGGGCTATTCCTAGCCATACACTACACCTCAGACATCTCAACCGCGTTCTCATCAGTAACCCACATCTGCCGAGATGTAAACTATGGATGATTAATCCGCAATATTCACGCTAATGGAGCATCATTCTTTTTCATCTGTATTTACATACACATTGCCCGAGGCCTATACTACGGATCCTACCTATATAAAGAAACCTGAAACATCGGAGTAGTCCTTTTACTACTAGTCATAATAACAGCTTT…
	JN887018_1 -----ATGGCAAGCCTACGAAAAACTCATCCCTTAATTAAAATTGTTAACGACGCACTAGTTGACTTACCAGCACCTTCAAACATCTCAGTTTGATGAAACTTTGGATCCCTTCTAGGATTATGCTTAATTACTCAAATCCTAACCGGGCTATTCCTAGCCATACACTACACCTCAGACATCTCAACCGCGTTCTCATCAGTAACCCACATCTGCCGAGATGTAAACTATGGATGATTAATCCGCAATATTCACGCTAATGGAGCATCATTCTTTTTCATCTGTATTTACATACACATTGCCCGAGGCCTATACTACGGATCCTACCTATATAAAGAAACCTGAAACATCGGAGTAGTCCTTTTACTACTAGTCATAATAACAGCTTT…
	JN887019_1 -----ATGGCAAGCCTACGAAAAACTCATCCCTTAATTAAAATTGTTAACGACGCACTAGTTGACTTACCAGCACCTTCAAACATCTCAGTTTGATGAAACTTTGGATCCCTTCTAGGATTATGCTTAATTACTCAAATCCTAACCGGGCTATTCCTAGCCATACACTACACCTCAGACATCTCAACCGCGTTCTCATCAGTAACCCACATCTGCCGAGATGTAAACTATGGATGATTAATCCGCAATATTCACGCTAATGGAGCATCATTCTTTTTCATCTGTATTTACATACACATTGCCCGAGGCCTATACTACGGATCTTACCTATATAAAGAAACCTGAAACATCGGAGTAGTCCTTTTACTACTAGTCATAATAACAGCTTT…
	JN887020_1 -----ATGGCAAGCTTACGAAAAACTCATCCCTTAATTAAAATTGTTAACGACGCACTAGTTGACTTACCAGCACCTTCAAACATCTCAGTTTGATGAAACTTTGGATCCCTTCTAGGATTATGCTTAATTACTCAAATCCTAACCGGGCTATTCCTAGCCATACACTACACCTCAGACATCTCAACCGCGTTCTCATCAGTAACCCACATCTGCCGAGATGTAAACTATGGATGATTAATCCGCAATATTCACGCTAATGGAGCATCATTCTTTTTCATCTGTATTTACATACACATTGCCCGAGGCCTATACTACGGATCCTACCTATATAAAGAAACCTGAAACATCGGAGTAGTCCTTTTACTACTAGTCATAATAACAGCTTT…
	JN887021_1 -----ATGGCAAGCCTACGAAAAACTCATCCCTTAATTAAAATTGTTAACGACGCACTAGTTGACTTACCAGCACCTTCAAACATCTCAGTTTGATGAAACTTTGGATCCCTTCTAGGATTATGCTTAATTACTCAAATCCTAACCGGGCTATTCCTAGCCATACACTACACCTCAGACATCTCAACCGCGTTCTCATCAGTAACCCACATCTGCCGAGATGTAAACTATGGATGATTAATCCGCAATATTCACGCTAATGGAGCATCATTCTTTTTCATCTGTATTTACATACACATTGCCCGAGGCCTATACTACGGATCCTACCTATATAAAGAAACCTGAAACATCGGAGTAGTCCTTTTACTACTAGTCATAATAACAGCTTT…
	JN887022_1 -----ATGGCAAGCCTACGAAAAACTCATCCCTTAATTAAAATTGTTAACGACGCACTAGTTGACTTACCAGCACCTTCAAACATCTCAGTTTGATGAAACTTTGGATCCCTTCTAGGATTATGCTTAATTACTCAAATCCTAACCGGGCTATTCCTAGCCATACACTACACCTCAGACATCTCAACCGCGTTCTCATCAGTAACCCACATCTGCCGAGATGTAAACTATGGATGATTAATCCGCAATATTCACGCTAATGGAGCATCATTCTTTTTCATCTGTATTTACATACACATTGCCCGAGGCCTATACTACGGATCCTACCTATATAAAGAAACCTGAAACATCGGAGTAGTCCTTTTACTACTAGTCATAATAACAGCTTT…
	JN887023_1 -----ATGGCAAGCCTACGAAAAACTCATCCCTTAATTAAAATTGTTAACGACGCACTAGTTGACTTACCAGCACCTTCAAACATCTCAGTTTGATGAAACTTTGGATCCCTTCTAGGATTATGCTTAATTACTCAAATCCTAACCGGGCTATTCCTAGCCATACACTACACCTCAGACATCTCAACCGCGTTCTCATCAGTAACCCACATCTGCCGAGATGTAAACTATGGATGATTAATCCGCAATATTCACGCTAATGGAGCATCATTCTTTTTCATCTGTATTTACATACACATTGCCCGAGGCCTATACTACGGATCCTACCTATATAAAGAAACCTGAAACATCGGAGTAGTCCTTTTACTACTAGTCATAATAACAGCTTT…
	JN887024_1 -----ATGGCAAGCCTACGAAAAACTCATCCCTTAATTAAAATTGTTAACGACGCACTAGTTGACTTACCAGCACCTTCAAACATCTCAGTTTGATGAAACTTTGGATCCCTTCTAGGATTATGCTTAATTACTCAAATCCTAACCGGGCTATTCCTAGCCATACACTACACCTCAGACATCTCAACCGCGTTCTCATCAGTAACCCACATCTGCCGAGATGTAAACTATGGATGATTAATCCGCAATATTCACGCTAATGGAGCATCATTCTTTTTCATCTGTATTTACATACACATTGCCCGAGGCCTATACTACGGATCCTACCTATATAAAGAAACCTGAAACATCGGAGTAGTCCTTTTACTACTAGTCATAATAACAGCTTT…
	JN887025_1 -----ATGGCAAGCCTACGAAAAACTCATCCCTTAATTAAAATTGTTAACGACGCACTAGTTGACTTACCAGCACCTTCAAACATCTCAGTTTGATGAAACTTTGGATCCCTTCTAGGATTATGCTTAATTACTCAAATCCTAACCGGGCTATTCCTAGCCATACACTACACCTCAGACATCTCAACCGCGTTCTCATCAGTAACCCACATCTGCCGAGATGTAAACTATGGATGATTAATCCGCAATATTCACGCTAATGGAGCATCATTCTTTTTCATCTGTATTTACATACACATTGCCCGAGGCCTATACTACGGATCCTACCTATATAAAGAAACCTGAAACATCGGAGTAGTCCTTTTACTACTAGTCATAATAACAGCTTT…
	JN887026_1 -----ATGGCAAGCCTACGAAAAACTCATCCCTTAATTAAAATTGTTAACGACGCACTAGTTGACTTACCAGCACCTTCAAACATCTCAGTTTGATGAAACTTTGGATCCCTTCTAGGATTATGCTTAATTACTCAAATCCTAACCGGGCTATTCCTAGCCATACACTACACCTCAGACATCTCAACCGCGTTCTCATCAGTAACCCACATCTGCCGAGATGTAAACTATGGATGATTAATCCGCAATATTCACGCTAATGGAGCATCATTCTTTTTCATCTGTATTTACATACACATTGCCCGAGGCCTATACTACGGATCCTACCTATATAAAGAAACCTGAAACATCGGAGTAATCCTTTTACTACTAGTCATAATAACAGCTTT…
	JN887027_1 -----ATGGCAAGCCTACGAAAAACTCATCCCTTAATTAAAATTGTTAACGACGCACTAGTTGACTTACCAGCACCTTCAAACATCTCAGTTTGATGAAACTTTGGATCCCTTCTAGGATTATGCTTAATTACTCAAATCCTAACCGGGCTATTCCTAGCCATACACTACACCTCAGACATCTCAACCGCGTTCTCATCAGTAACCCACATCTGCCGAGATGTAAACTATGGATGATTAATCCGCAATATTCACGCTAATGGAGCATCATTCTTTTTCATCTGTATTTACATACACATTGCCCGAGGCCTATACTACGGATCCTACCTATATAAAGAAACCTGAAACATCGGAGTAATCCTTTTACTACTAGTCATAATAACAGCTTT…
	JN887028_1 -----ATGGCCAGCCTACGAAAAACTCATCCCTTAATTAAAATTGTTAACGACGCACTAGTTGACTTACCAGCACCTTCAAACATCTCAGTTTGATGAAACTTTGGATCCCTTCTAGGATTATGCTTAATTACTCAAATCCTAACCGGGCTATTCCTAGCCATACACTACACCTCAGACATCTCAACCGCGTTCTCATCAGTAACCCACATCTGCCGAGATGTAAACTATGGATGATTAATCCGCAATATTCACGCTAATGGAGCATCATTCTTTTTCATCTGTATTTACATACACATTGCCCGAGGCCTATACTACGGATCCTACCTATATAAAGAAACCTGAAACATCGGAGTAATCCTTTTACTACTAGTCATAATAACAGCTTT…
	JN887029_1 -----ATGGCAAGCCTACGAAAAACTCATCCCTTAATTAAAATTGTTAACGACGCACTAGTTGACTTACCAGCACCTTCAAACATCTCAGTTTGATGAAACTTTGGATCCCTTCTAGGATTATGCTTAATTACTCAAATCCTAACCGGGCTATTCCTAGCCATACACTATACCTCAGACATCTCAACCGCGTTCTCATCAGTAACCCACATCTGCCGAGATGTAAACTATGGATGATTAATCCGCAATATTCACGCTAATGGAGCATCATTCTTTTTCATCTGTATTTACATACACATTGCCCGAGGCCTATACTACGGATCTTACCTATATAAAGAAACCTGAAATATCGGAGTAGTCCTTTTACTACTAGTCATAATAACAGCTTT…
	JN887030_1 -----ATGGCAAGCCTACGAAAAACTCATCCCTTAATTAAAATTGTTAACGACGCACTAGTTGACTTACCAGCACCTTCAAACATCTCAATTTGATGAAACTTTGGATCCCTTCTAGGATTATGCTTAATTACTCAAATCCTAACCGGGCTATTCCTAGCCATACACTATACCTCAGACATCTCAACCGCATTCTCATCAGTAACCCACATCTGCCGAGATGTAAACTATGGATGATTAATCCGCAATATTCACGCTAATGGAGCATCATTCTTCTTCATCTGTATTTACATACACATTGCCCGAGGCCTATACTACGGATCTTACCTATATAAAGAAACCTGAAATATCGGAGTAGTCCTTTTACTACTAGTCATAATAACAGCTTT…
	JN887031_1 -----ATGGCAAGCCTACGAAAAACTCATCCCTTAATTAAAATTGTTAACGACGCACTAGTTGACTTACCAGCACCTTCAAACATCTCAGTTTGATGAAACTTTGGATCCCTTCTAGGATTATGCTTAATTACTCAAATCCTAACCGGGCTATTCCTAGCCATACACTATACCTCAGACATCTCAACCGCGTTCTCATCAGTAACCCACATCTGCCGAGATGTAAACTATGGATGATTAATCCGCAATATTCACGCTAATGGAGCATCATTCTTCTTCATCTGTATTTACATACACATTGCCCGAGGCCTATACTACGGATCTTACCTATATAAAGAAACCTGAAATATCGGAGTAGTCCTTTTACTACTAGTCATAATAACAGCTTT…
	JN887032_1 -----ATGGCAAGCCTACGAAAAACTCATCCCTTAATTAAAATTGTTAACGACGCACTAGTTGATTTACCAGCACCTTCAAACATCTCAGTTTGATGAAACTTTGGATCCCTTCTAGGATTATGCTTAATTATTCAAATCCTAACCGGGCTATTCCTAGCCATACACTATACCTCAGACATCTCAACCGCGTTCTCATCAGTAACCCACATCTGCCGAGATGTAAACTATGGATGATTAATCCGCAATATTCACGCTAATGGAGCATCATTCTTTTTCATCTGTATTTACATACACATTGCCCGAGGCCTATACTACGGATCTTACCTGTATAAAGAAACCTGAAATATCGGAGTAGTCCTTTTACTACTAGTCATAATAACAGCTTT…
	JN887033_1 -----ATGGCAAGCCTACGAAAAACTCATCCCTTAATTAAAATTGTTAACGACGCACTAGTTGACTTACCAGCACCTTCAAACATCTCAATTTGATGAAACTTTGGATCCCTTCTAGGATTATGCTTAATTACTCAAATCCTAACCGGGCTATTCCTAGCCATACACTATACCTCAGACATCTCAACCGCATTCTCATCAGTAACCCACATCTGCCGAGATGTAAACTATGGATGATTAATCCGCAATATTCACGCTAATGGAGCATCATTCTTCTTCATCTGTATTTACATACACATTGCCCGAGGCCTATACTACGGATCTTACCTATATAAAGAAACCTGAAATATCGGAGTAGTCCTTTTACTACTAGTCATAATAACAGCTTT…
	JN887034_1 -----ATGGCAAGCCTACGAAAAACTCATCCCTTAATTAAAATTGTTAACGACGCACTAGTTGACTTACCAGCACCTTCAAACATCTCAATTTGATGAAACTTTGGATCCCTTCTAGGATTATGCTTAATTACTCAAATCCTAACCGGGCTATTCCTAGCCATACACTATACCTCAGACATCTCAACCGCATTCTCATCAGTAACCCACATCTGCCGAGATGTAAACTATGGATGATTAATCCGCAATATTCACGCTAATGGAGCATCATTCTTCTTCATCTGTATTTACATACACATTGCCCGAGGCCTATACTACGGATCTTACCTATATAAAGAAACCTGAAATATCGGAGTAGTCCTTTTACTACTAGTCATAATAACAGCTTT…
	JN887035_1 -----ATGGCAAGCCTACGAAAAACTCCTCCCTTAATTAAAATTGTTAACGGCGCACTAGTTGACTTACCAGCACCCTCAAACATCTCAATTTGATGAAACTTTGGATCCCTTCTAGGGTTATGCTTAATTACTCAAATCTTAACCGGACTATTCCTAGCCATACACTATACCTCAGACATCTCAACCGCATTCTCATCAGTAACCCACATCTGCCGAGATGTAAACTATGGATGATTAATCCGCAATATTCACGCTAATGGAGCATCATTCTTTTTCATCTGCATTTACATGCACATTGCCCGAGGCCTATACTACGGATCCTACCTATATAAAGAAACCTGAAACATCGGAGTAATCCTTTTACTATTAGTCATAATAACAGCTTT…
	JN887036_1 -----ATGGCAAGCCTACGAAAAACTCATCCCTTAATTAAAATTGTTAACGACGCACTAGTTGACTTACCAGCACCCTCAAACATCTCAATTTGATGAAACTTTGGATCCCTTCTAGGATTATGCTTAATTACTCAAATCCTAACCGGGCTATTCCTAGCTATACACTATACCTCAGACATCTCAACTGCATTTTCATCAGTAACCCACATCTGCCGAGATGTAAACTATGGATGATTAATCCGCAATATTCACGCTAATGGAGCATCATTCTTTTTCATCTGCATTTACATGCACATTGCCCGAGGCCTATACTACGGATCCTACCTATATAAAGAAACCTGAAACATCGGAGTAATCCTTTTACTACTAGTCATAATAACAGCTTT…
	JN887037_1 -----ATGGCAAGCCTACGAAAAACTCATCCCTTAATTAAAATTGTTAACGACGCACTAGTTGACTTACCAGCACCCTCAAACATCTCAATTTGATGAAACTTTGGATCCCTTCTAGGATTATGCTTAATTACTCAAATCCTAACCGGGCTATTCCTAGCCATACACTATACCTCAGACATCTCAACCGCATTTTCATCAGTAACCCACATCTGCCGAGATGTAAACTATGGATGATTAATCCGCAATATTCACGCTAATGGAGCATCATTCTTTTTCATCTGCATTTACATGCACATTGCCCGAGGCCTATACTACGGATCCTACCTATATAAAGAAACCTGAAACATCGGAGTAATCCTTTTACTACTAGTCATAATAACAGCTTT…
	JN887038_1 -----ATGGCAAGCCTACGAAAAACTCATCCCTTAATTAAAATTGTTAACGACGCACTAGTTGACTTACCAGCACCCTCAAACATCTCAATTTGATGAAACTTTGGATCCCTTCTAGGATTATGCTTAATTACTCAAATCCTAACCGGGCTATTCCTAGCCATACACTATACCTCAGACATCTCAACTGCATTTTCATCAGTAACCCACATCTGCCGAGATGTAAACTATGGATGATTAATCCGCAATATTCACGCTAATGGAGCATCATTCTTTTTCATCTGCATTTACATGCACATTGCCCGAGGCCTATACTACGGATCCTACCTATATAAAGAAACCTGAAACATCGGAGTAATCCTTTTACTACTAGTCATAATAACAGCTTT…
	JN983681_1 -----ATGGCAAGCCTACGAAAAACTCATCCCTTAATTAAAATTGTTAACGACGCACTAGTTGACTTACCAGCACCTTCAAACATCTCAGTTTGATGAAACTTTGGATCCCTTCTAGGATTATGCTTAATTACTCAAATCCTAACCGGGCTATTCCTAGCCATACACTACACCTCAGACATCTCAACCGCGTTCTCATCAGTAACCCACATCTGCCGAGATGTAAACTATGGATGATTAATCCGCAATATTCACGCCAATGGAGCATCATTCTTTTTCATCTGTATTTACATACACATTGCCCGAGGCCTATACTACGGATCCTACCTATACAAAGAAACCTGAAACATCGGAGTAGTCCTTTTACTACTAGTCATAATAACAGCTTT…
	JN983682_1 -----ATGGCAAGCCTACGAAAAACTCATCCCTTAATTAAAATTGTTAACGACGCACTAGTTGACTTACCAGCACCTTCAAACATCTCAGTTTGATGAAACTTTGGATCCCTTCTAGGATTATGCTTAATTACTCAAATCCTAACCGGGCTATTCCTAGCCATACACTACACCTCAGACATCTCAACCGCGTTCTCATCAGTAACCCACATCTGCCGAGATGTAAACTATGGATGATTAATCCGCAATATTCACGCCAATGGAGCATCATTCTTTTTCATCTGTATTTACATACACATTGCCCGAGGCCTATACTACGGATCCTACCTATACAAAGAAACCTGAAACATCGGAGTAGTCCTTTTACTACTAGTCATAATAACAGCTTT…
	JN983683_1 -----ATGGCAAGCCTACGAAAAACTCATCCCTTAATTAAAATTGTTAACGACGCACTAGTTGACTTACCAGCACCTTCAAACATCTCAGTTTGATGAAACTTTGGATCCCTTCTAGGATTATGCTTAATTACTCAAATCCTAACCGGGCTATTCCTAGCCATACACTACACCTCAGACATCTCAACCGCGTTCTCATCAGTAACCCACATCTGCCGAGATGTAAACTATGGATGATTAATCCGCAATATTCACGCCAATGGAGCATCATTCTTTTTCATCTGTATTTACATACACATTGCCCGAGGCCTATACTACGGATCCTACCTATACAAAGAAACCTGAAACATCGGAGTAGTCCTTTTACTACTAGTCATAATAACAGCTTT…
	JN983684_1 -----ATGGCAAGCCTACGAAAAACTCATCCCTTAATTAAAATTGTTAACGACGCACTAGTTGACTTACCAGCACCTTCAAACATCTCAGTTTGATGAAACTTTGGATCCCTTCTAGGATTATGCTTAATTACTCAAATCCTAACCGGGCTATTCCTAGCCATACACTACACCTCAGACATCTCAACCGCGTTCTCATCAGTAACCCACATCTGCCGAGATGTAAACTATGGATGATTAATCCGCAATATTCACGCCAATGGAGCATCATTCTTTTTCATCTGTATTTACATACACATTGCCCGAGGCCTATACTACGGATCCTACCTATACAAAGAAACCTGAAACATCGGAGTAGTCCTTTTACTACTAGTCATAATAACAGCTTT…
	JN983685_1 -----ATGGCAAGCCTACGAAAAACTCATCCCTTAATTAAAATTGTTAACGACGCACTAGTTGACTTACCAGCACCTTCAAACATCTCAGTTTGATGAAACTTTGGATCCCTTCTAGGATTATGCTTAATTACTCAAATCCTAACCGGGCTATTCCTAGCCATACACTACACCTCAGACATCTCAACCGCGTTCTCATCAGTAACCCACATCTGCCGAGATGTAAACTATGGATGATTAATCCGCAATATTCACGCCAATGGAGCATCATTCTTTTTCATCTGTATTTACATACACATTGCCCGAGGCCTATACTACGGATCCTACCTATACAAAGAAACCTGAAACATCGGAGTAGTCCTTTTACTACTAGTCATAATAACAGCTTT…
	JN983686_1 -----ATGGCAAGCCTACGAAAAACTCATCCCTTAATTAAAATTGTTAACGACGCACTAGTTGACTTACCAGCACCTTCAAACATCTCAGTTTGATGAAACTTTGGATCCCTTCTAGGATTATGCTTAATTACTCAAATCCTAACCGGGCTATTCCTAGCCATACACTACACCTCAGACATCTCAACCGCGTTCTCATCAGTAACCCACATCTGCCGAGATGTAAACTATGGATGATTAATCCGCAATATTCACGCCAATGGAGCATCATTCTTTTTCATCTGTATTTACATACACATTGCCCGAGGCCTATACTACGGATCCTACCTATACAAAGAAACCTGAAACATCGGAGTAGTCCTTTTACTACTAGTCATAATAACAGCTTT…
	JN983687_1 -----ATGGCAAGCCTACGAAAAACTCATCCCTTAATTAAAATTGTTAACGACGCACTAGTTGACTTACCAGCACCTTCAAACATCTCAGTTTGATGAAACTTTGGATCCCTTCTAGGATTATGCTTAATTACTCAAATCCTAACCGGGCTATTCCTAGCCATACACTACACCTCAGACATCTCAACCGCGTTCTCATCAGTAACCCACATCTGCCGAGATGTAAACTATGGATGATTAATCCGCAATATTCACGCCAATGGAGCATCATTCTTTTTCATCTGTATTTACATACACATTGCCCGAGGCCTATACTACGGATCCTACCTATACAAAGAAACCTGAAACATCGGAGTAGTCCTTTTACTACTAGTCATAATAACAGCTTT…
	JN983688_1 -----ATGGCAAGCCTACGAAAAACTCATCCCTTAATTAAAATTGTTAACGACGCACTAGTTGACTTACCAGCACCTTCAAACATCTCAGTTTGATGAAACTTTGGATCCCTTCTAGGATTATGCTTAATTACTCAAATCCTAACCGGGCTATTCCTAGCCATACACTACACCTCAGACATCTCAACCGCGTTCTCATCAGTAACCCACATCTGCCGAGATGTAAACTATGGATGATTAATCCGCAATATTCACGCCAATGGAGCATCATTCTTTTTCATCTGTATTTACATACACATTGCCCGAGGCCTATACTACGGATCCTACCTATACAAAGAAACCTGAAACATCGGAGTAGTCCTTTTACTACTAGTCATAATAACAGCTTT…
	JN983689_1 -----ATGGCAAGCCTACAAAAAACTCATCCCTTAATTAAAATTGTTAACGACGCACTAGTTGACTTACCAGCACCTTCAAACATCTCAGTTTGATGAAACTTTGGATCCCTTCTAGGATTATGCTTAATTACTCAAATCCTAACCGGGCTATTCCTAGCCATACACTACACCTCAGACATCTCAACCGCGTTCTCATCAGTAACCCACATCTGCCGAGATGTAAACTATGGATGATTAATCCGCAATATTCACGCTAATGGAGCATCATTCTTTTTCATCTGTATTTACATACACATTGCCCGAGGCCTATACTACGGATCCTACCTATATAAAGAAACCTGAAACATCGGAGTAGTCCTTTTACTACTAGTCATAATAACAGCTTT…
	JN983690_1 -----ATGGCAAGCCTACGAAAAACTCATCCCTTAATTAAAATTGTTAACGACGCACTAGTTGACTTACCAGCACCTTCAAACATCTCAGTTTGATGAAACTTTGGATCCCTTCTAGGATTATGCTTAATTACCCAAATCCTAACCGGGCTATTCCTAGCCATACACTATACCTCAGACATCTCAACCGCATTCTCATCAGTAACCCACATCTGCCGAGATGTAAATTATGGATGATTAATCCGCAATATTCACGCCAATGGAGCATCATTCTTTTTCATCTGTATTTACATACACATTGCCCGAGGCCTATACTACGGATCCTACCTATACAAAGAAACCTGAAACATCGGAGTAGTCCTTTTACTACTAGTCATAATAACAGCTTT…
	JN983691_1 -----ATGGCAAGCCTACGAAAAACTCATCCCTTAATTAAAATTGTTAACGACGCACTAGTTGACTTACCAGCACCTTCAAACATCTCAGTTTGATGAAACTTTGGATCCCTTCTGGGATTATGCTTAATTACCCAAATCCTAACCGGGCTATTCCTAGCCATACACTATACCTCAGACATCTCAACCGCATTCTCATCAGTAACCCACATCTGCCGAGATGTAAATTATGGATGATTAATCCGCAATATTCACGCCAATGGAGCATCATTCTTTTTCATCTGCATTTACATACACATTGCCCGAGGCCTATACTACGGATCCTACCTATACAAAGAAACCTGAAACATCGGAGTAGTCCTCTTACTACTAGTCATAATAACAGCTTT…
	JN983692_1 -----ATGGCAAGCCTACGAAAAACTCATCCCTTAATTAAAATTGTTAACGACGCACTAGTTGACTTACCAGCACCTTCAAACATCTCAGTTTGATGAAACTTTGGATCCCTTCTAGGATTATGCTTAATTACTCAAATCCTAACCGGGCTATTCCTAGCCATACACTATACCTCAGACATCTCAACCGCATTCTCATCAGTAACCCACATCTGCCGAGATGTAAACTATGGATGATTAATCCGCAATATTCACGCCAATGGAGCATCATTCTTTTTCATCTGTATTTACATACACATTGCCCGAGGCCTATACTACGGATCTTACCTATACAAAGAAACCTGAAATATCGGAGTAGTCCTTTTACTACTAGTCATAATAACAGCTTT…
	AF180855_1 -----ATGGCAAGCCTACGAAAAACTCACCCCCTAATTAAAATTGCTAACGACGCACTAGTCGACTTACCAGCACCCTCAAATATCTCAGTTTGATGAAACTTTGGGTCCCTTCTAGGATTATGCTTAATTACTCAAATCCTAACCGGACTATTTCTAGCCATGCACTATACCTCAGACATCTCAACCGCATTCTCATCAGTAACTCACATCTGCCGAGACGTAAACTATGGATGACTAATCCGCAATATTCATGCTAACGGAGCATCATTCTTTTTTATCTGTATTTACATACATATTGCCCGAGGCCTATACTATGGATCCTACCTATACAAAGAAACCTGAAACATCGGGGTAATCCTTCTACTACTAGTCATAATAACAGCTTT…
	AF180856_1 -----ATGGCAAGCCTACGAAAAACTCACCCCCTAATTAAAATTGCTAACGACGCACTAGTCGACTTACCAGCACCCTCAAATATCTCAGTTTGATGAAACTTTGGATCCCTTCTAGGATTGTGCTTAATTACTCAAATCCTGACCGGACTATTTCTAGCCATGCACTATACCTCAGACATCTCAACCGCATTCTCATCAGTAACTCACATCTGCCGAGACGTAAACTATGGATGACTAATCCGCAATATTCATGCTAACGGAGCATCATTCTTTTTTATCTGTATCTACATACACATTGCCCGAGGCCTATACTACGGATCCTACCTATATAAAGAAACCTGAAACATCGGAGTAATCCTTCTACTACTAGTCATAATAACAGCTTT…
	AF180859_1 -----ATGGCAAGCCTACGAAAAACACACCCCCTGATTAAAATCGCTAATAACGCACTAGTTGACCTACCAGCACCATCCAACATTTCAGCATGATGAAATTTTGGGTCCTTACTAGGACTATGCTTAGCCACTCAAATCCTAACTGGCCTATTCTTAGCTATACACTACACCTCGGACATTTCAACCGCATTCTCATCAGTAACCCACATCTGCCGAGACGTGAACTACGGCTGATTAATCCGTAATATACACGCCAACGGAGCATCATTCTTCTTTATCTGCATCTACATGCACATTGCCCGAGGCCTATACTACGGATCCTACCTCTACAAAGAAACTTGAAATATTGGCGTAGTCCTCCTACTACTAGTTATAATGACAGCTTT…
	AF180863_1 -----ATGGCAAGCCTACGAAAAACTCACCCCTTAATTAAAATTGTTAACGACGCACTAGTTGATCTACCAGCACCCTCAAACATCTCAATTTGATGAAACTTCGGATCCCTTCTAGGATTATGCTTAATTACTCAAATCCTAACCGGACTATTCCTGGCCATGCACTATACCTCAGACATCTCAACCGCATTCTCATCAGTAACTCACATCTGCCGAGATGTAAATTACGGCTGATTAATCCGCAATATTCATGCTAATGGAGCATCATTCTTTTTCATCTGCATTTACATGCACATTGCCCGAGGACTATACTATGGATCCTACCTATATAAAGAAACCTGAAACATCGGGGTAATCCTTTTACTCCTAGTCATAATAACAGCCTT…
	AF180865_1 -----ATGGCAAGCCTACGAAAAACTCACCCCTTAATTAAAATTGTTAACGACGCACTAGTTGATTTACCAGCACCTTCAAACATCTCAGTTTGATGAAACTTTGGATCCCTTCTAGGATTATGCTTAATTACTCAAATCCTAACCGGACTATTTCTGGCCATGCACTATACCTCAGACATCTCAACCGCATTCTCATCAGTAACTCACATCTGCCGGGATGTAAACTACGGCTGATTAATCCGCAATATTCATGCTAATGGAGCATCATTCTTTTTCATCTGCATTTACATACACATTGCCCGAGGACTATACTATGGATCCTACCTATACAAAGAAACCTGAAACATCGGAGTAATCCTTCTACTACTAGTCATAATAACAGCCTT…
	AF180866_1 -----ATGGCAAGCCTACGAAAAACCCACCCCTTAATTAAAATTGTTAACGACGCGCTAGTTGATTTACCAGCACCCTCAAACATCTCAGTTTGATGAAACTTTGGATCCCTCCTAGGGTTATGCTTAATTACCCAAATCCTAACCGGACTATTCCTGGCCATGCACTATACCTCAGACATCTCAACCGCATTCTCATCAGTAACTCACATCTGCCGGGATGTAAATTATGGATGGCTAATCCGCAATATTCACGCTAACGGAGCATCATTCTTTTTTATCTGCATTTACATGCACATTGCCCGAGGCCTATATTACGGATCCTACCTATATAAAGAAACCTGAAACATCGGAGTAATCCTCTTACTACTAGTCATAATAACAGCTTT…
	AF180867_1 -----ATGGCAAGCCTACGAAAAACTCATCCCTTAATTAAAATTGTTAACGACGCACTAGTTGATTTACCAGCACCCTCAAACATCTCAATTTGATGAAACTTTGGATCCCTCCTAGGATTATGCTTAATTACTCAAATCCTAACCGGGCTATTCCTGGCCATACACTATACTTCGGACATTTCAACCGCATTCTCATCAGTAACCCACATTTGCCGGGATGTAAACTATGGATGATTAATCCGCAATGTTCACGCTAATGGAGCATCATTCTTTTTCATCTGCATTTATATGCACATTGCCCGAGGCCTATATTACGGATCCTACCTATATAAAGAAACCTGAAACATCGGAGTAATCCTTTTACTACTAGTCATAATAACAGCTTT…
	AF180868_1 -----ATGGCAAGCCTACGAAAAACTCACCCCTTAATTAAAATTGTTAACGACGCACTAGTTGACCTACCAGCACCTTCAAACATCTCAATTTGATGAAACTTTGGATCCCTTCTAGGATTATGCTTAATTACTCAAATCCTAACCGGGCTATTCCTGGCCATACACTATACCTCAGACATCTCAACCGCATTCTCATCAGTAACCCACATCTGCCGAGATGTAAATTATGGATGATTAATCCGCAATATTCACGCTAATGGAGCATCATTCTTTTTCATCTGCATTTACATACACATTGCCCGAGGCCTATACTACGGATCCTACCTATATAAAGAAACCTGAAACATCGGAGTAGTCCTTTTACTACTAGTCATAATAACAGCTTT…
	AF180869_1 -----ATGGCAAGCCTACGAAAAACTCACCCCCTAATTAAAATCGTTAATGACGCACTAGTTGACCTACCAGCACCCTCAAACATCTCAGTTTGATGAAACTTTGGATCCCTTCTGGGATTATGCTTAATCACTCAAATCCTAACCGGATTATTCCTAGCCATACATTATACTTCAGACATCTCAACCGCATTCTCATCAGTGACCCACATCTGCCGAGACGTAAACTATGGATGGTTGATCCGCAATATTCATGCTAACGGAGCATCATTCTTTTTTATCTGCATTTATATGCACATTGCCCGAGGCCTATACTATGGATCCTACCTATATAAAGAAACCTGAAACATCGGGGTAATCCTCTTACTGCTAGTCATAATAACAGCCTT…
	AF180870_1 -----ATGGCAAGCCTACGAAAAACTCACCCCCTAATTAAAATCGTTAATGACGCACTAGTTGATTTACCAACACCCTCAAACATCTCAGTTTGATGAAACTTTGGATCCCTTCTAGGATTATGCTTAATCACTCAAATCCTAACCGGATTATTCCTAGCCATACATTATACCTCAGACATCTCAACCGCATTCTCATCAGTAACCCACATCTGCCGAGACGTAAATTATGGATGATTAATCCGCAATATCCATGCTAACGGAGCATCATTCTTTTTTATCTGCATCTATATGCACATTGCCCGAGGCCTATACTACGGATCCTACCTATATAAAGAAACCTGAAACATCGGAGTAATCCTTTTACTACTAGTCATAATAACAGCCTT…
	AF180872_1 -----ATGGCAAGCCTACGAAAAACTCATCCCTTAATTAAAATTGTTAACGACGCACTAGTTGACTTACCAGCACCTTCAAACATCTCAGTTTGATGAAACTTTGGATCCCTTCTAGGATTATGCTTAATTACTCAAATCCTAACCGGGCTATTCCTAGCCATACACTATACCTCAGACATCTCAACCGCATTCTCATCAGTAACCCACATCTGCCGAGATGTAAACTATGGATGATTAATCCGCAATATTCACGCTAATGGAGCATCATTCTTTTTCATCTGTATTTACATACACATTGCCCGAGGCCTATACTACGGATCTTACCTATATAAAGAAACCTGAAATATCGGAGTAGTCCTTTTACTACTAGTCATAATAACAGCTTT…
	AF180874_1 -----ATGGCAAGCCTACGAAAAACTCATCCCTTAATTAAAATTGTTAACGACGCACTGGTTGATCTACCAGCACCTTCAAATATCTCAATTTGATGAAACTTTGGATCCCTTCTAGGATTATGCTTAATTACTCAAATCCTAACCGGGCTATTCCTAGCCATACACTATACCTCAGACATCTCAACCGCATTCTCATCAGTAACCCACATCTGCCGAGACGTAAACTATGGATGATTAATCCGCAATATTCATGCTAACGGAGCATCATTCTTTTTCATCTGCATTTACATGCACATTGCCCGAGGCCTATACTACGGGTCCTACCTATATAAAGAAACCTGAAACATCGGAGTAATCCTCTTACTACTAGTCATAATAACAGCTTT…
	AF180875_1 -----ATGGCAAGCCTACGAAAAACTCATCCCTTAATTAAAATTGTTAACGACGCACTAGTTGACTTACCAGCACCTTCAAACATCTCAATTTGATGAAACTTTGGATCCCTTCTAGGATTATGCTTAATTACTCAAATCCTAACCGGGCTATTCCTAGCCATACACTATACCTCAGACATCTCAACCGCATTCTCATCAGTAACCCACATCTGCCGAGATGTAAACTATGGATGATTAATCCGCAATATTCACGCTAATGGAGCATCATTCTTTTTCATCTGCATTTACATACACATTGCCCGAGGCCTATACTACGGATCCTACCTATATAAAGAAACCTGAAACATCGGGGTAGTCCTTTTACTACTAGTCATAATAACAGCTTT…
	AF180877_1 -----ATGGCAAGCCTACGAAAAACCCATCCCTTAATTAAAATTGTTAACGACGCGCTGGTTGATTTACCAGCACCTTCGAACATCTCAATTTGATGAAACTTTGGATCCCTTCTAGGATTATGCTTAATTACCCAAATCCTAACCGGGCTATTCCTAGCCATGCATTATACCTCAGACATCTCGACCGCATTCTCATCAGTAACCCACATCTGCCGGGACGTAAACTATGGATGACTAATCCGCAATATTCACGCTAATGGAGCATCATTCTTTTTTATCTGCATTTACATGCACATTGCCCGGGGCCTATACTATGGATCCTACCTATATAAAGAAACCTGAAACATCGGAGTAATCCTCCTACTACTAGTCATAATAACAGCTTT…
	GQ853201_1 -----------------------------------------------------------------TTACCAGCACCTTCAAACATCTCAATTTGATGAAACTTTGGATCCCTTCTAGGATTATGCTTAATTACTCAAATCCTAACCGGGCTATTCCTAGCCATACACTATACCTCAGACATCTCAACCGCGTTCTCATCAGTAACCCACATCTGCCGAGATGTAAACTATGGATGATTAATCCGCAATATTCACGCTAATGGAGCATCATTCTTTTTCATCTGTATTTACATACACATTGCCCGAGGCCTATACTACGGATCTTACCTATATAAAGAAACCTGAAATATCGGAGTAGTCCTTTTACTACTAGTCATAATAACAGCTTT…
	GQ853202_1 -----------------------------------------------------------------TTACCAGCACCTTCAAACATCTCAGTTTGATGAAACTTTGGATCCCTTCTAGGATTATGCTTAATTACTCAAATCCTAACCGGGCTATTCCTAGCCATACACTATACCTCAGACATCTCAACCGCGTTCTCATCAGTAACCCACATCTGCCGAGATGTAAACTATGGATGATTAATCCGCAATATTCACGCTAATGGAGCATCATTCTTTTTCATCTGTATTTACATACACATTGCCCGAGGCCTATACTACGGATCTTACCTATATAAAGAAACCTGAAATATCGGAGTAGTCCTTTTACTACTAGTCATAATAACAGCTTT…
	GQ853203_1 -----------------------------------------------------------------TTACCAGCACCTTCAAACATCTCAATTTGATGAAACTTTGGATCCCTTCTAGGATTATGCTTAATTACTCAAATCCTAACCGGGCTATTCCTAGCCATACACTATACCTCAGACATCTCAACCGCGTTCTCATCAGTAACCCACATCTGCCGAGATGTAAACTATGGATGATTAATCCGCAATATTCACGCTAATGGAGCATCATTCTTTTTCATCTGTATTTACATACACATTGCCCGAGGCCTATACTACGGATCTTACCTATATAAAGAAACCTGAAATATCGGAGTAGTCCTTTTACTACTAGTCATAATAACAGCTTT…
	GQ853204_1 -----------------------------------------------------------------TTACCAGCACCTTCAAACATCTCAGTTTGATGAAACTTTGGATCCCTTCTAGGATTATGCTTAATTACTCAAATCCTAACCGGGCTATTCCTAGCCATACACTATACCTCAGACATCTCAACCGCGTTCTCATCAGTAACCCACATCTGCCGAGATGTAAACTATGGATGATTAATCCGCAATATTCACGCTAATGGAGCATCATTCTTTTTCATCTGTATTTACATACACATTGCCCGAGGCCTATACTACGGATCTTACCTATATAAAGAAACCTGAAATATCGGAGTAGTCCTTTTACTACTAGTCATAATAACAGCTTT…
	GQ853205_1 -----------------------------------------------------------------TTACCAGCACCTTCAAACATCTCAGTTTGATGAAACTTTGGATCCCTTCTAGGATTATGCTTAATTACTCAAATCCTAACCGGGCTATTCCTAGCCATACACTATACCTCAGACATCTCAACCGCGTTCTCATCAGTAACCCACATCTGCCGAGATGTAAACTATGGATGATTAATCCGCAATATTCACGCTAATGGAGCATCATTCTTCTTCATCTGTATTTACATACACATTGCCCGAGGCCTATACTACGGATCTTACCTATATAAAGAAACCTGAAATATCGGAGTAGTCCTTTTACTACTAGTCATAATAACAGCTTT…
	GQ853206_1 -----------------------------------------------------------------TTACCAGCACCTTCAAACATCTCAATTTGATGAAACTTTGGATCCCTTCTAGGATTATGCTTAATTACTCAAATCCTAACCGGGCTATTCCTAGCCATACACTATACCTCAGACATCTCAACCGCATTCTCATCAGTAACCCACATCTGCCGAGATGTAAACTATGGATGATTAATCCGCAATATTCACGCTAATGGAGCATCATTCTTCTTCATCTGTATTTACATACACATTGCCCGAGGCCTATACTACGGATCTTACCTATATAAAGAAACCTGAAATATCGGAGTAGTCCTTTTACTACTAGTCATAATAACAGCTTT…
	GQ853207_1 -----------------------------------------------------------------TTACCAGCACCTTCAAACATCTCAATTTGATGAAACTTTGGATCCCTTCTAGGATTATGCTTAATTACTCAAATCCTAACCGGGCTATTCCTAGCCATACACTATACCTCAGACATCTCAACCGCATTCTCATCAGTAACCCACATCTGCCGAGATGTAAACTATGGATGATTAATCCGCAATATTCACGCTAATGGAGCATCATTCTTCTTCATCTGTATTTACATACACATTGCCCGAGGCCTATACTACGGATCTTACCTATATAAAGAAACCTGAAATATCGGAGTAGTCCTTTTACTACTAGTCATAATAACAGCTTT…
	GQ853208_1 -----------------------------------------------------------------TTACCAGCACCTTCAAACATCTCAATTTGATGAAACTTTGGATCCCTTCTAGGATTATGCTTAATTACTCAAATCCTAACCGGGCTATTCCTAGCCATACACTATACCTCAGACATCTCAACCGCATTCTCATCAGTAACCCACATCTGCCGAGATGTAAACTATGGATGATTAATCCGCAATATTCACGCTAATGGAGCATCATTCTTCTTCATCTGTATTTACATACACATTGCCCGAGGCCTATACTACGGATCTTACCTATATAAAGAAACCTGAAATATCGGAGTAGTCCTTTTACTACTAGTCATAATAACAGCTTT…
	GQ853209_1 -----------------------------------------------------------------TTACCAGCACCTTCAAACATCTCAATTTGATGAAACTTTGGATCCCTTCTAGGATTATGCTTAATTACTCAAATCCTAACCGGGCTATTCCTAGCCATACACTATACCTCAGACATCTCAACCGCATTCTCATCAGTAACCCACATCTGCCGAGATGTAAACTATGGATGATTAATCCGCAATATTCACGCTAATGGAGCATCATTCTTCTTCATCTGTATTTACATACACATTGCCCGAGGCCTATACTACGGATCTTACCTATATAAAGAAACCTGAAATATCGGAGTAGTCCTTTTACTACTAGTCATAATAACAGCTTT…
	GQ853210_1 -----------------------------------------------------------------TTACCAGCACCTTCAAACATCTCAGTTTGATGAAACTTTGGATCCCTTCTAGGATTATGCTTAATTACTCAAATCCTAACCGGGCTATTCCTAGCCATACACTATACCTCAGACATCTCAACCGCGTTCTCATCAGTAACCCACATCTGCCGAGATGTAAACTATGGATGATTAATCCGCAATATTCACGCTAATGGAGCATCATTCTTTTTCATCTGTATTTACATACACATTGCCCGAGGCCTATACTACGGATCTTACCTATATAAAGAAACCTGAAATATCGGAGTAGTCCTTTTACTACTAGTCATAATAACAGCTTT…
	GQ853211_1 -----------------------------------------------------------------TTACCAGCACCTTCAAACATCTCAATTTGATGAAACTTTGGATCCCTTCTAGGATTATGCTTAATTACTCAAATCCTAACCGGGCTATTCCTAGCCATACACTATACCTCAGACATCTCAACCGCATTCTCATCAGTAACCCACATCTGCCGAGATGTAAACTATGGATGATTAATCCGCAATATTCACGCTAATGGAGCATCATTCTTCTTCATCTGTATTTACATACACATTGCCCGAGGCCTATACTACGGATCTTACCTATATAAAGAAACCTGAAATATCGGAGTAGTCCTTTTACTACTAGTCATAATAACAGCTTT…
	GQ853212_1 -----------------------------------------------------------------TTACCAGCACCTTCAAACATCTCAGTTTGATGAAACTTTGGATCCCTTCTAGGATTATGCTTAATTACTCAAATCCTAACCGGGCTATTCCTAGCCATACACTATACCTCAGACATCTCAACCGCGTTCTCATCAGTAACCCACATCTGCCGAGATGTAAACTATGGATGATTAATCCGCAATATTCACGCTAATGGAGCATCATTCTTTTTCATCTGTATTTACATACACATTGCCCGAGGCCTATACTACGGATCTTACCTATATAAAGAAACCTGAAATATCGGAGTAGTCCTTTTACTACTAGTCATAATAACAGCTTT…
	GQ853213_1 -----------------------------------------------------------------TTACCAGCACCTTCAAACATCTCAATTTGATGAAACTTTGGATCCCTTCTAGGATTATGCTTAATTACTCAAATCCTAACCGGGCTATTCCTAGCCATACACTATACCTCAGACATCTCAACCGCATTCTCATCAGTAACCCACATCTGCCGAGATGTAAACTATGGATGATTAATCCGCAATATTCACGCTAATGGAGCATCATTCTTCTTCATCTGTATTTACATACACATTGCCCGAGGCCTATACTACGGATCTTACCTATATAAAGAAACCTGAAATATCGGAGTAGTCCTTTTACTACTAGTCATAATAACAGCTTT…
	GQ853214_1 -----------------------------------------------------------------TTACCAGCACCTTCAAACATCTCAATTTGATGAAACTTTGGATCCCTTCTAGGATTATGCTTAATTACTCAAATCCTAACCGGGCTATTCCTAGCCATACACTATACCTCAGACATCTCAACCGCATTCTCATCAGTAACCCACATCTGCCGAGATGTAAACTATGGATGATTAATCCGCAATATTCACGCTAATGGAGCATCATTCTTCTTCATCTGTATTTACATACACATTGCCCGAGGCCTATACTACGGATCTTACCTATATAAAGAAACCTGAAATATCGGAGTAGTCCTTTTACTACTAGTCATAATAACAGCTTT…
	GQ853215_1 --------------------------------------------------------------------------------------TCAATTTGATGAAACTTTGGATCCCTTCTAGGATTATGCTTAATTACTCAAATCCTAACCGGGCTATTCCTAGCCATACACTATACCTCAGACATCTCAACCGCATTCTCATCAGTAACCCACATCTGCCGAGATGTAAACTATGGATGATTAATCCGCAATATTCACGCTAATGGAGCATCATTCTTCTTCATCTGTATTTACATACACATTGCCCGAGGCCTATACTACGGATCTTACCTATATAAAGAAACCTGAAATATCGGAGTAGTCCTTTTACTACTAGTCATAATAACAGCTTT…
	GQ853216_1 -----------------------------------------------------------------TTACCAGCACCTTCAAACATCTCAGTTTGATGAAACTTTGGATCCCTTCTAGGATTATGCTTAATTACTCAAATCCTAACCGGGCTATTCCTAGCCATACACTATACCTCAGACATCTCAACCGCGTTCTCATCAGTAACCCACATCTGCCGAGATGTAAACTATGGATGATTAATCCGCAATATTCACGCTAATGGAGCATCATTCTTTTTCATCTGTATTTACATACACATTGCCCGAGGCCTATACTACGGATCTTACCTATATAAAGAAACCTGAAATATCGGAGTAGTCCTTTTACTACTAGTCATAATAACAGCTTT…
	GQ853217_1 -----------------------------------------------------------------TTACCAGCACCTTCAAACATCTCAATTTGATGAAACTTTGGATCCCTTCTAGGATTATGCTTAATTACTCAAATCCTAACCGGGCTATTCCTAGCCATACACTATACCTCAGACATCTCAACCGCATTCTCATCAGTAACCCACATCTGCCGAGATGTAAACTATGGATGATTAATCCGCAATATTCACGCTAATGGAGCATCATTCTTCTTCATCTGTATTTACATACACATTGCCCGAGGCCTATACTACGGATCTTACCTATATAAAGAAACCTGAAATATCGGAGTAGTCCTTTTACTACTAGTCATAATAACAGCTTT…
	GQ853218_1 -----------------------------------------------------------------TTACCAGCACCTTCAAACATCTCAATTTGATGAAACTTTGGATCCCTTCTAGGATTATGCTTAATTACTCAAATCCTAACCGGGCTATTCCTAGCCATACACTATACCTCAGACATCTCAACCGCATTCTCATCAGTAACCCACATCTGCCGAGATGTAAACTATGGATGATTAATCCGCAATATTCACGCTAATGGAGCATCATTCTTCTTCATCTGTATTTACATACACATTGCCCGAGGCCTATACTACGGATCTTACCTATATAAAGAAACCTGAAATATCGGAGTAGTCCTTTTACTACTAGTCATAATAACAGCTTT…
	GQ853219_1 -----------------------------------------------------------------TTACCAGCACCTTCAAACATCTCAATTTGATGAAACTTTGGATCCCTTCTAGGATTATGCTTAATTACTCAAATCCTAACCGGGCTATTCCTAGCCATACACTATACCTCAGACATCTCAACCGCATTCTCATCAGTAACCCACATCTGCCGAGATGTAAACTATGGATGATTAATCCGCAATATTCACGCTAATGGAGCATCATTCTTCTTCATCTGTATTTACATACACATTGCCCGAGGCCTATACTACGGATCTTACCTATATAAAGAAACCTGAAATATCGGAGTAGTCCTTTTACTACTAGTCATAATAACAGCTTT…
	GQ853220_1 -----------------------------------------------------------------TTACCAGCACCTTCAAACATCTCAGTTTGATGAAACTTTGGATCCCTTCTAGGATTATGCTTAATTACTCAAATCCTAACCGGGCTATTCCTAGCCATACACTATACCTCAGACATCTCAACCGCGTTCTCATCAGTAACCCACATCTGCCGAGATGTAAACTATGGATGATTAATCCGCAATATTCACGCTAATGGAGCATCATTCTTTTTCATCTGTATTTACATACACATTGCCCGAGGCCTATACTACGGATCTTACCTATATAAAGAAACCTGAAATATCGGAGTAGTCCTTTTACTACTAGTCATAATAACAGCTTT…
	GQ853221_1 -----------------------------------------------------------------TTACCAGCACCTTCAAACATCTCAATTTGATGAAACTTTGGATCCCTTCTAGGATTATGCTTAATTACTCAAATCCTAACCGGGCTATTCCTAGCCATACACTATACCTCAGACATCTCAACCGCATTCTCATCAGTAACCCACATCTGCCGAGATGTAAACTATGGATGATTAATCCGCAATATTCACGCTAATGGAGCATCATTCTTCTTCATCTGTATTTACATACACATTGCCCGAGGCCTATACTACGGATCTTACCTATATAAAGAAACCTGAAATATCGGAGTAGTCCTTTTACTACTAGTCATAATAACAGCTTT…
	GQ853222_1 -----------------------------------------------------------------TTACCAGCACCTTCAAACATCTCAGTTTGATGAAACTTTGGATCCCTTCTAGGATTATGCTTAATTACTCAAATCCTAACCGGGCTATTCCTAGCCATACACTATACCTCAGACATCTCAACCGCGTTCTCATCAGTAACCCACATCTGCCGAGATGTAAACTATGGATGATTAATCCGCAATATTCACGCTAATGGAGCATCATTCTTTTTCATCTGTATTTACATACACATTGCCCGAGGCCTATACTACGGATCTTACCTATATAAAGAAACCTGAAATATCGGAGTAGTCCTTTTACTACTAGTCATAATAACAGCTTT…
	GQ853223_1 -----------------------------------------------------------------TTACCAGCACCTTCAAACATCTCAGTTTGATGAAACTTTGGATCCCTTCTAGGATTATGCTTAATTACTCAAATCCTAACCGGGCTATTCCTAGCCATACACTATACCTCAGACATCTCAACCGCGTTCTCATCAGTAACCCACATCTGCCGAGATGTAAACTATGGATGATTAATCCGCAATATTCACGCTAATGGAGCATCATTCTTTTTCATCTGTATTTACATACACATTGCCCGAGGCCTATACTACGGATCTTACCTATATAAAGAAACCTGAAATATCGGAGTAGTCCTTTTACTACTAGTCATAATAACAGCTTT…
	GQ853224_1 -----------------------------------------------------------------TTACCAGCACCTTCAAACATCTCAGTTTGATGAAACTTTGGATCCCTTCTAGGATTATGCTTAATTACTCAAATCCTAACCGGGCTATTCCTAGCCATACACTATACCTCAGACATCTCAACCGCGTTCTCATCAGTAACCCACATCTGCCGAGATGTAAACTATGGATGATTAATCCGCAATATTCACGCTAATGGAGCATCATTCTTCTTCATCTGTATTTACATACACATTGCCCGAGGCCTATACTACGGATCTTACCTATATAAAGAAACCTGAAATATCGGAGTAGTCCTTTTACTACTAGTCATAATAACAGCTTT…
	GQ853225_1 -----------------------------------------------------------------TTACCAGCACCTTCAAACATCTCAATTTGATGAAACTTTGGATCCCTTCTAGGATTATGCTTAATTACTCAAATCCTAACCGGGCTATTCCTAGCCATACACTATACCTCAGACATCTCAACCGCATTCTCATCAGTAACCCACATCTGCCGAGATGTAAACTATGGATGATTAATCCGCAATATTCACGCTAATGGAGCATCATTCTTCTTCATCTGTATTTACATACACATTGCCCGAGGCCTATACTACGGATCTTACCTATATAAAGAAACCTGAAATATCGGAGTAGTCCTTTTACTACTAGTCATAATAACAGCTTT…
	GQ853226_1 -----------------------------------------------------------------TTACCAGCACCTTCAAACATCTCAGTTTGATGAAACTTTGGATCCCTTCTAGGATTATGCTTAATTACTCAAATCCTAACCGGGCTATTCCTAGCCATACACTATACCTCAGACATCTCAACCGCGTTCTCATCAGTAACCCACATCTGCCGAGATGTAAACTATGGATGATTAATCCGCAATATTCACGCTAATGGAGCATCATTCTTTTTCATCTGTATTTACATACACATTGCCCGAGGCCTATACTACGGATCTTACCTATACAAAGAAACCTGAAATATCGGAGTAGTCCTTTTACTACTAGTCATAATAACAGCTTT…
	GQ853227_1 -----------------------------------------------------------------TTACCAGCACCTTCAAACATCTCAGTTTGATGAAACTTTGGATCCCTTCTAGGATTATGCTTAATTACTCAAATCCTAACCGGGCTATTCCTAGCCATACACTATACCTCAGACATCTCAACCGCGTTCTCATCAGTAACCCACATCTGCCGAGATGTAAACTATGGATGATTAATCCGCAATATTCACGCTAATGGAGCATCATTCTTCTTCATCTGTATTTACATACACATTGCCCGAGGCCTATACTACGGATCTTACCTATATAAAGAAACCTGAAATATCGGAGTAGTCCTTTTACTACTAGTCATAATAACAGCTTT…
	GQ853228_1 -----------------------------------------------------------------TTACCAGCACCTTCAAACATCTCAGTTTGATGAAACTTTGGATCCCTTCTAGGATTATGCTTAATTACTCAAATCCTAACCGGGCTATTCCTAGCCATACACTATACCTCAGACATCTCAACCGCGTTCTCATCAGTAACCCACATCTGCCGAGATGTAAACTATGGATGATTAATCCGCAATATTCACGCTAATGGAGCATCATTCTTTTTCATCTGTATTTACATACACATTGCCCGAGGCCTATACTACGGATCTTACCTATATAAAGAAACCTGAAATATCGGAGTAGTCCTTTTACTACTAGTCATAATAACAGCTTT…
	GQ853229_1 -----------------------------------------------------------------TTACCAGCACCTTCAAACATCTCAATTTGATGAAACTTTGGATCCCTTCTAGGATTATGCTTAATTACTCAAATCCTAACCGGGCTATTCCTAGCCATACACTATACCTCAGACATCTCAACCGCATTCTCATCAGTAACCCACATCTGCCGAGATGTAAACTATGGATGATTAATCCGCAATATTCACGCTAATGGAGCATCATTCTTCTTCATCTGTATTTACATACACATTGCCCGAGGCCTATACTACGGATCTTACCTATATAAAGAAACCTGAAATATCGGAGTAGTCCTTTTACTACTAGTCATAATAACAGCTTT…
	GQ853230_1 -----------------------------------------------------------------TTACCAGCACCTTCAAACATCTCAGTTTGATGAAACTTTGGATCCCTTCTAGGATTATGCTTAATTACTCAAATCCTAACCGGGCTATTCCTAGCCATACACTATACCTCAGACATCTCAACCGCGTTCTCATCAGTAACCCACATCTGCCGAGATGTAAACTATGGATGATTAATCCGCAATATTCACGCTAATGGAGCATCATTCTTTTTCATCTGTATTTACATACACATTGCCCGAGGCCTATACTACGGATCTTACCTATATAAAGAAACCTGAAATATCGGAGTAGTCCTTTTACTACTAGTCATAATAACAGCTTT…
	GQ853231_1 -----------------------------------------------------------------TTACCAGCACCTTCAAACATCTCAGTTTGATGAAACTTTGGATCCCTTCTAGGATTATGCTTAATTACTCAAATCCTAACCGGGCTATTCCTAGCCATACACTATACCTCAGACATCTCAACCGCGTTCTCATCAGTAACCCACATCTGCCGAGATGTAAACTATGGATGATTAATCCGCAATATTCACGCTAATGGAGCATCATTCTTTTTCATCTGTATTTACATACACATTGCCCGAGGCCTATACTACGGATCTTACCTATATAAAGAAACCTGAAATATCGGAGTAGTCCTTTTACTACTAGTCATAATAACAGCTTT…
	GQ853232_1 -----------------------------------------------------------------TTACCAGCACCTTCAAACATCTCAGTTTGATGAAACTTTGGATCCCTTCTAGGATTATGCTTAATTACTCAAATCCTAACCGGGCTATTCCTAGCCATACACTATACCTCAGACATCTCAACCGCGTTCTCATCAGTAACCCACATCTGCCGAGATGTAAACTATGGATGATTAATCCGCAATATTCACGCTAATGGAGCATCATTCTTTTTCATCTGTATTTACATACACATTGCCCGAGGCCTATACTACGGATCTTACCTATATAAAGAAACCTGAAATATCGGAGTAGTCCTTTTACTACTAGTCATAATAACAGCTTT…
	GQ853233_1 -----------------------------------------------------------------TTACCAGCACCTTCAAACATCTCAATTTGATGAAACTTTGGATCCCTTCTAGGATTATGCTTAATTACTCAAATCCTAACCGGGCTATTCCTAGCCATACACTATACCTCAGACATCTCAACCGCATTCTCATCAGTAACCCACATCTGCCGAGATGTAAACTATGGATGATTAATCCGCAATATTCACGCTAATGGAGCATCATTCTTCTTCATCTGTATTTACATACACATTGCCCGAGGCCTATACTACGGATCTTACCTATATAAAGAAACCTGAAATATCGGAGTAGTCCTTTTACTACTAGTCATAATAACAGCTTT…
	GQ853234_1 -----------------------------------------------------------------TTACCAGCACCTTCAAACATCTCAATTTGATGAAACTTTGGATCCCTTCTAGGATTATGCTTAATTACTCAAATCCTAACCGGGCTATTCCTAGCCATACACTATACCTCAGACATCTCAACCGCATTCTCATCAGTAACCCACATCTGCCGAGATGTAAACTATGGATGATTAATCCGCAATATTCACGCTAATGGAGCATCATTCTTCTTCATCTGTATTTACATACACATTGCCCGAGGCCTATACTACGGATCTTACCTATATAAAGAAACCTGAAATATCGGAGTAGTCCTTTTACTACTAGTCATAATAACAGCTTT…
	GQ853235_1 -----------------------------------------------------------------TTACCAGCACCTTCAAACATCTCAGTTTGATGAAACTTTGGATCCCTTCTAGGATTATGCTTAATTACTCAAATCCTAACCGGGCTATTCCTAGCCATACACTATACCTCAGACATCTCAACCGCGTTCTCATCAGTAACCCACATCTGCCGAGATGTAAACTATGGATGATTAATCCGCAATATTCACGCTAATGGAGCATCATTCTTTTTCATCTGTATTTACATACACATTGCCCGAGGCCTATACTACGGATCTTACCTATATAAAGAAACCTGAAATATCGGAGTAGTCCTTTTACTACTAGTCATAATAACAGCTTT…
	GQ853236_1 -----------------------------------------------------------------TTACCAGCACCTTCAAACATCTCAATTTGATGAAACTTTGGATCCCTTCTAGGATTATGCTTAATTACTCAAATCCTAACCGGGCTATTCCTAGCCATACACTATACCTCAGACATCTCAACCGCATTCTCATCAGTAACCCACATCTGCCGAGATGTAAACTATGGATGATTAATCCGCAATATTCACGCTAATGGAGCATCATTCTTCTTCATCTGTATTTACATACACATTGCCCGAGGCCTATACTACGGATCTTACCTATATAAAGAAACCTGAAATATCGGAGTAGTCCTTTTACTACTAGTCATAATAACAGCTTT…
	GQ853237_1 -----------------------------------------------------------------TTACCAGCACCTTCAAACATCTCAGTTTGATGAAACTTTGGATCCCTTCTAGGATTATGCTTAATTACTCAAATCCTAACCGGGCTATTCCTAGCCATACACTATACCTCAGACATCTCAACCGCGTTCTCATCAGTAACCCACATCTGCCGAGATGTAAACTATGGATGATTAATCCGCAATATTCACGCTAATGGAGCATCATTCTTTTTCATCTGTATTTACATACACATTGCCCGAGGCCTATACTACGGATCTTACCTATATAAAGAAACCTGAAATATCGGAGTAGTCCTTTTACTACTAGTCATAATAACAGCTTT…
	GQ853238_1 ---------------------------------------------------------------------------CTTCAAACATCTCAGTTTGATGAAACTTTGGATCCCTTCTAGGATTATGCTTAATTACTCAAATCCTAACCGGGCTATTCCTAGCCATACACTATACCTCAGACATCTCAACCGCGTTCTCATCAGTAACCCACATCTGCCGAGATGTAAACTATGGATGATTAATCCGCAATATTCACGCTAATGGAGCATCATTCTTTTTCATCTGTATTTACATACACATTGCCCGAGGCCTATACTACGGATCTTACCTATATAAAGAAACCTGAAATATCGGAGTAGTCCTTTTACTACTAGTCATAATAACAGCTTT…
	GQ853239_1 -----------------------------------------------------------------TTACCAGCACCTTCAAACATCTCAGTTTGATGAAACTTTGGATCCCTTCTAGGATTATGCTTAATTACTCAAATCCTAACCGGGCTATTCCTAGCCATACACTACACCTCAGACATCTCAACCGCGTTCTCATCAGTAACCCACATCTGCCGAGATGTAAACTATGGATGATTAATCCGCAATATTCACGCTAATGGAGCATCATTCTTTTTCATCTGTATTTACATACACATTGCCCGAGGCCTATACTACGGATCCTACCTATATAAAGAAACCTGAAACATCGGAGTAATCCTTTTACTACTAGTCATAATAACAGCTTT…
	GQ853240_1 -----------------------------------------------------------------TTACCAGCACCTTCAAACATCTCAGTTTGATGAAACTTTGGATCCCTTCTAGGATTATGCTTAATTACTCAAATCCTAACCGGGCTATTCCTAGCCATACACTACACCTCAGACATCTCAACCGCGTTCTCATCAGTAACCCACATCTGCCGAGATGTAAACTATGGATGATTAATCCGCAATATTCACGCTAATGGAGCATCATTCTTTTTCATCTGTATTTACATACACATTGCCCGAGGCCTATACTACGGATCCTACCTATATAAAGAAACCTGAAACATCGGAGTAATCCTTTTACTACTAGTCATAATAACAGCTTT…
	GQ853241_1 -----------------------------------------------------------------TTACCAGCACCTTCAAACATCTCAGTTTGATGAAACTTTGGATCCCTTCTAGGATTATGCTTAATTACTCAAATCCTAACCGGGCTATTCCTAGCCATACACTACACCTCAGACATCTCAACCGCGTTCTCATCAGTAACCCACATCTGCCGAGATGTAAACTATGGATGATTAATCCGCAATATTCACGCTAATGGAGCATCATTCTTTTTCATCTGTATTTACATACACATTGCCCGAGGCCTATACTACGGATCCTACCTATATAAAGAAACCTGAAACATCGGAGTAATCCTTTTACTACTAGTCATAATAACAGCTTT…
	GQ853242_1 -----------------------------------------------------------------TTACCAGCACCTTCAAACATCTCAGTTTGATGAAACTTTGGATCCCTTCTAGGATTATGCTTAATTACTCAAATCCTAACCGGGCTATTCCTAGCCATACACTACACCTCAGACATCTCAACCGCGTTCTCATCAGTAACCCACATCTGCCGAGATGTAAACTATGGATGATTAATCCGCAATATTCACGCTAATGGAGCATCATTCTTTTTCATCTGTATTTACATACACATTGCCCGAGGCCTATACTACGGATCCTACCTATATAAAGAAACCTGAAACATCGGAGTAATCCTTTTACTACTAGTCATAATAACAGCTTT…
	GQ853243_1 -----------------------------------------------------------------CTACCAGCACCTTCAAACATCTCAGTTTGATGAAACTTTGGATCCCTTCTAGGATTATGCTTAATTACTCAAATCCTAACCGGGCTATTCCTAGCCATACACTATACCTCAGACATCTCAACCGCGTTCTCATCAGTAACCCACATCTGCCGAGATGTAAACTATGGATGATTAATCCGCAATATTCACGCTAATGGAGCATCATTCTTTTTCATCTGTATTTACATACACATTGCCCGAGGCCTATACTACGGATCTTACCTATATAAAGAAACCTGAAATATCGGAGTAGTCCTTTTACTACTAGTCATAATAACAGCTTT…
	GQ853244_1 -----------------------------------------------------------------CTACCAGCACCTTCAAACATCTCAGTTTGATGAAACTTTGGATCCCTTCTAGGATTATGCTTAATTACTCAAATCCTAACCGGGCTATTCCTAGCCATACACTATACCTCAGACATCTCAACCGCGTTCTCATCAGTAACCCACATCTGCCGAGATGTAAATTATGGATGATTAATCCGCAATATTCACGCTAATGGAGCATCATTCTTTTTCATCTGTATTTACATACACATTGCCCGAGGCCTATACTACGGATCTTACCTATATAAAGAAACCTGAAATATCGGAGTAGTCCTTTTACTACTAGTCATAATAACAGCTTT…
	GQ853245_1 -------------------------------------------------------------------------------------------------------------------------------AATTACTCAAATCCTAACCGGGCTATTCCTAGCCATACACTATACCTCAGACATCTCAACCGCGTTCTCATCAGTAACCCACATCTGCCGAGATGTAAACTATGGATGATTAATCCGCAATATTCACGCTAATGGAGCATCATTCTTTTTCATCTGTATTTACATACACATTGCCCGAGGCCTATACTACGGATCTTACCTATATAAAGAAACCTGAAATATCGGAGTAGTCCTTTTACTACTAGTCATAATAACAGCTTT…
	GQ853246_1 ---------------------------------------------------------------------------------------------------------------------GATTATGCTTAATTACTCAAATCCTAACCGGGCTATTCCTAGCCATACACTACACCTCAGACATCTCAACCGCGTTCTCATCAGTAACCCACATCTGCCGAGATGTAAACTATGGATGATTAATCCGCAATATTCACGCTAATGGAGCATCATTCTTTTTCATCTGTATTTACATACACATTGCCCGAGGCCTATACTACGGATCCTACCTATATAAAGAAACCTGAAACATCGGAGTAGTCCTTTTACTACTAGTCATAATAACAGCTTT…
	GQ853247_1 ---------------------------------------------------------------------------------------------------------------------GATTATGCTTAATTACTCAAATCCTAACCGGGCTATTCCTAGCCATACACTACACCTCAGACATCTCAACCGCGTTCTCATCAGTAACCCACATCTGCCGAGATGTAAACTATGGATGATTAATCCGCAATATTCACGCTAATGGAGCATCATTCTTTTTCATCTGTATTTACATACACATTGCCCGAGGCCTATACTACGGATCCTACCTATATAAAGAAACCTGAAACATCGGAGTAGTCCTTTTACTACTAGTCATAATAACAGCTTT…
	GQ853248_1 -----------------------------------------------------------------TTACCAGCACCTTCAAACATCTCAGTTTGATGAAACTTTGGATCCCTTCTAGGATTATGCTTAATTACTCAAATCCTAACCGGGCTATTCCTAGCCATACACTATACCTCAGACATCTCAACCGCGTTCTCATCAGTAACCCACATCTGCCGAGATGTAAACTATGGATGATTAATCCGCAATATTCACGCTAATGGAGCATCATTCTTTTTCATCTGTATTTACATACACATTGCCCGAGGCCTATACTACGGGTCTTACCTATATAAAGAAACCTGAAATATCGGAGTAGTCCTTTTACTACTAGTCATAATAACAGCTTT…
	GQ853249_1 -----------------------------------------------------------------TTACCAGCACCTTCAAACATCTCAGTTTGATGAAACTTTGGATCCCTTCTAGGATTATGCTTAATTACTCAAATCCTAACCGGGCTATTCCTAGCCATACACTATACCTCAGACATCTCAACCGCGTTCTCATCAGTAACCCACATCTGCCGAGATGTAAACTATGGATGATTAATCCGCAATATTCACGCTAATGGAGCATCATTCTTTTTCATCTGTATTTACATACACATTGCCCGAGGCCTATACTACGGGTCTTACCTATATAAAGAAACCTGAAATATCGGAGTAGTCCTTTTACTACTAGTCATAATAACAGCTTT…
	GQ853250_1 --------------------------------------------------------------------------------------------------------------------------------------------------GGGCTATTCCTAGCCATACACTATACCTCAGACATCTCAACCGCGTTCTCATCAGTAACCCACATCTGCCGAGATGTAAACTATGGATGATTAATCCGCAATATTCACGCTAATGGAGCATCATTCTTTTTCATCTGTATTTACATACACATTGCCCGAGGCCTATACTACGGGTCTTACCTATATAAAGAAACCTGAAATATCGGAGTAGTCCTTTTACTACTAGTCATAATAACAGCTTT…
	GQ853251_1 ---------------------------------------------------------------------------------------------------------------------GATTATGCTTAATTACTCAAATCCTAACCGGGCTATTCCTAGCCATACACTATACCTCAGACATCTCAACCGCGTTCTCATCAGTAACCCACATCTGCCGAGATGTAAACTATGGATGATTAATCCGCAATATTCACGCTAATGGAGCATCATTCTTTTTCATCTGTATTTACATACACATTGCCCGAGGCCTATACTACGGATCTTACCTATATAAAGAAACCTGAAATATCGGAGTAGTCCTTTTACTACTAGTCATAATAACAGCTTT…
	GQ853252_1 ------------------------------------------------------------------------------------------TTTGATGAAACTTTGGATCCCTTCTAGGATTATGCTTAATTACTCAAATCCTAACCGGGCTATTCCTAGCCATGCACTATACCTCAGACATCTCAACCGCGTTCTCATCAGTAACCCACATCTGCCGAGATGTAAACTATGGATGATTAATCCGCAATATTCACGCTAATGGAGCATCATTCTTTTTCATCTGTATTTACATACACATTGCCCGAGGCCTATACTACGGATCTTACCTATATAAAGAAACCTGAAATATCGGAGTAGTCCTTTTACTACTAGTCATAATAACAGCTTT…
	GQ853253_1 ---------------------------------------------------------------------------------------CAGTTTGATGAAACTTTGGATCCCTTCTAGGATTATGCTTAATTACTCAAATCCTAACCGGGCTATTCCTAGCCATGCACTATACCTCAGACATCTCAACCGCGTTCTCATCAGTAACCCACATCTGCCGAGATGTAAACTATGGATGATTAATCCGCAATATTCACGCTAATGGAGCATCATTCTTTTTCATCTGTATTTACATACACATTGCCCGAGGCCTATACTACGGATCTTACCTATATAAAGAAACYTGAAATATCGGAGTAGTCCTTTTACTACTAGTCATAATAACAGCTTT…
	GQ853254_1 -----------------------------------------------------------------TTACCAGCACCTTCAAACATCTCAGTTTGATGAAACTTTGGATCCCTTCTAGGATTATGCTTAATTACTCAAATCCTAACCGGGCTATTCCTAGCCATGCACTATACCTCAGACATCTCAACCGCGTTCTCATCAGTAACCCACATCTGCCGAGATGTAAACTATGGATGATTAATCCGCAATATTCACGCTAATGGAGCATCATTCTTTTTCATCTGTATTTACATACACATTGCCCGAGGCCTATACTACGGATCTTACCTATATAAAGAAACCTGAAATATCGGAGTAGTCCTTTTACTACTAGTCATAATAACAGCTTT…
	GQ853255_1 -----------------------------------------------------------------TTACCAGCACCTTCAAACATCTCAGTTTGATGAAACTTTGGATCCCTTCTAGGATTATGCTTAATTACTCAAATCCTAACCGGGCTATTCCTAGCCATACACTATACCTCAGACATCTCAACCGCGTTCTCATCAGTAACCCACATCTGCCGAGATGTAAACTATGGATGATTAATCCGCAATATTCACGCTAATGGGGCATCATTCTTTTTCATCTGTATTTATATACACATTGCCCGAGGCCTATACTACGGATCCTACCTATATAAAGAAACCTGAAACATCGGAGTAGTCCTTTTACTACTAGTCATAATAACAGCTTT…
	GQ853256_1 -----------------------------------------------------------------TTACCAGCACCTTCAAACATCTCAGTTTGATGAAACTTTGGATCCCTTCTAGGATTATGCTTAATTACTCAAATCCTAACCGGGCTATTCCTAGCCATACACTATACCTCAGACATCTCAACCGCGTTCTCATCAGTAACCCACATCTGCCGAGATGTAAACTATGGATGATTAATCCGCAATATTCACGCTAATGGAGCATCATTCTTTTTCATCTGTATTTACATACACATTGCCCGAGGCCTATACTACGGATCTTACCTATATAAAGAAACCTGAAATATCGGAGTAGTCCTTTTACTACTAGTCATAATAACAGCTTT…
	GQ853257_1 -----------------------------------------------------------------TTACCAGCACCTTCAAACATCTCAGTTTGATGAAACTTTGGATCCCTTCTAGGATTATGCTTAATTACTCAAATCCTAACCGGGCTATTCCTAGCCATGCACTATACCTCAGACATCTCAACCGCGTTCTCATCAGTAACCCACATCTGCCGAGATGTAAACTATGGATGATTAATCCGCAATATTCACGCTAATGGAGCATCATTCTTTTTCATCTGTATTTACATACACATTGCCCGAGGCCTATACTACGGATCTTACCTATATAAAGAAACCTGAAATATCGGAGTAGTCCTTTTACTACTAGTCATAATAACAGCTTT…
	GQ853258_1 -----------------------------------------------------------------TTACCAGCACCTTCAAACATCTCAGTTTGATGAAACTTTGGATCCCTTCTAGGATTATGCTTAATTACTCAAATCCTAACCGGGCTATTCCTAGCCATGCACTATACCTCAGACATCTCAACCGCGTTCTCATCAGTAACCCACATCTGCCGAGATGTAAACTATGGATGATTAATCCGCAATATTCACGCTAATGGAGCATCATTCTTTTTCATCTGTATTTACATACACATTGCCCGAGGCCTATACTACGGATCTTACCTATATAAAGAAACCTGAAATATCGGAGTAGTCCTTTTACTACTAGTCATAATAACAGCTTT…
	GQ853259_1 -----------------------------------------------------------------TTACCAGCACCTTCAAACATCTCAGTTTGATGAAACTTTGGATCCCTTCTAGGATTATGCTTAATTACTCAAATCCTAACCGGGCTATTCCTAGCCATACACTATACCTCAGACATCTCAACCGCGTTCTCATCAGTAACCCACATCTGCCGAGATGTAAACTATGGATGATTAATCCGCAATATTCACGCTAATGGAGCATCATTCTTTTTCATCTGTATTTACATACACATTGCCCGAGGCCTATACTACGGGTCTTACCTATATAAAGAAACCTGAAATATCGGAGTAGTCCTTTTACTACTAGTCATAATAACAGCTTT…
	GQ853260_1 -----------------------------------------------------------------TTACCAGCACCTTCAAACATCTCAGTTTGATGAAACTTTGGATCCCTTCTAGGATTATGCTTAATTACTCAAATCCTAACCGGGCTATTCCTAGCCATGCACTATACCTCAGACATCTCAACCGCGTTCTCATCAGTAACCCACATCTGCCGAGATGTAAACTATGGATGATTAATCCGCAATATTCACGCTAATGGAGCATCATTCTTTTTCATCTGTATTTACATACACATTGCCCGAGGCCTATACTACGGATCTTACCTATATAAAGAAACCTGAAATATCGGAGTAGTCCTTTTACTACTAGTCATAATAACAGCTTT…
	GQ853261_1 -----------------------------------------------------------------TTACCAGCACCTTCAAACATCTCAGTTTGATGAAACTTTGGATCCCTTCTAGGATTATGCTTAATTACTCAAATCCTAACCGGGCTATTCCTAGCCATACACTATACCTCAGACATCTCAACCGCGTTCTCATCAGTAACCCACATCTGCCGAGATGTAAACTATGGATGATTAATCCGCAATATTCACGCTAATGGAGCATCATTCTTTTTCATCTGTATTTACATACACATTGCCCGAGGCCTATACTACGGGTCTTACCTATATAAAGAAACCTGAAATATCGGAGTAGTCCTTTTACTACTAGTCATAATAACAGCTTT…
	GQ853262_1 -----------------------------------------------------------------TTACCAGCACCTTCAAACATCTCAGTTTGATGAAACTTTGGATCCCTTCTAGGATTATGCTTAATTACTCAAATCCTAACCGGGCTATTCCTAGCCATACACTATACCTCAGACATCTCAACCGCGTTCTCATCAGTAACCCACATCTGCCGAGATGTAAACTATGGATGATTAATCCGCAATATTCACGCTAATGGAGCATCATTCTTTTTCATCTGTATTTACATACACATTGCCCGAGGCCTATACTACGGGTCTTACCTATATAAAGAAACCTGAAATATCGGAGTAGTCCTTTTACTACTAGTCATAATAACAGCTTT…
	GQ853263_1 -----------------------------------------------------------------TTACCAGCACCTTCAAACATCTCAGTTTGATGAAACTTTGGATCCCTTCTAGGATTATGCTTAATTACTCAAATCCTAACCGGGCTATTCCTAGCCATACACTATACCTCAGACATCTCAACCGCGTTCTCATCAGTAACCCACATCTGCCGAGATGTAAACTATGGATGATTAATCCGCAATATTCACGCTAATGGAGCATCATTCTTTTTCATCTGTATTTACATACACATTGCCCGAGGCCTATACTACGGGTCTTACCTATATAAAGAAACCTGAAATATCGGAGTAGTCCTTTTACTACTAGTCATAATAACAGCTTT…
	GQ853264_1 -----------------------------------------------------------------TTACCAGCACCTTCAAACATCTCAGTTTGATGAAACTTTGGATCCCTTCTAGGATTATGCTTAATTACTCAAATCCTAACCGGGCTATTCCTAGCCATACACTATACCTCAGACATCTCAACCGCGTTCTCATCAGTAACCCACATCTGCCGAGATGTAAACTATGGATGATTAATCCGCAATATTCACGCTAATGGAGCATCATTCTTTTTCATCTGTATTTACATACACATTGCCCGAGGCCTATACTACGGGTCTTACCTATATAAAGAAACCTGAAATATCGGAGTAGTCCTTTTACTACTAGTCATAATAACAGCTTT…
	GQ853265_1 -----------------------------------------------------------------TTACCAGCACCTTCAAACATCTCAGTTTGATGAAACTTTGGATCCCTTCTAGGATTATGCTTAATTACTCAAATCCTAACCGGGCTATTCCTAGCCATACACTATACCTCAGACATCTCAACCGCGTTCTCATCAGTAACCCACATCTGCCGAGATGTAAACTATGGATGATTAATCCGCAATATTCACGCTAATGGAGCATCATTCTTTTTCATCTGTATTTACATACACATTGCCCGAGGCCTATACTACGGGTCTTACCTATATAAAGAAACCTGAAATATCGGAGTAGTCCTTTTACTACTAGTCATAATAACAGCTTT…
	GQ853266_1 ----------------------------------------------------------------------------------------------------------------------------------------------------------------------------------------------------ATCAGTAACCCACATCTGCCGAGATGTAAACTATGGATGATTAATCCGCAATATTCACGTTAATGGAGCATCATTCTTTTTCATCTGTATTTACATACACATTGCCCGAGGCCTATACTACGGGTCTTACCTATATAAAGAAACCTGAAATATCGGAGTAGTCCTTTTACTACTAGTCATAATAACAGCTTT…
	GQ853267_1 ---------------------------------------------------------------------------------------------------------------------GATTATGCTTAATTACTCAAATCCTAACCGGGCTATTCCTAGCCATACACTATACCTCAGACATCTCAACCGCGTTCTCATCAGTAACCCACATCTGCCGAGATGTAAACTATGGATGATTAATCCGCAATATTCACGCTAATGGGGCATCATTCTTTTTCATCTGTATTTATATACACATTGCCCGAGGCCTATACTACGGATCCTACCTATATAAAGAAACCTGAAACATCGGAGTAGTCCTTTTACTACTAGTCATAATAACAGCTTT…
	GQ853268_1 --------------------------------------------------------------------------------------------------------------------------------------------------GGGCTATTCCTAGCCATGCACTATACCTCA?ACATCTCAACCGCGTTCTCATCAGTAACCCACATCTGCCGAGATGTAAACTATGGATGATTAATCCGCAATATTCACGCTAATGGAGCATCATTCTTTTTCATCTGTATTTACATACACATTGCCCGAGGCCTATACTACGGATCTTACCTATATAAAGAAACCTGAAATATCGGAGTAGTCCTTTTACTACTAGTCATAATAACAGCTTT…
	GQ853269_1 -----------------------------------------------------------------TTACCAGCACCTTCAAACATCTCAGTTTGATGAAACTTTGGATCCCTTCTAGGATTATGCTTAATTACTCAAATCCTAACCGGGCTATTCCTAGCCATGCACTATACCTCAGACATCTCAACCGCGTTCTCATCAGTAACCCACATCTGCCGAGATGTAAACTATGGATGATTAATCCGCAATATTCACGCTAATGGAGCATCATTCTTTTTCATCTGTATTTACATACACATTGCCCGAGGCCTATACTACGGATCTTACCTATATAAAGAAACCTGAAATATCGGAGTAGTCCTTTTACTACTAGTCATAATAACAGCTTT…
	GQ853270_1 -----------------------------------------------------------------------------------------------------------------CTAGGATTATGCTTAATTACTCAAATCCTAACCGGGCTATTCCTAGCCATACACTATACCTCAGACATCTCAACCGCGTTCTCATCAGTAACCCACATCTGCCGAGATGTAAACTATGGATGATTAATCCGCAATATTCACGCTAATGGAGCATCATTCTTTTTCATCTGTATTTACATACACATTGCCCGAGGCCTATACTACGGGTCTTACCTATATAAAGAAACCTGAAATATCGGAGTAGTCCTTTTACTACTAGTCATAATAACAGCTTT…
	GQ853271_1 ---------------------------------------------------------------------------------------------------------------------GATTATGCTTAATTACTCAAATCCTAACCGGGCTATTCCTAGCCATACACTATACCTCAGACATCTCAACCGCGTTCTCATCAGTAACCCACATCTGCCGAGATGTAAACTATGGATGATTAATCCGCAATATTCACGCTAATGGAGCATCATTCTTTTTCATCTGTATTTACATACACATTGCCCGAGGCCTATACTACGGATCTTACCTATATAAAGAAACCTGAAATATCGGAGTAGTCCTTTTACTACTAGTCATAATAACAGCTTT…
	new_KtN1 ACACTAAGGGCAGCCTACGCAAAACACACCCCCTAATCAAAATTGTCAATGAAGCACTAATTGATTTACCCGCACCATCCAATATCTCCTCATGATGAAACTTCGGATCCCTACTAGGATTATGCTTAATTACACAAATTCTAACAGGCCTATTCTTAGCTATACACTACACCTCAGACATCTCAACCGCATTTTCATCAGTAACCCACCTATGTCGAGACGTAAACTATGGCTGACTAATCCGTAATGTACATGCTAACGGAGCATCATTCTTCTTTATTTGTATTTATATACATATTGCCCGAGGCCTATATTATGGATCCTACCTCTACAAAGAAACCTGAAACATTGGTGTCGTACTACTGCTACTAGTTATAATGACAGCTTTCG…
	new_KtN2 ---------GCAGCCTACGCAAAACACACCCCCTAATCAAAATTGTCAATGAAGCACTAATTGATTTACCCGCACCATCCAATATCTCCTCATGATGAAACTTCGGATCCCTACTAGGATTATGCTTAATTACACAAATTCTAACAGGCCTATTCTTAGCTATACACTACACCTCAGACATCTCAACCGCATTTTCATCAGTAACCCACCTGTGTCGAGACGTAAACTATGGCTGACTAATCCGTAATGTACATGCTAACGGAGCGTCATTCTTCTTTATTTGTATTTATATACATATTGCCCGAGGCCTATACTATGGATCCTACCTCTACAAAGAAACCTGAAACATTGGTGTAGTACTACTGCTACTAGTTATAATGACAGCTTTCG…
	new_KtN3 ACACTAAGGGCAGCCTACGCAAAACACACCCCCTAATCAAAATTGTCAATGAAGCACTAATTGATTTACCCGCACCATCCAATATCTCCTCATGATGAAACTTCGGATCCCTACTAGGATTATGCTTAATTACACAAATTCTAACAGGCCTATTCTTAGCTATACACTACACCTCAGACATCTCAACCGCATTTTCATCAGTAACCCACCTGTGTCGAGACGTAAACTATGGCTGACTAATCCGTAATGTACATGCTAACGGAGCGTCATTCTTCTTTATTTGTATTTATATACATATTGCCCGAGGCCTATACTATGGATCATACCTCTACAAAGAAACCTGAAACATTGGTGTAGTACTACTGCTACTAGTTATAATGACAGCTTTCG…
	new_Urapl8ct --------GGCATCCTACGAAAAACACACCCCCTAATTAAAGTTGGTAACGAAGCATTAGTCGACCTACCAACACCCTCCAACATTTCCACAATATGAAACTTTGGGTCCCTATTAGGACTATGCTTAATTACCCAAATCCTAACAGGGCTGTTCTTGTCTATACATTATACCTCAGATATTTCAACCGCATTCTCATCAGTGGTACACATTTGCCGAGACGTAAACTATGGTTGACTAATCCGTAATATTCACGCCAACGGCGCATCATTCTTTTTCATCTGCCTTTATATACATATTGCTCGAGGCCTATACTATGGGTCCTACCTCTACAAAGAAACCTGAAATATTGGTGTAGTACTATTTTTACTAGTTATAATAACAGCC…
	new_Urapl9ct --------GGCATCCTACGAAAAACACACCCCCTAATTAAAGTTGGTAACGAAGCATTAGTCGACCTACCAACACCCTCCAACATTTCCACAATATGAAACTTTGGGTCCCTATTAGGACTATGCTTAATTACCCAAATCCTAACAGGGCTGTTCTTGTCTATACATTATACCTCAGATATTTCAACCGCATTCTCATCAGTGGTACACATTTGCCGAGACGTAAACTATGGTTGACTAATCCGTAATATTCACGCCAACGGCGCATCATTCTTTTTCATCTGCCTTTATATACATATTGCTCGAGGCCTATACTATGGGTCCTACCTCTACAAAGAAACCTGAAATATTGGTGTAGTACTATTTTTACTAGTTATAATAACAGCC…
	new_Uapl11ct ACACTAAGGGCATCCTACGAAAAACACACCCCCTAATTAAAGTTGGTAACGAAGCATTAGTCGACCTACCAACACCCTCCAACATTTCCACAATATGAAACTTTGGGTCCCTATTAGGACTATGCTTAATTACCCAAATCCTAACAGGGCTGTTCTTGTCTATACATTATACCTCAGATATTTCAACCGCATTCTCATCAGTGGTACACATTTGCCGAGACGTAAACTATGGTTGACTAATCCGTAATATTCACGCCAACGGAGCATCATTCTTTTTCATCTGCCTTTATATACATATTGCTCGAGGCCTATACTATGGGTCCTACCTCTACAAAGAAACCTGAAATATTGGTGTAGTACTATTTTTACTAGTTATAATAACAGCC…
	new_NZN1 --------GACAACCTACGCAAAACACATCCCCTAGCTAAAATCGTTAATGAAGCACTAGTAGACCTGCCAGCACCATCTAACATCTCCTCATGATGAAACTTCGGATCTCTACTAGGACTATGCTTAGTTACACAAATTTTAACAGGCCTATTCTTAGCCATACACTATACCTCAGATATCTCAACCGCATTTTCATCAGTAGCCCACATTTGCCGAGATGTAAATCAAGGTTGATTAATCCGTAATGTACACGCTAACGGAGCATCATTCTTTTTTATCTGTATTTATATACATATTGCACGAGGCCTATATTACGGGTCTTATCTATACAAAGAAACCTGAAATATTGGCGTAGTTTTACTACTACTAGTTATAATAACAGCCTTCG…
	new_NZN2 --------GACAACCTACGCAAAACACATCCCCTAGCTAAAATCGTTAATGAAGCACTAGTAGACCTGCCAGCACCATCTAACATCTCCTCATGATGAAACTTCGGATCTCTACTAGGACTATGCTTAGTTACACAAATTTTAACAGGCCTATTCTTAGCCATACACTATACCTCAGATATCTCAACCGCATTTTCATCAGTAGCCCACATTTGCCGAGATGTAAATCAAGGTTGATTAATCCGTAATGTACACGCTAACGGAGCATCATTCTTTTTTATCTGTATTTATATACATATTGCACGAGGCCTATATTACGGGTCTTATCTATACAAAGAAACCTGAAATATTGGCGTAGTTTTACTACTACTAGTTATAATAACAGCCTTCG…
	new_NZW2 --------GACAACCTACGCAAAACACATCCCCTAGCTAAAATCGTTAATGAAGCACTAGTAGACCTGCCAGCACCATCTAACATCTCCTCATGATGAAACTTCGGATCTCTACTAGGACTATGCTTAGTTACACAAATTTTAACAGGCCTATTCTTAGCCATACACTATACCTCAGATATCTCAACCGCATTTTCATCAGTAGCCCACATTTGCCGAGATGTAAATCAAGGTTGATTAATCCGTAATGTACACGCTAACGGAGCATCATTCTTTTTTATCTGTATTTATATACATATTGCACGAGGCCTATATTACGGGTCTTATCTATACAAAGAAACCTGAAATATTGGCGTAGTTTTACTACTACTAGTTATAATAACAGCCTTCG…
	new_Pld1 -------------------AAAAACACACCCATTAATTAAAATTGGTAATGAAGCACTAGTAGATTTACCTGCACCGTCCAACATTTCTTCGTGATGAAATTTCGGATCCTTATTAGGACTATGCTTAATTACCCAAATCCTAACAGGCCTATTCCTAGCTATGCACTATACCTCCGACATTTCAACCGCATTTTCATCAGTAGTACACGTCTGCCGAGATGTTAATTATGGCTGGCTAATCCGTAATGTCCACGCCAATGGAGCATCATTTTTCTTTATCTGTATTTTTATGCATATTGCCCGAGGTCTTTATTATGGTTCTTACCTTTACAAAGAAACATGGAATATTGGAGTGGCCTTATTTCTACTGGTTATAATAACAGCTTTTG…
	new_Pld2 -------------------AAAAACACACCCATTAATTAAAATTGGTAATGAAGCACTAGTAGATTTACCTGCACCGTCCAACATTTCTTCGTGATGAAATTTCGGATCCTTATTAGGACTATGCTTAATTACCCAAATCCTAACAGGCCTATTCCTAGCTATGCACTATACCTCCGACATTTCAACCGCATTTTCATCAGTAGTACACGTCTGCCGAGATGTTAATTATGGCTGGCTAATCCGTAATGTCCACGCCAATGGAGCATCATTTTTCTTTATCTGTATTTTTATGCATATTGCCCGAGGTCTTTATTATGGTTCTTACCTTTACAAAGAAACATGGAATATTGGAGTGGCCTTATTTCTACTGGTTATAATAACAGCTTTTG…
	new_Pld_3 -------------------AAAAACACACCCATTAATTAAAATTGGTAATGAAGCACTAGTAGATTTACCTGCACCGTCCAACATTTCTTCGTGATGAAATTTCGGATCCTTATTAGGACTATGCTTAATTACCCAAATCCTAACAGGCCTATTCCTAGCTATGCACTATACCTCCGACATTTCAACCGCATTTTCATCAGTAGTACACGTCTGCCGAGATGTTAATTATGGCTGGCTAATCCGTAATGTCCACGCCAATGGAGCATCATTTTTCTTTATCTGTATTTTTATGCATATTGCCCGAGGTCTTTATTATGGTTCTTACCTTTACAAAGAAACATGGAATATTGGAGTGGCCTTATTTCTACTGGTTATAATAACAGCTTTT…
	new_Pld_4 -------------------AAAAACACACCCATTAATTAAAATTGGTAATGAAGCACTAGTAGATTTACCTGCACCGTCCAACATTTCTTCGTGATGAAATTTCGGATCCTTATTAGGACTATGCTTAATTACCCAAATCCTAACAGGCCTATTCCTAGCTATGCACTATACCTCCGACATTTCAACCGCATTTTCATCAGTAGTACACGTCTGCCGAGATGTTAATTATGGCTGGCTAATCCGTAATGTCCACGCCAATGGAGCATCATTTTTCTTTATCTGTATTTTTATGCATATTGCCCGAGGTCTTTATTATGGTTCTTACCTTTACAAAGAAACATGGAATATTGGAGTGGCCTTATTTCTACTGGTTATAATAACAGCTTTT…
	AWR_AMP27 -???CTATGACAACCTACGCAAAACACATCCCCTAGCTAAAATCGTTAATGAAGCACTAGTAGACCTGCCAGCACCATCTAACATCTCCTCATGATGAAACTTCGGATCTCTACTAGGACTATGCTTAGTTACACAAATTTTAACAGGCCTATTCTTAGCCATACACTATACCTCAGATATCTCAACCGCATTCTCATCAGTAGCCCACATTTGCCGAGATGTAAATCAAGGTTGATTAATCCGTAACGTACACGCTAACGGAGCATCATTCTTTTTTATCTGTATTTATATACATATTGCACGAGGCCTATATTACGGGTCTTATCTATACAAAGAAACCTGAAATATTGGCGTAGTTTTACTACTACTAGTTATAATAACAGCCTTC…
	AWR_AMP21 -?CGCTATGACAACCTACGCAAAACACATCCCCTAGCTAAAATCGTTAATGAAGCACTAGTAGACCTGCCAGCACCATCTAACATCTCCTCATGATGAAACTTCGGATCTCTACTAGGACTATGCTTAGTTACACAAATTTTAACAGGCCTATTCTTAGCCATACACTATACCTCAGATATCTCAACCGCATTTTCATCAGTAGCCCACATTTGCCGAGATGTAAATCAAGGTTGATTAATCCGTAATGTACACGCTAACGGAGCATCATTCTTTTTTATCTGTATTTATATACATATTGCACGAGGCCTATATTACGGGTCTTATCTATACAAAGAAACCTGAAATATTGGCGTAGTTTTACTACTACTAGTTATAATAACAGCCTTC…
	AWR_AMP24 -ACGCTATGACAACCTACGCAAAACACATCCCCTAGCTAAAATCGTTAATGAAGCACTAGTAGACCTGCCAGCACCATCTAACATCTCCTCATGATGAAACTTCGGATCTCTACTAGGACTATGCTTAGTTACACAAATTTTAACAGGCCTATTCTTAGCCATACACTATACCTCAGATATCTCAACCGCATTTTCATCAGTAGCCCACATTTGCCGAGATGTAAATCAAGGTTGATTAATCCGTAATGTACACGCTAACGGAGCATCATTCTTTTTTATCTGTATTTATATACATATTGCACGAGGCCTATATTACGGGTCTTATCTATACAAAGAAACCTGAAATATTGGCGTAGTTTTACTACTACTAGTTATAATAACAGCCTTC…
	MNAPL1 -?????????CAGCCTACGCAAAACACACCCCCTAATCAAAATTGTCAATGAAGCACTAATTGATTTACCCGCACCATCCAATATCTCCTCATGATGAAACTTCGGATCCCTACTAGGATTATGCTTAATTACACAAATTCTAACAGGCCTATTCTTAGCTATACACTACACCTCAGACATCTCAACCGCATTTTCATCAGTAACCCACCTGTGTCGAGACGTAAACTATGGCTGACTAATCCGTAATGTACATGCTAACGGAGCGTCATTCTTCTTTATTTGTATTTATATACATATTGCCCGAGGCCTATACTATGGATCCTACCTCTACAAAGAAACCTGAAACATTGGTGTAGTACTACTGCTACTAGTTATAATGACAGCTTTCGTG…
	MNAPL2 -?????????CAGCCTACGCAAAACACACCCCCTAATCAAAATTGTCAATGAAGCACTAATTGATTTACCCGCACCATCCAATATCTCCTCATGATGAAACTTCGGATCCCTACTAGGATTATGCTTAATTACACAAATTCTAACAGGCCTATTCTTAGCTATACACTACACCTCAGACATCTCAACCGCATTTTCATCAGTAACCCACCTATGTCGAGACGTAAACTATGGCTGACTAATCCGTAATGTACATGCTAACGGAGCATCATTCTTCTTTATTTGTATTTATATACATATTGCCCGAGGCCTATATTATGGATCCTACCTCTACAAAGAAACCTGAAACATTGGTGTCGTACTACTGCTACTAGTTATAATGACAGCTTTCGTG…
	KKD_APLi -?????????CAGCCTACGCAAAACACACCCCCTAATCAAAATTGTCAATGAAGCACTAGTTGATTTACCCGCACCATCCAATATCTCCTCATGATGAAACTTCGGATCCCTACTAGGATTATGCTTAATTACACAAATTCTAACAGGCCTATTCTTAGCTATACACTACACCTCAGACATCTCAACCGCATTTTCATCAGTTACCCACCTATGTCGAGACGTAAACTATGGCTGACTAATCCGTAATGTACATGCTAACGGAGCGTCATTCTTCTTTATTTGTATTTATATACATATTGCCCGAGGCCTATACTATGGATCCTACCTCTACAAAGAAACCTGAAACATTGGCGTCGTACTACTGCTACTAGTTATAATGACAGCTTTCG…
	ARC2 -?????????CAACCTACGCAAAACACATCCCCTAGCTAAAATCGTTAATGAAGCACTAGTAGACCTGCCAGCACCATCTAACATCTCCTCATGATGAAACTTCGGATCTCTACTAGGACTATGCTTAGTTACACAAATTTTAACAGGCCTATTCTTAGCCATACACTATACCTCAGATATCTCAACCGCATTTTCATCAGTAGCCCACATTTGCCGAGATGTAAATCAAGGTTGATTAATCCGTAATGTACACGCTAACGGAGCATCATTCTTTTTTATCTGTATTTATATACATATTGCACGAGGCCTATATTACGGGTCTTATCTATACAAAGAAACCTGAAATATTGGCGTAGTTTTACTACTACTAGTTATAATAACAGCCTTCGTAGG…
	KC03 -?????????CCACCTACGCAAAACACAACCCGCAATTAAAATTGTTAACGAATCATTAATTGATTTACCTACACCATACAATATTTCCTCGTGATGAAATTTTGGATCCCTCTTAGGATTATGCTTAATCACCCAAATCTTAACAGGCCTATTTCTAGCCATACATTACACCTCTGACATCTCAACAGCATTCTCATCAGTAGTTCACATCTGCCGAGATATTAATTATGGATGACTAGTCCGCAACATTCACGCCAACGGAGCATCATTCTTCTTCATCTGCATTTATATACATATTGCCCGAGGCCTATATTATGGATCCTACCTTTACAAAGAAACCTGAAATATTGGAGTAGTACTACTACTATTAGTCATAATAACAGCCTTCGTGGG…
	ARC1 -?????????CCACCTACGCAAAACACAACCCGCAATTAAAATTGTTAACGAATCATTAATTGATTTACCTACACCATACAATATTTCCTCGTGATGAAATTTTGGATCCCTCTTAGGATTATGCTTAATTACCCAAATCTTAACAGGCCTATTTCTAGCCATACATTACACCTCTGACATCTCAACAGCATTCTCATCAGTAGTTCACATCTGCCGAGATATTAATTATGGATGACTAATCCGCAACATTCACGCCAACGGAGCATCATTCTTCTTCATCTGCATTTATATACATATTGCCCGAGGCCTATATTATGGATCCTACCTTTACAAAGAAACCTGAAATATTGGAGTAGTACTACTACTATTAGTCATAATAACAGCCTTCGTGGG…
	ARC1_repeated ACTGCTATGACAACCTACGCAAAACACATCCCCTAGCTAAAATCGTTAATGAAGCACTAGTAGACCTGCCAGCACCATCTAACATCTCCTCATGATGAAACTTCGGATCTCTACTAGGACTATGCTTAGTTACACAAATTTTAACAGGCCTATTCTTAGCCATACACTATACCTCAGATATCTCAACCGCATTTTCATCAGTAGCCCACATTTGCCGAGATGTAAATCAAGGTTGATTAATCCGTAATGTACACGCTAACGGAGCATCATTCTTTTTTATCTGTATTTATATACATATTGCACGAGGCCTATATTACGGGTCTTATCTATACAAAGAAACCTGAAATATTGGCGTAGTTTTACTACTACTAGTTATAATAACAGC…
	ARC3 -?????????CAACCTACGCAAAACACATCCCCTAGCTAAAATCGTTAATGAAGCACTAGTAGACCTGCCAGCACCATCTAACATCTCCTCATGATGAAACTTCGGATCTCTACTAGGACTATGCTTAGTTACACAAATTTTAACAGGCCTATTCTTAGCCATACACTATACCTCAGATATCTCAACCGCATTTTCATCAGTAGCCCACATTTGCCGAGATGTAAATCAAGGTTGATTAATCCGTAATGTACACGCTAACGGAGCATCATTCTTTTTTATCTGTATTTATATACATATTGCACGAGGCCTATATTACGGGTCTTATCTATACAAAGAAACCTGAAATATTGGCGTAGTTTTACTACTACTAGTTATAATAACAGCCTTCGTAGG…
	KKC3 -?????????CCACCTACGCAAAACACAACCCGCAATTAAAATTGTTAACGAATCATTAATTGATTTACCTACACCATACAATATTTCCTCGTGATGAAATTTTGGATCCCTCTTAGGATTATGCTTAATCACCCAAATCTTAACAGGCCTATTTCTAGCCATACATTACACCTCTGACATCTCAACAGCATTCTCATCAGTAGTTCACATCTGCCGAGATATTAATTATGGATGACTAGTCCGCAACATTCACGCCAACGGAGCATCATTCTTCTTCATCTGCATTTATATACATATTGCCCGAGGCCTATATTATGGATCCTACCTTTACAAAGAAACCTGAAATATTGGAGTAGTACTACTACTATTAGTCATAATAACAGCCTTTGTGGG…
	AKC2 -?????????CCACCTACGCAAAACACAACCCGCAATTAAAATTGTTAATGAATCATTAATTGATTTACCTACACCATACAATATTTCCTCGTGATGAAATTTTGGATCCCTCTTAGGATTATGCTTAATCACCCAAATCTTAACAGGCCTATTTCTAGCCATACATTACACCTCTGACATCTCAACAGCATTCTCATCAGTAGTTCACATCTGCCGAGATATTAATTATGGATGACTAGTCCGCAACATTCACGCCAACGGAGCATCATTCTTCTTCATCTGCATTTATATACATATTGCCCGAGGCCTATATTATGGATCCTACCTTTACAAAGAAACCTGAAATATTGGAGTAGTACTACTACTATTAGTCATAATAACAGCCTTCGTGGG…
	KKC4 -?????????CCACCTACGCAAAACACAACCCGCAATTAAAATTGTTAACGAATCATTAATTGATCTACCTACACCATACAATATTTCCTCGTGATGAAATTTTGGATCCCTCTTAGGATTATGCTTAATCACCCAAATCTTAACAGGCCTATTTCTAGCCATACATTACACCTCTGACATCTCAACAGCATTCTCATCAGTAGTTCACATCTGCCGAGATATTAATTATGGATGACTAGTCCGCAACATTCACGCCAACGGAGCATCATTCTTCTTCATCTGCATTTATATACATATTGCCCGAGGCCTATATTATGGATCCTACCTTTACAAAGAAACCTGAAATATTGGAGTAGTACTACTACTATTAGTCATAATAACAGCCTTCGTGGG…
	AKC3 -?????????CCACCTACGCAAAACACAACCCGCAATTAAAATTGTTAATGAATCATTAATTGATTTACCTACACCATACAATATTTCCTCGTGATGAAATTTTGGATCCCTCTTAGGATTATGCTTAATCACCCAAATCTTAACAGGCCTATTTCTAGCCATACATTACACCTCTGACATCTCAACAGCATTCTCATCAGTAGTTCACATCTGCCGAGATATTAATTATGGATGACTAGTCCGCAACATTCACGCCAACGGAGCATCATTCTTCTTCATCTGCATTTATATACATATTGCCCGAGGCCTATATTATGGATCCTACCTTTACAAAGAAACCTGAAATATTGGAGTAGTACTACTACTATTAGTCATAATAACAGCCTTCGTGGG…
	AKC4 -?????????CCACCTACGCAAAACACAACCCGCAATTAAAATTGTTAACGAATCATTAATTGATTTACCTACACCATACAATATTTCCTCGTGATGAAATTTTGGATCCCTCTTAGGATTATGCTTAATCACCCAAATCTTAACAGGCCTATTTCTAGCCATACATTACACCTCTGACATCTCAACAGCATTCTCATCAGTAGTTCACATCTGCCGAGATATTAATTATGGATGACTAGTCCGCAACATTCACGCCAACGGAGCATCATTCTTCTTCATCTGCATTTATATACATATTGCCCGAGGCCTATATTATGGATCCTACCTTTACAAAGAAACCTGAAATATTGGAGTAGTACTACTACTATTAGTCATAATAACAGCCTTCGTGGG…
	NZCii -?????????CAGCCTACGCAAAACACACCCTTTAATTAAAATTGCTAACGAAGCATTAGTTGACTTACCAGCACCATCCAACATCTCCTCATGATGAAACTTTGGGTCCCTACTAGGACTATGCTTAATTATACAAATCCTAACAGGATTATTTTTAGCTATACATTACACCTCAGACATTTCAACCGCATTCTCATCAGTAAATCACATTTGCCGAGATGTAAATTACGGCTGACTAATCCGTAATATACACGCCAACGGCGCATCATTCTTTTTCATCTGTATTTATATACATATTGCTCGAGGCCTATACTATGGATCCTACCTTTACAAAGAAACATGAAACATTGGTGTAGTACTATTACTACTAGTCATAATAACAGCTTTCGTAG…
	NZC1 -?????????CAGCCTACGCAAAACACACCCTTTAATTAAAATTGCTAACGAAGCATTAGTTGACTTACCAGCACCATCCAACATCTCCTCATGATGAAACTTTGGGTCCCTACTAGGACTATGCTTAATTATACAAATCCTAACAGGATTATTTTTAGCTATACATTACACCTCAGACATTTCAACCGCATTCTCATCAGTAAATCACATTTGCCGAGATGTAAATTACGGCTGACTAATCCGTAATATACACGCCAACGGCGCATCATTCTTTTTCATCTGTATTTATATACATATTGCTCGAGGCCTATACTATGGATCCTACCTTTACAAAGAAACATGAAACATTGGTGTAGTACTATTACTACTAGTCATAATAACAGCTTTCGTAGG…
	B_jacksoni_8_river_Awachrae -??????????ATTATACGAAAAACACACCCATTAATTAAAATTGGTAATGAAGCACTAGTAGATTTACCTGCACCGTCCAACATTTCTTCGTGATGAAATTTCGGATCCTTATTAGGACTATGCTTAATTACCCAAATCCTAACAGGCCTATTCCTAGCTATGCACTATACCTCCGACATTTCAACCGCATTTTCATCAGTAGTACACGTCTGCCGAGATGTTAATTATGGCTGGCTAATCCGTAATGTCCACGCCAATGGAGCATCATTTTTCTTTATCTGTATTTTTATGCATATTGCCCGAGGTCTTTATTATGGTTCTTACCTTTACAAAGAAACATGGAATATTGGAGTGGCCTTATTTCTACTG…
	AWRBJ2 -???????GGCATTATACGAAAAACACACCCATTAATTAAAATTGGTAATGAAGCACTAGTAGATTTACCTGCACCGTCCAACATTTCTTCGTGATGAAATTTCGGATCCTTATTAGGACTATGCTTAATTACCCAAATCCTAACAGGCCTATTCCTAGCTATGCACTATACCTCCGACATTTCAACCGCATTTTCATCAGTAGTACACGTCTGCCGAGATGTTAATTATGGCTGGCTAATCCGTAATGTCCACGCCAATGGAGCATCATTTTTCTTTATCTGTATTTTTATGCATATTGCCCGAGGTCTTTATTATGGTTCTTACCTTTACAAAGAAACATGGAATATTGGAGTGGCCTTATTTCTACTGGTTATAATAACAGCTTTTGTA…
	AWRBJ12 -???????GGCATTATACGAAAAACACACCCATTAATTAAAATTGGTAATGAAGCACTAGTAGATTTACCTGCACCGTCCAACATTTCTTCGTGATGAAATTTCGGATCCTTATTAGGACTATGCTTAATTACCCAAATCCTAACAGGCCTATTCCTAGCTATGCACTATACCTCCGACATTTCAACCGCATTTTCATCAGTAGTACACGTCTGCCGAGATGTTAATTATGGCTGGCTAATCCGTAATGTCCACGCCAATGGAGCATCATTTTTCTTTATCTGTATTTTTATGCATATTGCCCGAGGTCTTTATTATGGTTCTTACCTTTACAAAGAAACATGGAATATTGGAGTGGCCTTATTTCTACTGGTTATAATAACAGCTTTTGT…
	AWRBJ15 -???????GGCATTATACGAAAAACACACCCATTAATTAAAATTGGTAATGAAGCACTAGTAGATTTACCTGCACCGTCCAACATTTCTTCGTGATGAAATTTCGGATCCTTATTAGGACTATGCTTAATTACCCAAATCCTAACAGGCCTATTCCTAGCTATGCACTATACCTCCGACATTTCAACCGCATTTTCATCAGTAGTACACGTCTGCCGAGATGTTAATTATGGCTGGCTAATCCGTAATGTCCACGCCAATGGAGCATCATTTTTCTTTATCTGTATTTTTATGCATATTGCCCGAGGTCTTTATTATGGTTCTTACCTTTACAAAGAAACATGGAATATTGGAGTGGCCTTATTTCTACTGGTTATAATAACAGCTTTTGT…
	AWRNZ1 -???????GACAACCTACGCAAAACACATCCCCTAGCTAAAATCGTTAATGAAGCACTAGTAGACCTGCCAGCACCATCTAACATCTCCTCATGATGAAACTTCGGATCTCTACTAGGACTATGCTTAGTTACACAAATTTTAACAGGCCTATTCTTAGCCATACACTATACCTCAGATATCTCAACCGCATTTTCATCAGTAGCCCACATTTGCCGAGATGTAAATCAAGGTTGATTAATCCGTAATGTACACGCTAACGGAGCATCATTCTTTTTTATCTGTATTTATATACATATTGCACGAGGCCTATATTACGGGTCTTATCTATACAAAGAAACCTGAAATATTGGCGTAGTTTTACTACTACTAGTTATAATAACAGCCTTCGTA…
	AWRNZ2 -??GCTATGACAACCTACGCAAAACACATCCCCTAGCTAAAATCGTTAATGAAGCACTAGTAGACCTGCCAGCACCATCTAACATCTCCTCATGATGAAACTTCGGATCTCTACTAGGACTATGCTTAGTTACACAAATTTTAACAGGCCTATTCTTAGCCATACACTATACCTCAGATATCTCAACCGCATTTTCATCAGTAGCCCACATTTGCCGAGATGTAAATCAAGGTTGATTAATCCGTAATGTACACGCTAACGGAGCATCATTCTTTTTTATCTGTATTTATATACATATTGCACGAGGCCTATATTACGGGTCTTATCTATACAAAGAAACCTGAAATATTGGCGTAGTTTTACTACTACTAGTTATAATAACAGCCTTCGTA…
	AWRNZ5 -?TGCTATGACAACCTACGCAAAACACATCCCCTAGCTAAAATCGTTAATGAAGCACTAGTAGACCTGCCAGCACCATCTAACATCTCCTCATGATGAAACTTCGGATCTCTACTAGGACTATGCTTAGTTACACAAATTTTAACAGGCCTATTCTTAGCCATACACTATACCTCAGATATCTCAACCGCATTTTCATCAGTAGCCCACATTTGCCGAGATGTAAATCAAGGTTGATTAATCCGTAATGTACACGCTAACGGAGCATCATTCTTTTTTATCTGTATTTATATACATATTGCACGAGGCCTATATTACGGGTCTTATCTATACAAAGAAACCTGAAATATTGGCGTAGTTTTACTACTACTAGTTATAATAACAGCCTTCGTA…
	AWRBsp2 -???????GGCATTATACGAAAAACACACCCATTAATTAAAATTGGTAATGAAGCACTAGTAGATTTACCTGCACCGTCCAACATTTCTTCGTGATGAAATTTCGGATCCTTATTAGGACTATGCTTAATTACCCAAATCCTAACAGGCCTATTCCTAGCTATGCACTATACCTCCGACATTTCAACCGCATTTTCATCAGTAGTACACGTCTGCCGAGATGTTAATTATGGCTGGCTAATCCGTAATGTCCACGCCAATGGAGCATCATTTTTCTTTATCTGTATTTTTATGCATATTGCCCGAGGTCTTTATTATGGTTCTTACCTTTACAAAGAAACATGGAATATTGGAGTGGCCTTATTTCTACTGGTTATAATAACAGCTTTTGT…
	AWRBSPP1 -???????GGCATTATACGAAAAACACACCCATTAATTAAAATTGGTAATGAAGCACTAGTAGATTTACCTGCACCGTCCAACATTTCTTCGTGATGAAATTTCGGATCCTTATTAGGACTATGCTTAATTACCCAAATCCTAACAGGCCTATTCCTAGCTATGCACTATACCTCCGACATTTCAACCGCATTTTCATCAGTAGTACACGTCTGCCGAGATGTTAATTATGGCTGGCTAATCCGTAATGTCCACGCCAATGGAGCATCATTTTTCTTTATCTGTATTTTTATGCATATTGCCCGAGGTCTTTATTATGGTTCTTACCTTTACAAAGAAACATGGAATATTGGAGTGGCCTTATTTCTACTGGTTATAATAACAGCTTTTG…
	B1689 -??????????????????????????????????????????????AACGAAGCATTAGTTGACTTACCAGCACCATCCAACATCTCCTCATGATGAAACTTTGGGTCCCTACTAGGACTATGCTTAATTATACAAATCCTAACAGGATTATTTTTAGCTATACATTACACCTCAGACATTTCAACCGCATTCTCATCAGTAAATCACATTTGCCGAGATGTAAATTACGGCTGACTAATCCGTAATATACACGCCAACGGCGCATCATTCTTTTTCATCTGTATTTATATACATATTGCTCGAGGCCTATACTATGGATCCTACCTTTACAAAGAAACATGAAACATTGGTGTAGTACTATTACTACTAGTCATAATAACAGCTTTCGTAG…
	B1690 -??????????????????????????????????????????????AACGAAGCATTAGTTGACTTACCAGCACCATCCAACATCTCCTCATGATGAAACTTTGGGTCCCTACTAGGACTATGCTTAATTATACAAATCCTAACAGGATTATTTTTAGCTATACATTACACCTCAGACATTTCAACCGCATTCTCATCAGTAAATCACATTTGCCGAGATGTAAATTACGGCTGACTAATCCGTAATATACACGCCAACGGCGCATCATTCTTTTTCATCTGTATTTATATACATATTGCTCGAGGCCTATACTATGGATCCTACCTTTACAAAGAAACATGAAACATTGGTGTAGTACTATTACTACTAGTCATAATAACAGCTTTCGTAG…
	B1548 -??????????????????????????????????????????????AATGAAGCACTAGTAGACCTGCCAGCACCATCTAACATCTCCTCATGATGAAACTTCGGATCTCTACTAGGACTATGCTTAGTTACACAAATTTTAACAGGCCTATTCTTAGCCATACACTATACCTCAGATATCTCAACCGCATTTTCATCAGTAGCCCACATTTGCCGAGATGTAAATCAAGGTTGATTAATCCGTAATGTACACGCTAACGGAGCATCATTCTTTTTTATCTGTATTTATATACATATTGCACGAGGCCTATATTACGGGTCTTATCTATACAAAGAAACCTGAAATATTGGCGTAGTTTTACTACTACTAGTTATAATAACAGCCTTCGTAG…
	B1549 -??????????????????????????????????????????????AATGAAGCACTAGTAGACCTGCCAGCACCATCTAACATCTCCTCATGATGAAACTTCGGATCTCTACTAGGACTATGCTTAGTTACACAAATTTTAACAGGCCTATTCTTAGCCATACACTATACCTCAGATATCTCAACCGCATTTTCATCAGTAGCCCACATTTGCCGAGATGTAAATCAAGGTTGATTAATCCGTAACGTACACGCTAACGGAGCATCATTCTTTTTTATCTGTATTTATATACATATTGCACGAGGCCTATATTACGGGTCTTATCTATACAAAGAAACCTGAAATATTGGCGTAGTTTTACTACTACTAGTTATAATAACAGCCTTCGTAG…
	B1681 -??????????????????????????????????????????????AACTCAGCATTAGTTGACCTTCCAACACCATCCAACATCTCATCATGATGAAACTTTGGATCCCTCTTAGGACTATGCTTAATTACCCAAATCCTAACAGGACTATTTTTAGCTATACATTACACCTCAGACATTACAACCGCATTTTCATCAGTAACTCATATCTGCCGGGACGTAAATAATGGCTGATTTATCCGAAATATGCACGCCAACGGAGCATCATTCTTCTTTATTTGTATCTATATACATATTGCCCGAGGCCTATACTACGGATCTTACCTTTATGTAAAAACATGAAATGTCGGCGTTATTCTGCTACTATTAGTTATAATAGCAGCCTTCGTTG…
	B1682 -??????????????????????????????????????????????AACTCAGCATTAGTTGACCTTCCAACACCATCCAACATCTCATCATGATGAAACTTTGGATCCCTCTTAGGACTATGCTTAATTACCCAAATCCTAACAGGACTATTTTTAGCTATACATTACACCTCAGACATTACAACCGCATTCTCATCAGTAACTCATATCTGCCGGGACGTAAATAATGGCTGATTTATCCGAAATATGCACGCCAACGGAGCATCATTCTTCTTTATTTGTATCTATATACATATTGCCCGAGGCCTATACTACGGATCTTACCTTTATGTAAAAACATGAAATGTCGGCGTTATTCTGCTACTATTAGTTATAATAGCAGCCTTCGTTG…
	B1519 -??????????????????????????????????????????????AACGAAGCACTAATTGACCTACCCACACCAAGTAATATTTCTGCATGATGAAATTTTGGATCCTTACTAGGACTATGCTTAATTATACAAATCCTAACAGGCCTATTTTTAGCTATACATTTCACCTCTGATATTTCCACCGCATTTTCATCAGTAGTTCACATCTGCCGAGATGTTAATTACGGATGACTAGTCCGCAACATCCACGCCAATGGGGCATCATTCTTCTTCATCTGTATCTACATGCACATTGCCCGAGGCCTATATTATGGATCCTTTCTTTATAAAGAAACCTGAAATATTGGTGTAGTCTTATTATTATTAGTTATAATAACAGCTTTTGTAG…
	B1520 -??????????????????????????????????????????????AACGAAGCACTAATTGACCTACCCACACCAAGTAATATTTCTGCATGATGAAATTTTGGATCCCTACTAGGACTATGCTTAATTACACAAATCCTAACAGGCCTATTTTTAGCTATACATTTCACCTCTGATATTTCCACCGCATTTTCATCAGTAGTTCACATCTGCCGAGATGTTAATTACGGATGACTAGTCCGCAACATCCACGCCAATGGGGCATCATTCTTCTTCATCTGTATCTACATGCACATTGCCCGAGGCCTATATTATGGATCCTTTCTTTATAAAGAAACCTGAAATATTGGTGTAGTCTTATTATTATTAGTTATAATAACAGCTTTTGTAG…
	B1637 -??????????????????????????????????????????????AATGAAGCACTAGTAGATTTACCTGCACCGTCCAACATTTCTTCGTGATGAAATTTCGGATCCTTATTAGGACTATGCTTAATTACCCAAATCCTAACAGGCCTATTCCTAGCTATGCACTATACCTCCGACATTTCAACCGCATTTTCATCAGTAGTACACGTCTGCCGAGATGTTAATTATGGCTGGCTAATCCGTAATGTCCACGCCAATGGAGCATCATTTTTCTTTATCTGTATTTTTATGCATATTGCCCGAGGTCTTTATTATGGTTCTTACCTTTACAAAGAAACATGGAATATTGGAGTGGCCTTATTTCTACTGGTTATAATAACAGCTTTTGTAG…
	B1641 -??????????????????????????????????????????????AATGAAGCACTAGTAGATTTACCTGCACCGTCCAACATTTCTTCGTGATGAAATTTCGGATCCTTATTAGGACTATGCTTAATTACCCAAATCCTAACAGGCCTATTCCTAGCTATGCACTATACCTCCGACATTTCAACCGCATTTTCATCAGTAGTACACGTCTGCCGAGATGTTAATTATGGCTGGCTAATCCGTAATGTCCACGCCAATGGAGCATCATTTTTCTTTATCTGTATTTTTATGCATATTGCCCGAGGTCTTTATTATGGTTCTTACCTTTACAAAGAAACATGGAATATTGGAGTGGCCTTATTTCTACTGGTTATAATAACAGCTTTTGTAG…
	B1583 -??????????????????????????????????????????????AACGAAGCATTAGTCGACCTACCAACACCCTCCAACATTTCCACAATATGAAACTTTGGGTCCCTATTAGGACTATGCTTAATTACCCAAATCCTAACAGGGCTGTTCTTGTCTATACACTATACCTCAGATATTTCAACCGCATTCTCATCAGTAGTACACATTTGCCGAGACGTAAACTATGGTTGACTAATCCGTAATGTTCACGCCAACGGAGCATCATTCTTTTTCATCTGCCTTTATATACATATTGCTCGAGGCCTATACTATGGGTCCTACCTCTACAAAGAAACCTGAAATATTGGTGTAGTACTATTTTTACTAGTTATAATAACAGCCTTCGTAG…
	B1586 -??????????????????????????????????????????????AACGAAGCATTAGTCGACCTACCAACACCCTCCAACATTTCCACAATATGAAACTTTGGGTCCCTATTAGGACTATGCTTAATTACCCAAATCCTAACAGGGCTGTTCTTGTCTATACACTATACCTCAGATATTTCAACCGCATTCTCATCAGTAGTACACATTTGCCGAGACGTAAACTATGGTTGACTAATCCGTAATGTTCACGCCAACGGAGCATCATTCTTTTTCATCTGCCTTTATATACATATTGCTCGAGGCCTATACTATGGGTCCTACCTCTACAAAGAAACCTGAAATATTGGTGTAGTACTATTTTTACTAGTTATAATAACAGCCTTCGTAG…
	B1536 -??????????????????????????????????????????????AATGAAGCACTAGTTGATTTACCCGCACCATCAAATATCTCCTCATGATGAAACTTCGGATCCCTACTAGGGTTATGCTTAATTACACAAATTCTAACAGGCCTATTCTTAGCTATACACTACACCTCAGACATCTCAACCGCATTTTCATCAGTAACCCACCTATGTCGAGACGTAAACTATGGCTGACTAATCCGTAATGTACATGCTAACGGAGCGTCATTCTTCTTTATTTGTATTTATATACATATTGCCCGAGGCCTATACTATGGATCCTACCTCTACAAAGAAACCTGAAACATTGGTGTCGTATTACTGCTACTAGTTATAATGACAGCTTTCGTGG…
	B1572 -??????????????????????????????????????????????AATGAAGCACTAGTTGATTTACCCGCACCATCAAATATCTCCTCATGATGAAACTTCGGATCCCTACTAGGATTATGCTTAATTACACAAATTCTAACAGGCCTATTCTTAGCTATACACTACACCTCAGACATCTCAACCGCATTTTCATCAGTAACCCACCTATGTCGAGACGTAAACTATGGCTGACTAATCCGTAATGTACATGCTAACGGAGCGTCATTCTTCTTTATTTGTATTTATATACATATTGCCCGAGGCCTATACTATGGATCCTACCTCTACAAAGAAACCTGAAACATTGGTGTCGTATTACTGCTACTAGTTATAATGACAGCTTTCGTGG…
	CRPCT1 -??????????????????????????????????????????????AACGAATCATTAATTGAGTTACCTACACCATACAATATTTCCTCGTGATGAAATTTTGGATCCCTCTTAGGATTATGCTTAATCACCCAAATCTTAACAGGCCTATTTCTAGCCATACATTACACCTCTGACATCTCAACAGCATTCTCATCAGTAGTTCACATCTGCCGAGATATTAATTATGGATGACTAGTCCGCAACATTCACGCCAACGGAGCATCATTCTTCTTCATCTGCATTTATATACATATTGCCCGAGGCCTATATTATGGATCCTACCTTTACAAAGAAACCTGAAATATTGGAGTAGTACTACTACTATTAGTCATAATAACAGCCTTTGTG…
	CRPCT3 -??????????????????????????????????????????????AACGAAGCATTAGTTGACTTACCAGCACCATCCAACATCTCCTCATGATGAAACTTTGGGTCCCTACTAGGACTATGCTTAATTATACAAATCCTAACAGGATTATTTTTAGCTATACATTACACCTCAGACATTTCAACCGCATTCTCATCAGTAAATCACATTTGCCGAGATGTAAATTACGGCTGACTAATCCGTAATATACACGCCAACGGCGCATCATTCTTTTTCATCTGTATTTATATACATATTGCTCGAGGCCTATACTATGGATCCTACCTTTACAAAGAAACATGAAACATTGGTGTAGTACTATTACTACTAGTCATAATAACAGCTTTCGTA…
	KY595071 -???????????????????????????????????????????????????????????TTGATTTACCAACCCCATCCAACATCTCTTCATGATGAAACTTTGGATCCCTTTTAGGATTATGCTTAATTACTCAAATCCTAACAGGGCTATTTTTAGCCATACACTATACCTCAGACATTTCAACCGCATTCTCATCAGTAACCCATATTTGCCGGGACGTAAATAACGGTTGATTTATTCGAAATATGCATGCCAACGGAGCATCATTCTTCTTTATTTGCATTTATATACATATTGCCCGAGGCCTATATTACGGGTCCTACCTTTACGTAAAGACATGAAATGTTGGCGTAATCCTATTACTACTAGTCATAATAGCAGCCTTCG…
	AF180841_Barbus_nyanzae_Kenya -----------------------------------------------------------------------------------------------------------TCCCTCTTAGGATTATGCTTAATTACCCAAATCTTAACAGGCCTATTTCTAGCCATACATTACACCTCTGACATCTCAACAGCATTCTCATCAGTAGTTCACATCTGCCGAGATATTAATTATGGATGACTAGTCCGCAACATTCACGCCAACGGAGCATCATTCTTCTTCATCTGCATTTATATACATATTGCCCGAGGCCTATATTATGGATCCTACCTTTACAAAGAAACCTGAAATATTGGAGTAGTACTACTACTAT…
	KP712168_Barbus_kerstenii -----------------------------------------------------------------------------------------------------------TCCCTACTAGGACTATGCTTAATTACACAAATTCTAACAGGCCTATTCTTAGCTATACACTACACCTCGGACATCTCAACCGCATTTTCATCAGTAACTCATTTATGCCGAGACGTAAATTATGGCTGACTAATCCGTAACGTACACGCCAACGGAGCATCATTCTTCTTCATCTGTATTTATATACATATTGCTCGAGGCCTATACTATGGCTCTTACCTTTATAAAGAAACCTGAAACATTGGTGTTATGCTACTGCTACTAGT…
	KT199308_Barbus_kerstenii_3_Tanzania -----------------------------------------------------------------------------------------------------------TCCCTACTAGGGTTATGCTTAATTACACAAATCCTAACAGGCCTATTCTTAGCTATACACTACACCTCGGACATCTCAACCGCATTTTCATCAGTGGTCCATCTATGCCGAGACGTAAATTATGGCTGATTAATCCGTAATATACACGCCAACGGAGCATCATTCTTCTTTATCTGTATTTATATACATATTGCCCGAGGCCTATATTATGGGTCCTATCTTTACAAAGAAACCTGAAATATTGGCGTTGTACTA…
	KT199307_Barbus_kerstenii_2_Tanzania -----------------------------------------------------------------------------------------------------------TCCCTACTAGGATTATGCTTAATTACACAAATCCTAACAGGCCTATTCTTAGCCATACACTATACCTCGGACATCTCAACCGCATTTTCATCAGTGGTCCATCTATGCCGAGACGTAAATTATGGCTGATTAATCCGTAATATACATGCCAACGGAGCATCATTTTTCTTTATCTGTATTTATATACACATCGCCCGAGGCCTATATTATGGATCCTATCTCTACAAAGAAACCTGAAACATTGGTGTCGTATTA…
	KT199309_Barbus_laticeps -----------------------------------------------------------------------------------------------------------TCTCTACTAGGACTATGCTTAATTACACAAATTTTAACAGGCCTATTCTTAGCCATACACTATACTTCAGACATCTCAACCGCATTTTCATCAGTAGCCCACATTTGTCGAGATGTAAATCAAGGTTGATTAATCCGTAACGTACACGCTAACGGAGCATCATTCTTTTTCATCTGCATTTACATACATATTGCACGGGGCCTATATTACGGGTCTTATCTATACAAAGAAACCTGAAATATTGGTGTAATTTTACTACTACTAGTT…
	KT199310_Barbus_paludinosus_1_Tanzania -----------------------------------------------------------------------------------------------------------TCCCTCTTAGGGCTATGCTTAGTTACCCAAATCCTAACAGGACTATTTTTAGCTATACATTACACCTCAGACATTACAACCGCATTCTCATCAGTAACTCATATCTGCCGGGACGTAAATAATGGCTGATTTATCCGAAATATGCACGCCAACGGAGCATCATTCTTCTTTATTTGTATCTACATACATATTGCCCGAGGCCTATACTACGGATCTTACCTTTATGTAAAAACATGAAATGTCGGCGTTATTC…
	AF287437_1 -----ATGGCAAGCCTACGCAAAACACACCCCTTATTAAAAACTGCTAATTCAGCATTAGTTGATTTACCAACACCATCCAATATCTCCTCAATGTGAAACTTTGGATCCCTTCTAGGACTATGCTTAATTACCCAAATTCTAACAGGACTATTTTTAGCTATACACTATACCTCAGACATTTCAACCGCATTCTCATCAGTAACTCACATTTGCCGTGATGTAAATAACGGCTGACTAATTCGAAACTTACATGCCAATGGAGCATCATTCTTCTTTATCTGTATTTACATACATATTGCCCGAGGCCTATATTATGGGTCTTATCTTTACGTAAAAACATGAAATGTAGGCGTTGTCCTATTATTATTAGTTATAATAGCAGCATT…
	KT199311_Barbus_paludinosus_2_Tanzania -----------------------------------------------------------------------------------------------------------TCCCTCTTAGGGCTATGCTTAGTTACCCAAATCCTAACAGGACTATTTTTAGCTATACATTACACCTCAGACATTACAACCGCATTCTCATCAGTAACTCATATCTGCCGGGACGTAAATAATGGCTGATTTATCCGAAATATGCACGCCAACGGAGCATCATTCTTCTTTATTTGTATCTACATACATATTGCCCGAGGCCTATACTACGGATCTTACCTTTATGTAAAAACATGAAATGTCGGCGTTATTC…
	BNZC1 GACCCTATGGCAGCCTACGCAAAACACACCCTTTAATTAAAATTGCTAACGAAGCATTAGTTGACTTACCAGCACCATCCAACATCTCCTCATGATGAAACTTTGGGTCCCTACTAGGACTATGCTTAATTATACAAATCCTAACAGGATTATTTTTAGCTATACATTACACCTCAGACATTTCAACCGCATTCTCATCAGTAAATCACATTTGCCGAGATGTAAATTACGGCTGACTAATCCGTAATATACACGCCAACGGCGCATCATTCTTTTTCATCTGTATTTATATACATATTGCTCGAGGCCTATACTATGGATCCTACCTTTACAAAGAAACATGAAACATTGGTGTAGTACTATTACTACTAGTCATAATAACAGCTTTCGTAG…
	Nmy1KJ --CCCTATGGCAGCCTACGCAAAACACACCCTTTAATTAAAATTGCTAACGAAGCATTAGTTGACTTACCAGCACCATCCAACATCTCCTCATGATGAAACTTTGGGTCCCTACTAGGACTATGCTTAATTATACAAATCCTAACAGGATTATTTTTAGCTATACATTACACCTCAGACATTTCAACCGCATTCTCATCAGTAAATCACATTTGCCGAGATGTAAATTACGGCTGACTAATCCGTAATATACACGCCAACGGCGCATCATTCTTTTTCATCTGTATTTATATACATATTGCTCGAGGCCTATACTATGGATCCTACCTTTACAAAGAAACATGAAACATTGGTGTAGTACTATTACTACTAGTCATAATAACAGCTTTCGTA…
	Nmy2KJ -ACCCTATGGCAGCCTACGCAAAACACACCCTTTAATTAAAATTGCTAACGAAGCATTAGTTGACTTACCAGCACCATCCAACATCTCCTCATGATGAAACTTTGGGTCCCTACTAGGACTATGCTTAATTATACAAATCCTAACAGGATTATTTTTAGCTATACATTACACCTCAGACATTTCAACCGCATTCTCATCAGTAAATCACATTTGCCGAGATGTAAATTACGGCTGACTAATCCGTAATATACACGCCAACGGCGCATCATTCTTTTTCATCTGTATTTATATACATATTGCTCGAGGCCTATACTATGGATCCTACCTTTACAAAGAAACATGAAACATTGGTGTAGTACTATTACTACTAGTCATAATAACAGCTTTCGTA…
	Pld3UF AACACTATGGCAGCCTGCGCAAAACACAACCCCTATTAAAAACTGCTAACTCAGCATTAGTTGACCTTCCAACACCATCCAACATCTCATCATGATGAAACTTTGGATCCCTCTTAGGGCTATGCTTAATTACCCAAATCCTAACAGGACTATTTTTAGCTATACACTACACCTCAGACATTACAACCGCATTCTCATCAGTAACTCATATCTGCCGGGACGTGAATAATGGCTGATTTATCCGAAATATGCACGCCAACGGAGCATCATTCTTCTTTATTTGTATCTATATACATATTGCCCGAGGCCTATACTACGGATCTTACCTTTATGTAAAAACATGAAATGTCGGCGTTATTCTGCTACTATTAGTTATAATAGCAGCCTTCGTT…
	UFNPLD2_MM ---------------------------------------------------------------------------CATCCAACATCTCATCATGATGAAACTTTGGATCCCTCTTAGGGCTATGCTTAATTACCCAAATCCTAACAGGACTATTTTTAGCTATACACTACACCTCAGACATTACAACCGCATTCTC?TCAGTAACTCATATCTGCCGGGACGTGAATAATGGCTGATTTATCCGAAATATGCACGCC?ACGGAGCATCATTCTTCTTTATTTGTATCTATATACATATTGCCCGAGGCCTATACTACGGATCTTACCTTTATGTAAAAACATGAAATGTCGGCGTTATTCTGCTACTATTAGTTATAATAGCAGCCTT…
	Pld2UF ----TAATGGCAGCCTGCGCAAAACACAACCCCTATTAAAAACTGCTAACTCAGCATTAGTTGACCTTCCAACACCATCCAACATCTCATCATGATGAAACTTTGGATCCCTCTTAGGGCTATGCTTAATTACCCAAATCCTAACAGGACTATTTTTAGCTATACACTACACCTCAGACATTACAACCGCATTCTCATCAGTAACTCATATCTGCCGGGACGTGAATAATGGCTGATTTATCCGAAATATGCACGCCAACGGAGCATCATTCTTCTTTATTTGTATCTATATACATATTGCCCGAGGCCTATACTACGGATCTTACCTTTATGTAAAAACATGAAATGTCGGCGTTATTCTGCTACTATTAGTTATAATAGCAGCCTTCGTT…
	PLD1KJ --ACTTATGGCAGCCTACGAAAAACCCATCCCTTAATTAAAATTGTTAACGACGCACTAGTTGACTTACCAGCACCTTCAAACATCTCAGTTTGATGAAACTTTGGATCCCTTCTGGGATTATGCTTAATTACCCAAATCCTAACCGGGCTATTCCTAGCCATACACTATACCTCAGACATCTCAACCGCATTCTCATCAGTAACCCACATCTGCCGAGATGTAAATTATGGATGATTAATCCGCAATATTCACGCTAATGGAGCATCATTCTTTTTCATCTGCATTTACATACACATTGCCCGAGGCCTATACTACGGATCCTACCTATATAAAGAAACCTGAAACATCGGAGTAGTCCTCTTACTACTAGTCATAATAACAGCTTTCGTC…
	NZAlt4 --ACTTATGGCAGCCTACGAAAAACCCATCCCTTAATTAAAATTGTTAACGACGCACTAGTTGACTTACCAGCACCTTCAAACATCTCAGTTTGATGAAACTTTGGATCCCTTCTGGGATTATGCTTAATTACCCAAATCCTAACCGGGCTATTCCTAGCCATACACTATACCTCAGACATCTCAACCGCATTCTCATCAGTAACCCACATCTGCCGAGATGTAAATTATGGATGATTAATCCGCAATATTCACGCTAATGGAGCATCATTCTTTTTCATCTGCATTTACATACACATTGCCCGAGGCCTATACTACGGATCCTACCTATATAAAGAAACCTGAAACATCGGAGTAGTCCTCTTACTACTAGTCATAATAACAGCTTTCGTC…
	ASAlt2 -ACTTATGGCAGCCTACGGAAAAACCCATCCCTTAATTAAAATTGTTAACGACGCACTAGTTGACTTACCAGCACCTTCAAACATCTCAGTTTGATGAAACTTTGGATCCCTTCTGGGATTATGCTTAATTACCCAAATCCTAACCGGGCTATTCCTAGCCATACACTATACCTCAGACATCTCAACCGCATTCTCATCAGTAACCCACATCTGCCGAGATGTAAATTATGGATGATTAATCCGCAATATTCACGCTAATGGAGCATCATTCTTTTTCATCTGCATTTACATACACATTGCCCGAGGCCTATACTACGGATCCTACCTATATAAAGAAACCTGAAACATCGGAGTAGTCCTCTTACTACTAGTCATAATAACAGCTTTCGTC…
	KF791273 --------------------------------CTAGCTAAAATTGTTAATGAAGCACTAATCGACCTACCAGCCCCATCCAACATCTCCTCATGATGAAACTTCGGGTCTCTACTAGGACTATGCTTAATTACACAGATTCTAACAGGCCTATTCTTAGCTATACACTATACCTCAGACATTTCAACTGCATTTTCATCAGTAGCCCATATCTGCCGAGACGTAAATTACGGCTGATTAATCCGCAATATACACGCCAACGGGGCATCATTCTTTTTCATCTGTGTCTATATACACATTGCCCGAGGCCTATACTACGGATCTTATCTTTATAAAGAAACCTGAAACATTGGCGTTGTCCTATTACTATTAGTTATAATAACAGCCTTCG…
	KP712169 -----ATGGCAAGCCTACGCAAAATACATCCCCTAGCTAAAATTGTTAATGAAGCACTAATTGACCTACCAGCCCCATCCAACATCTCCTCATGATGAAACTTCGGGTCTCTACTAGGACTATGCTTAATTACACAGATTCTAACAGGCCTATTCTTAGCTATACACTATACCTCAGACATTTCAACTGCATTTTCATCAGTAGCCCATATCTGCCGAGACGTAAATTACGGCTGATTAATCCGCAATATACACGCCAACGGGGCATCATTCTTTTTCATCTGTGTCTATATACACATTGCCCGAGGCCTATACTACGGATCTTATCTTTATAAAGAAACCTGAAACATTGGCGTTGTCCTATTACTATTAGTTATAATAACAGCCTTCG…
	KX178062 -----------------------------CCCCTATTAAAAACTGCTAACTCAGCATTAGTTGACCTTCCAACACCATCCAACATCTCGTCATGATGAAACTTTGGATCCCTTTTAGGGCTATGCTTAATTACCCAAATCCTAACAGGACTATTTTTAGCTATACATTACACCTCAGACATTACGACCGCATTCTCATCAGTAACTCACATCTGCCGAGACGTAAATAATGGCTGATTTATCCGAAATATGCACGCCAACGGAGCATCATTCTTCTTTATTTGTATCTACATACATATTGCCCGAGGCCTGTACTACGGATCTTACCTTTATGTAAAAACATGAAATGTCGGCGTTATCCTGCTACTATTAGTTATAATAGCAGCCTTCG…
	KX178063 -----------------------------CCCCTATTAAAAACTGCTAACTCAGCATTAGTTGACCTTCCAACACCATCCAACATCTCGTCATGATGAAACTTTGGATCCCTTTTAGGGCTATGCTTAATTACCCAAATCCTAACAGGACTATTTTTAGCTATACATTACACCTCAGACATTACGACCGCATTCTCATCAGTAACTCACATCTGCCGAGACGTAAATAATGGCTGATTTATCCGAAATATGCACGCCAACGGAGCATCATTCTTCTTTATTTGTATCTACATACATATTGCCCGAGGCCTGTACTACGGATCTTACCTTTATGTAAAAACATGAAATGTCGGCGTTATCCTGCTACTATTAGTTATAATAGCAGCCTTCG…
	KX178064 -----------------------------CCTTTAATTAAAATTGCTAACGAAGCATTAGTTGACTTACCAGCACCATCCAACATCTCCTCATGATGAAACTTTGGGTCCCTACTAGGACTATGCTTAATTATACAAATCCTAACAGGATTATTTTTAGCTATACATTACACCTCAGACATTTCAACCGCATTCTCATCAGTAAATCACATTTGCCGAGATGTAAATTACGGCTGACTAATCCGTAATATACACGCCAACGGCGCATCATTCTTTTTCATCTGTATTTATATACATATTGCTCGAGGCCTATACTATGGATCCTACCTTTACAAAGAAACATGAAACATTGGTGTAGTACTATTACTACTAGTCATAATAACAGCTTTCG…
	KX178065 -----------------------------CCCCTATTAAAAACTGCTAACTCAGCATTAGTTGACCTTCCAACACCATCCAACATCTCGTCATGATGAAACTTTGGATCCCTTTTAGGGCTATGCTTAATTACCCAAATCCTAACAGGACTATTTTTAGCTATACATTACACCTCAGACATTACGACCGCATTCTCATCAGTAACTCACATCTGCCGAGACGTAAATAATGGCTGATTTATCCGAAATATGCACGCCAACGGAGCATCATTCTTCTTTATTTGTATCTACATACATATTGCCCGAGGCCTGTACTACGGATCTTACCTTTATGTAAAAACATGAAATGTCGGCGTTATCCTGCTACTATTAGTTATAATAGCAGCCTTCG…
	KX178066 -----------------------------CCCCTATTAAAAACTGCTAACTCAGCATTAGTTGACCTTCCAACACCATCCAACATCTCGTCATGATGAAACTTTGGATCCCTTTTAGGGCTATGCTTAATTACCCAAATCCTAACAGGACTATTTTTAGCTATACATTACACCTCAGACATTACGACCGCATTCTCATCAGTAACTCACATCTGCCGAGACGTAAATAATGGCTGATTTATCCGAAATATGCACGCCAACGGAGCATCATTCTTCTTTATTTGTATCTACATACATATTGCCCGAGGCCTGTACTACGGATCTTACCTTTATGTAAAAACATGAAATGTCGGCGTTATCCTGCTACTATTAGTTATAATAGCAGCCTTCG…
	KX178067 -----------------------------CCCCTATTAAAA?CTGCTAACTCAGCATTAGTTGACCTTCCAACACCATCCAACATCTCGTCATGATGAAACTTTGGATCCCTTTTAGGGCTATGCTTAATTACCCAAATCCTAACAGGACTATTTTTAGCTATACATTACACCTCAGACATTACGACCGCATTCTCATCAGTAACTCACATCTGCCGAGACGTAAATAATGGCTGATTTATCCGAAATATGCACGCCAACGGAGCATCATTCTTCTTTATTTGTATCTACATACATATTGCCCGAGGCCTGTACTACGGATCTTACCTTTATGTAAAAACATGAAATGTCGGCGTTATCCTGCTACTATTAGTTATAATAGCAGCCTTCG…
	KX178068 -----------------------------CCCCTATTAAAAACTGCTAACTCAGCATTAGTTGACCTTCCAACACCATCCAACATCTCGTCATGATGAAACTTTGGATCCCTTTTAGGGCTATGCTTAATTACCCAAATCCTAACAGGACTATTTTTAGCTATACATTACACCTCAGACATTACGACCGCATTCTCATCAGTAACTCACATCTGCCGAGACGTAAATAATGGCTGATTTATCCGAAATATGCACGCCAACGGAGCATCATTCTTCTTTATTTGTATCTACATACATATTGCCCGAGGCCTGTACTACGGATCTTACCTTTATGTAAAAACATGAAATGTCGGCGTTATCCTGCTACTATTAGTTATAATAGCAGCCTTCG…
	KX178069 -----------------------------CCCCTATTAAAAACTGCTAACTCAGCATTAGTTGACCTTCCAACACCATCCAACATCTCGTCATGATGAAACTTTGGATCCCTTTTAGGGCTATGCTTAATTACCCAAATCCTAACAGGACTATTTTTAGCTATACATTACACCTCAGACATTACGACCGCATTCTCATCAGTAACTCACATCTGCCGAGACGTAAATAATGGCTGATTTATCCGAAATATGCACGCCAACGGAGCATCATTCTTCTTTATTTGTATCTACATACATATTGCCCGAGGCCTGTACTACGGATCTTACCTTTATGTAAAAACATGAAATGTCGGCGTTATCCTGCTACTATTAGTTATAATAGCAGCCTTCG…
	KX178070 -----------------------------CCCCTATTAAAAACTGCTAACTCAGCATTAGTTGACCTTCCAACACCATCCAACATCTCGTCATGATGAAACTTTGGATCCCTTTTAGGGCTATGCTTAATTACCCAAATCCTAACAGGACTATTTTTAGCTATACATTACACCTCAGACATTACGACCGCATTCTCATCAGTAACTCACATCTGCCGAGACGTAAATAATGGCTGATTTATCCGAAATATGCACGCCAACGGAGCATCATTCTTCTTTATTTGTATCTACATACATATTGCCCGAGGCCTGTACTACGGATCTTACCTTTATGTAAAAACATGAAATGTCGGCGTTATCCTGCTACTATTAGTTATAATAGCAGCCTTCG…
	KX178071 -----------------------------CCTTTAATTAAAATTGCTAACGAAGCATTAGTTGACTTACCAGCACCATCCAACATCTCCTCATGATGAAACTTTGGGTCCCTACTAGGACTATGCTTAATTATACAAATCCTAACAGGATTATTTTTAGCTATACATTACACCTCAGACATTTCAACCGCATTCTCATCAGTAAATCACATTTGCCGAGATGTAAATTACGGCTGACTAATCCGTAATATACACGCCAACGGCGCATCATTCTTTTTCATCTGTATTTATATACATATTGCTCGAGGCCTATACTATGGATCCTACCTTTACAAAGAAACATGAAACATTGGTGTAGTACTATTACTACTAGTCATAATAACAGCTTTCG…
	KX178072 -----------------------------CCCCTAACCAAAATTGTTAATGAAGCACTAATTGATCTACCAGCACCATCCAATATCTCCTCATGATGAAACTTCGGGTCTCTACTAGGATTGTGCTTAATTACACAAATCCTAACAGGCCTATTCTTAGCCATACACTATACCTCGGACATCTCAACCGCATTTTCATCAGTAGTCCATCTATGCCGAGACGTAAATTATGGCTGATTAATCCGTAATATACATGCCAACGGAGCATCATTCTTCTTTATCTGTATTTATATGCACATCGCCCGAGGCCTATATTATGGGTCCTATCTCTACAAAGAAACCTGAAACATTGGTGTCGTACTACTACTACTAGTTATAATAACAGCTTTCG…
	KX178073 -----------------------------CCCCTATTAAAAACTGCTAACTCAGCATTAGTTGACCTTCCAACACCATCCAACATCTCGTCATGATGAAACTTTGGATCCCTTTTAGGGCTATGCTTAATTACCCAAATCCTAACAGGACTATTTTTAGCTATACATTACACCTCAGACATTACGACCGCATTCTCATCAGTAACTCACATCTGCCGAGACGTAAATAATGGCTGATTTATCCGAAATATGCACGCCAACGGAGCATCATTCTTCTTTATTTGTATCTACATACATATTGCCCGAGGCCTCTACTACGGATCTTACCTTTATGTAAAAACATGAAATGTCGGCGTTATCCTGCTACTATTAGTTATAATAGCAGCCTTCG…
	KX178074 -----------------------------CCCCTATTAAAAACTGCTAACTCAGCATTAGTTGACCTTCCAACACCATCCAACATCTCGTCATGATGAAACTTTGGATCCCTTTTAGGGCTATGCTTAATTACCCAAATCCTAACAGGACTATTTTTAGCTATACATTACACCTCAGACATTACGACCGCATTCTCATCAGTAACTCACATCTGCCGAGACGTAAATAATGGCTGATTTATCCGAAATATGCACGCCAACGGAGCATCATTCTTCTTTATTTGTATCTACATACATATTGCCCGAGGCCTGTACTACGGATCTTACCTTTATGTAAAAACATGAAATGTCGGCGTTATCCTGCTACTATTAGTTATAATAGCAGCCTTCG…
	KX178075 -----------------------------CCCCTATTAAAAACTGCTAACTCAGCATTAGTTGACCTTCCAACACCATCCAACATCTCGTCATGATGAAACTTTGGATCCCTTTTAGGGCTATGCTTAATTACCCAAATCCTAACAGGACTATTTTTAGCTATACATTACACCTCAGACATTACGACCGCATTCTCATCAGTAACTCACATCTGCCGAGACGTAAATAATGGCTGATTTATCCGAAATATGCACGCCAACGGAGCATCATTCTTCTTTATTTGTATCTACATACATATTGCCCGAGGCCTGTACTACGGATCTTACCTTTATGTAAAAACATGAAATGTCGGCGTTATCCTGCTACTATTAGTTATAATAGCAGCCTTCG…
	KX178076 -----------------------------CCCCTATTAAAAACTGCTAACTCAGCATTAGTTGACCTTCCAACACCATCCAACATCTCGTCATGATGAAACTTTGGATCCCTTTTAGGGCTATGCTTAATTACCCAAATCCTAACAGGACTATTTTTAGCTATACATTACACCTCAGACATTACGACCGCATTCTCATCAGTAACTCACATCTGCCGAGACGTAAATAATGGCTGATTTATCCGAAATATGCACGCCAACGGAGCATCATTCTTCTTTATTTGTATCTACATACATATTGCCCGAGGCCTGTACTACGGATCTTACCTTTATGTAAAAACATGAAATGTCGGCGTTATCCTGCTACTATTAGTTATAATAGCAGCCTTCG…
	KX178077 -----------------------------CCCCTATTAAAAACTGCTAACTCAGCATTAGTTGACCTTCCAACACCATCCAACATCTCGTCATGATGAAACTTTGGATCCCTTTTAGGGCTATGCTTAATTACCCAAATCCTAACAGGACTATTTTTAGCTATACATTACACCTCAGACATTACGACCGCATTCTCATCAGTAACTCACATCTGCCGAGACGTAAATAATGGCTGATTTATCCGAAATATGCACGCCAACGGAGCATCATTCTTCTTTATTTGTATCTACATACATATTGCCCGAGGCCTGTACTACGGATCTTACCTTTATGTAAAAACATGAAATGTCGGCGTTATCCTGCTACTATTAGTTATAATAGCAGCCTTCG…
	KX178078 -----------------------------CCTTTAATTAAAATTGCTAACGAAGCATTAGTTGACTTACCAGCACCATCCAACATCTCCTCATGATGAAACTTTGGGTCCCTACTAGGACTATGCTTAATTATACAAATCCTAACAGGATTATTTTTAGCTATACATTACACCTCAGACATTTCAACCGCATTCTCATCAGTAAATCACATTTGCCGAGATGTAAATTACGGCTGACTAATCCGTAATATACACGCCAACGGCGCATCATTCTTTTTCATCTGTATTTATATACATATTGCTCGAGGCCTATACTATGGATCCTACCTTTACAAAGAAACATGAAACATTGGTGTAGTACTATTACTACTAGTCATAATAACAGCTTTCG…
	KX178079 -----------------------------CCCCTAATTAAAATCGCCAACGAAGCACTAATTGACCTACCCACACCAAGTAATATTTCTGCATGATGAAATTTTGGATCCTTACTAGGACTATGCTTAATTATACAAATCCTAACAGGCCTATTTTTAGCTATACATTTCACCTCTGATATTTCCACCGCATTTTCATCAGTAGTTCACATCTGCCGAGATGTTAATTACGGATGACTAGTCCGCAACATCCACGCCAATGGGGCATCATTCTTCTTCATCTGTATCTACATGCACATTGCCCGAGGCCTATATTATGGATCCTTTCTTTATAAAGAAACCTGAAATATTGGTGTAGTCTTATTATTATTAGTTATAATAACAGCTTTTG…
	KX178080 -----------------------------CCCCTAATTAAAATCGCCAACGAAGCACTAATTGACCTACCCACACCAAGTAATATTTCTGCATGATGAAATTTTGGATCCCTACTAGGACTATGCTTAATTACACAAATCCTAACAGGCCTATTTTTAGCTATACATTTCACCTCTGATATTTCCACCGCATTTTCATCAGTAGTTCACATCTGCCGAGATGTTAATTACGGATGACTAGTCCGCAACATCCACGCCAATGGGGCATCATTCTTCTTCATCTGTATCTACATGCACATTGCCCGAGGCCTATATTATGGATCCTTTCTTTATAAAGAAACCTGAAATATTGGTGTAGTCTTATTATTATTAGTTATAATAACAGCTTTTG…
	KX178081 -----------------------------CCCCTATTAAAAACTGCTAATTCAGCATTAGTTGATTTACCAACCCCATCCAACATCTCTTCATGATGAAACTTTGGATCCCTTTTAGGATTATGCTTAATTACTCAAATCCTAACAGGGCTATTTTTAGCCATACACTATACCTCAGACATTTCAACCGCATTCTCATCAGTAACCCATATTTGCCGGGACGTAAATAACGGTTGATTTATTCGAAATATGCATGCCAACGGAGCATCATTCTTCTTTATTTGCATTTATATACATATTGCCCGAGGCCTATATTACGGGTCCTACCTTTACGTAAAGACATGAAATGTTGGCGTAATCCTATTACTACTAGTCATAATAGCAGCCTTCG…
	KX178082 -----------------------------CCCCTATTAAAA?CTGCTAATTCAGCATTAGTTGATTTACCAACCCCATCCAACATCTCTTCATGATGAAACTTTGGATCCCTTTTAGGATTATGCTTAATTACTCAAATCCTAACAGGGCTATTTTTAGCCATACACTATACCTCAGACATTTCAACCGCATTCTCATCAGTAACCCATATTTGCCGGGACGTAAATAACGGTTGATTTATTCGAAATATGCATGCCAACGGAGCATCATTCTTCTTTATTTGCATTTATATACATATTGCCCGAGGCCTATATTACGGGTCCTACCTTTACGTAAAGACATGAAATGTTGGCGTAATCCTATTACTACTAGTCATAATAGCAGCCTTCG…
	KX178083 -----------------------------CCCCTATTAAAAACTGCTAATTCAGCATTAGTTGATTTACCAACCCCATCCAACATCTCTTCATGATGAAACTTTGGATCCCTTTTAGGATTATGCTTAATTACTCAAATCCTAACAGGGCTATTTTTAGCCATACACTATACCTCAGACATTTCAACCGCATTCTCATCAGTAACCCATATTTGCCGGGACGTAAATAACGGTTGATTTATTCGAAATATGCATGCCAACGGAGCATCATTCTTCTTTATTTGCATTTATATACATATTGCCCGAGGCCTATATTACGGGTCCTACCTTTACGTAAAGACATGAAATGTTGGCGTAATCCTATTACTACTAGTCATAATAGCAGCCTTCG…
	KX178084 -----------------------------CCCCTAATTAAAATCGCCAACGAAGCACTAATTGACCTACCCACACCAAGTAATATTTCTGCATGATGAAATTTTGGATCCTTACTAGGACTATGCTTAATTACACAAATCCTAACAGGCCTATTTTTAGCTATACATTTCACCTCTGATATTTCCACCGCATTTTCATCAGTAGTTCACATCTGCCGAGATGTTAATTACGGATGACTAGTCCGCAACATCCACGCCAATGGGGCATCATTCTTCTTCATCTGTATCTACATGCACATTGCCCGAGGCCTATATTATGGATCCTTTCTTTATAAAGAAACCTGAAATATTGGTGTAGTCTTATTATTATTAGTTATAATAACAGCTTTTG…
	KX178085 -----------------------------CCCCTAATTAAAATCGCCAACGAAGCACTAATTGACCTACCCACACCAAGTAATATTTCTGCATGATGAAATTTTGGATCCTTACTAGGACTATGCTTAATTATACAAATCCTAACAGGCCTATTTTTAGCTATACATTTCACCTCTGATATTTCCACCGCATTTTCATCAGTAGTTCACATCTGCCGAGATGTTAATTACGGATGACTAGTCCGCAACATCCACGCCAATGGGGCATCATTCTTCTTCATCTGTATCTACATGCACATTGCCCGAGGCCTATATTATGGATCCTTTCTTTATAAAGAAACCTGAAATATTGGTGTAGTCTTATTATTATTAGTTATAATAACAGCTTTTG…
	KX178086 -----------------------------CCCCTAATTAAAATCGCCAACGAAGCACTAATTGACCTACCCACACCAAGTAATATTTCTGCATGATGAAATTTTGGATCCTTACTAGGACTATGCTTAATTACACAAATCCTAACAGGCCTATTTTTAGCTATACATTTCACCTCTGATATTTCCACCGCATTTTCATCAGTAGT?CACATCTGCCGAGATGTAAATTACGGATGACTAGTCCGCAACATCCACGCCAATGGGGCATCATTCTTCTTCATCTGTATCTACATGCACATTGCCCGAGGCCTATATTATGGATCCTTTCTTTATAAAGAAACCTGAAATATTGGTGTAGTCTTATTATTATTAGTTATAATAACAGCTTTTG…
	KX178087 --------------------------------TTAATTAAAATTGGTAATGAAGCACTAGTAGATTTACCTGCACCGTCCAACATTTCTTCGTGATGAAATTTCGGATCCTTATTAGGACTATGCTTAATTACCCAAATCCTAACAGGCCTATTCCTAGCTATGCACTATACCTCCGACATTTCAACCGCATTTTCATCAGTAGTACACGTCTGCCGAGATGTTAATTATGGCTGGCTAATCCGTAATGTCCACGCCAATGGAGCATCATTTTTCTTTATCTGTATTTTTATGCATATTGCCCGAGGTCTTTATTATGGTTCTTACCTTTACAAAGAAACATGGAATATTGGAGTGGCCTTATTTCTACTGGTTATAATAACAGCTTTTG…
	KX178088 ------------------------------------TTAAAGCTGGTAACGAAGCATTAATCGACCTACCAACACCCTCCAACATTTCCACAATATGAAACTTTGGGTCCCTATTAGGACTATGCTTAATTACCCAAATCCTAACAGGGCTGTTCTTGTCTATACACTATACCTCAGATATTTCAACCGCATTCTCATCAGTAGTACACATTTGCCGAGACGTAAACTATGGTTGACTAATCCGTAATGTTCACGCCAACGGAGCATCATTCTTTTTCATCTGCCTTTATATACATATTGCTCGAGGCCTATACTATGGGTCCTACCTCTACAAAGAAACCTGAAATATTGGTGTAGTACTATTTTTACTAGTTATAATAACAGCCTTCG…
	KX178089 -----------------------------CCCCTAATTAAAGCTGGTAACGAAGCATTAGTCGACCTACCAACACCCTCCAACATTTCCACAATATGAAACTTTGGGTCCCTATTAGGACTATGCTTAATTACCCAAATCCTAACAGGGCTGTTCTTGTCTATACACTATACCTCAGATATTTCAACCGCATTCTCATCAGTAGTACACATTTGCCGAGACGTAAACTATGGTTGACTAATCCGTAATGTTCACGCCAACGGAGCATCATTCTTTTTCATCTGCCTTTATATACATATTGCTCGAGGCCTATACTATGGGTCCTACCTCTACAAAGAAACCTGAAATATTGGTGTAGTACTATTTTTACTAGTTATAATAACAGCCTTCG…
	KX178090 -----------------------------CCCCTAATCAAAATTGTCAATGAAGCACTAGTTGATTTACCCGCACCATCAAATATCTCCTCATGATGAAACTTCGGATCCCTACTAGGGTTATGCTTAATTACACAAATTCTAACAGGCCTATTCTTAGCTATACACTACACCTCAGACATCTCAACCGCATTTTCATCAGTAACCCACCTATGTCGAGACGTAAACTATGGCTGACTAATCCGTAATGTACATGCTAACGGAGCGTCATTCTTCTTTATTTGTATTTATATACATATTGCCCGAGGCCTATACTATGGATCCTACCTCTACAAAGAAACCTGAAACATTGGTGTCGTATTACTGCTACTAGTTATAATGACAGCTTTCG…
	KX178091 -----------------------------CCCCTAGCTAAAATCGTTAATGAAGCACTAGTAGACCTGCCAGCACCATCTAACATCTCCTCATGATGAAACTTCGGATCTCTACTAGGACTATGCTTAGTTACACAAATTTTAACAGGCCTATTCTTAGCCATACACTATACCTCAGATATCTCAACCGCATTTTCATCAGTAGCCCACATTTGCCGAGATGTAAATCAAGGTTGATTAATCCGTAATGTACACGCTAACGGAGCATCATTCTTTTTTATCTGTATTTATATACATATTGCACGAGGCCTATATTACGGGTCTTATCTATACAAAGAAACCTGAAATATTGGCGTAGTTTTACTACTACTAGTTATAATAACAGCCTTCG…
	KX178092 -----------------------------CCCCTAGCTAAAATCGTTAATGAAGCACTAGTAGACCTGCCAGCACCATCTAACATCTCCTCATGATGAAACTTCGGATCTCTACTAGGACTATGCTTAGTTACACAAATTTTAACAGGCCTATTCTTAGCCATACACTATACCTCAGATATCTCAACCGCATTTTCATCAGTAGCCCACATTTGCCGAGATGTAAATCAAGGTTGATTAATCCGTAACGTACACGCTAACGGAGCATCATTCTTTTTTATCTGTATTTATATACATATTGCACGAGGCCTATATTACGGGTCTTATCTATACAAAGAAACCTGAAATATTGGCGTAGTTTTACTACTACTAGTTATAATAACAGCCTTCG…
	KX178093 -----------------------------CCCCTAATTAAAGCTGGTAACGAAGCATTAGTCGACCTACCAACACCCTCCAACATTTCCACAATATGAAACTTTGGGTCCCTATTAGGACTATGCTTAATTACCCAAATCCTAACAGGGCTGTTCTTGTCTATACACTATACCTCAGATATTTCAACCGCATTCTCATCAGTAGTACACATTTGCCGAGACGTAAACTATGGTTGACTAATCCGTAATGTTCACGCCAACGGAGCATCATTCTTTTTCATCTGCCTTTATATACATATTGCTCGAGGCCTATACTATGGGTCCTACCTCTACAAAGAAACCTGAAATATTGGTGTAGTACTATTTTTACTAGTTATAATAACAGCCTTCG…
	KX178094 -----------------------------CCCCTAATTAAAGCTGGTAACGAAGCATTAGTCGACCTACCAACACCCTCCAACATTTCCACAATATGAAACTTTGGGTCCCTATTAGGACTATGCTTAATTACCCAAATCCTAACAGGGCTGTTCTTGTCTATACACTATACCTCAGATATTTCAACCGCATTCTCATCAGTAGTACACATTTGCCGAGACGTAAACTATGGTTGACTAATCCGTAATGTTCACGCCAACGGAGCATCATTCTTTTTCATCTGCCTTTATATACATATTGCTCGAGGCCTATACTATGGGTCCTACCTCTACAAAGAAACCTGAAATATTGGTGTAGTACTATTTTTACTAGTTATAATAACAGCCTTCG…
	KX178095 -----------------------------CCCCTAATCAAAATTGTCAATGAAGCACTAGTTGATTTACCCGCACCATCAAATATCTCCTCATGATGAAACTTCGGATCCCTACTAGGATTATGCTTAATTACACAAATTCTAACAGGCCTATTCTTAGCTATACACTACACCTCAGACATCTCAACCGCATTTTCATCAGTAACCCACCTATGTCGAGACGTAAACTATGGCTGACTAATCCGTAATGTACATGCTAACGGAGCGTCATTCTTCTTTATTTGTATTTATATACATATTGCCCGAGGCCTATACTATGGATCCTACCTCTACAAAGAAACCTGAAACATTGGTGTCGTATTACTGCTACTAGTTATAATGACAGCTTTCG…
	KX178096 -----------------------------CCCTTTATTAAAATTGCTAACGAAGCATTAGTTGACTTACCAGCACCATCCAACATCTCCTCATGATGAAACTTTGGGTCCCTACTAGGACTATGCTTAATTATACAAATCCTAACAGGATTATTTTTAGCTATACATTACACCTCAGACATTTCAACCGCATTCTCATCAGTAAATCACATTTGCCGAGATGTAAATTACGGCTGACTAATCCGTAATATACACGCCAACGGCGCATCATTCTTTTTCATCTGTATTTATATACATATTGCTCGAGGCCTATACTATGGATCCTACCTTTACAAAGAAACATGAAACATTGGTGTAGTACTATTACTACTAGTCATAATAACAGCTTTCG…
	KX178097 -----------------------------CCCTTTATTAAAATTGCTAACGAAGCATTAGTTGACTTACCAGCACCATCCAACATCTCCTCATGATGAAACTTTGGGTCCCTACTAGGACTATGCTTAATTATACAAATCCTAACAGGATTATTTTTAGCTATACATTACACCTCAGACATTTCAACCGCATTCTCATCAGTAAATCACATTTGCCGAGATGTAAATTACGGCTGACTAATCCGTAATATACACGCCAACGGCGCATCATTCTTTTTCATCTGTATTTATATACATATTGCTCGAGGCCTATACTATGGATCCTACCTTTACAAAGAAACATGAAACATTGGTGTAGTACTATTACTACTAGTCATAATAACAGCTTTCG…
	KX178098 --------------------------------------AAAGCTGGTAACGAAGCATTAGTCGACCTACCAACACCCTCCAACATTTCCACAATATGAAACTTTGGGTCCCTATTAGGACTATGCTTAATTACCCAAATCCTAACAGGGCTGTTCTTGTCTATACACTATACCTCAGATATTTCAACCGCATTCTCATCAGTAGTACACATTTGCCGAGACGTAAACTATGGTTGACTAATCCGTAATGTTCACGCCAACGGAGCATCATTCTTTTTCATCTGCCTTTATATACATATTGCTCGAGGCCTATACTATGGGTCCTACCTCTACAAAGAAACCTGAAATATTGGTGTAGTACTATTTTTACTAGTTATAATAACAGCCTTCG…
	KX178099 --------------------------------------AAAGCTGGTAACGAAGCATTAGTCGACCTACCAACACCCTCCAACATTTCCACAATATGAAACTTTGGGTCCCTATTAGGACTATGCTTAATTACCCAAATCCTAACAGGGCTGTTCTTGTCTATACACTATACCTCAGATATTTCAACCGCATTCTCATCAGTAGTACACATTTGCCGAGACGTAAACTATGGTTGACTAATCCGTAATGTTCACGCCAACGGAGCATCATTCTTTTTCATCTGCCTTTATATACATATTGCTCGAGGCCTATACTATGGGTCCTACCTCTACAAAGAAACCTGAAATATTGGTGTAGTACTATTTTTACTAGTTATAATAACAGCCTTCG…
	KX178100 -----------------------------------ATTAAAATTGCTAACGAAGCATTAGTTGACTTACCAGCACCATCCAACATCTCCTCATGATGAAACTTTGGGTCCCTACTAGGACTATGCTTAATTATACAAATCCTAACAGGATTATTTTTAGCTATACATTACACCTCAGACATTTCAACCGCATTCTCATCAGTAAATCACATTTGCCGAGATGTAAATTACGGCTGACTAATCCGTAATATACACGCCAACGGCGCATCATTCTTTTTCATCTGTATTTATATACATATTGCTCGAGGCCTATACTATGGATCCTACCTTTACAAAGAAACATGAAACATTGGTGTAGTACTATTACTACTAGTCATAATAACAGCTTTCG…
	KX178101 -----------------------------CCTTTAATTAAAATTGCTAACGAAGCATTAGTTGACTTACCAGCACCATCCAACATCTCCTCATGATGAAACTTTGGGTCCCTACTAGGACTATGCTTAATTATACAAATCCTAACAGGATTATTTTTAGCTATACATTACACCTCAGACATTTCAACCGCATTCTCATCAGTAAATCACATTTGCCGAGATGTAAATTACGGCTGACTAATCCGTAATATACACGCCAACGGCGCATCATTCTTTTTCATCTGTATTTATATACATATTGCTCGAGGCCTATACTATGGATCCTACCTTTACAAAGAAACATGAAACATTGGTGTAGTACTATTACTACTAGTCATAATAACAGCTTTCG…
	KX178102 -----------------------------------------------AACGAAGCATTAGTCGACCTACCAACACCCTCCAACATTTCCACAATATGAAACTTTGGGTCCCTATTAGGACTATGCTTAATTACCCAAATCCTAACAGGGCTGTTCTTGTCTATACATTATACCTCAGATATTTCAACCGCATTCTCATCAGTGGTACACATTTGCCGAGACGTAAACTATGGTTGACTAATCCGTAATATTCACGCCAACGGAGCATCATTCTTTTTCATCTGCCTTTATATACATATTGCTCGAGGCCTATACTATGGGTCCTACCTCTACAAAGAAACCTGAAATATTGGTGTAGTACTATTTTTACTAGTTATAATAACAGCCTTCG…
	KX178103 -----------------------------------------GCTGGTAACGAAGCATTAGTCGACCTACCAACACCCTCCAACATTTCCACAATATGAAACTTTGGGTCCCTATTAGGACTATGCTTAATTACCCAAATCCTAACAGGGCTGTTCTTGTCTATACATTATACCTCAGATATTTCAACCGCATTCTCATCAGTGGTACACATTTGCCGAGACGTAAACTATGGTTGACTAATCCGTAATATTCACGCCAACGGAGCATCATTCTTTTTCATCTGCCTTTATATACATATTGCTCGAGGCCTATACTATGGGTCCTACCTCTACAAAGAAACCTGAAATATTGGTGTAGTACTATTTTTACTAGTTATAATAACAGCCTTCG…
	KX178104 -----------------------------CCTTTAATTAAAATTGCTAACGAAGCATTAGTTGACTTACCAGCACCATCCAACATCTCCTCATGATGAAACTTTGGGTCCCTACTAGGACTATGCTTAATTATACAAATCCTAACAGGATTATTTTTAGCTATACATTACACCTCAGACATTTCAACCGCATTCTCATCAGTAAATCACATTTGCCGAGATGTAAATTACGGCTGACTAATCCGTAATATACACGCCAACGGCGCATCATTCTTTTTCATCTGTATTTATATACATATTGCTCGAGGCCTATACTATGGATCCTACCTTTACAAAGAAACATGAAACATTGGTGTAGTACTATTACTACTAGTCATAATAACAGCTTTCG…
	KX178105 -----------------------------CCATTAATTAAAATTGGTAATGAAGCACTAGTAGATTTACCTGCACCGTCCAACATTTCTTCGTGATGAAATTTCGGATCCTTATTAGGACTATGCTTAATTACCCAAATCCTAACAGGCCTATTCCTAGCTATGCACTATACCTCCGACATTTCAACCGCATTTTCATCAGTAGTACACGTCTGCCGAGATGTTAATTATGGCTGGCTAATCCGTAATGTCCACGCCAATGGAGCATCATTTTTCTTTATCTGTATTTTTATGCATATTGCCCGAGGTCTTTATTATGGTTCTTACCTTTACAAAGAAACATGGAATATTGGAGTGGCCTTATTTCTACTGGTTATAATAACAGCTTTTG…
	KX178107 -----------------------------------------ATTGCTAACGAAGCATTAGTTGACTTACCAGCACCATCCAACATCTCCTCATGATGAAACTTTGGGTCCCTACTAGGACTATGCTTAATTATACAAATCCTAACAGGATTATTTTTAGCTATACATTACACCTCAGACATTTCAACCGCATTCTCATCAGTAAATCACATTTGCCGAGATGTAAATTACGGCTGACTAATCCGTAATATACACGCCAACGGCGCATCATTCTTTTTCATCTGTATTTATATACATATTGCTCGAGGCCTATACTATGGATCCTACCTTTACAAAGAAACATGAAACATTGGTGTAGTACTATTACTACTAGTCATAATAACAGCTTTCG…
	KX178108 -----------------------------CCTTTAATTAAA?TTGCTAACGAAGCATTAGTTGACTTACCAGCACCATCCAACATCTCCTCATGATGAAACTTTGGGTCCCTACTAGGACTATGCTTAATTATACAAATCCTAACAGGATTATTTTTAGCTATACATTACACCTCAGACATTTCAACCGCATTCTCATCAGTAAATCACATTTGCCGAGATGTAAATTACGGCTGACTAATCCGTAATATACACGCCAACGGCGCATCATTCTTTTTCATCTGTATTTATATACATATTGCTCGAGGCCTATACTATGGATCCTACCTTTACAAAGAAACATGAAACATTGGTGTAGTACTATTACTACTAGTCATAATAACAGCTTTCG…
	KX178109 -----------------------------CCCCTAGCTAAAATCGTTAATGAAGCACTAGTAGACCTGCCAGCACCATCTAACATCTCCTCATGATGAAACTTCGGATCTCTACTAGGACTATGCTTAGTTACACAAATTTTAACAGGCCTATTCTTAGCCATACACTATACCTCAGATATCTCAACCGCATTTTCATCAGTAGCCCACATTTGCCGAGATGTAAATCAAGGTTGATTAATCCGTAATGTACACGCTAACGGAGCATCATTCTTTTTTATCTGTATTTATATACATATTGCACGAGGCCTATATTACGGGTCTTATCTATACAAAGAAACCTGAAATATTGGCGTAATTTTACTACTACTAGTTATAATAACAGCCTTCG…
	KX178110 -----------------------------CCCCTAGCTAAA?TCGTTAATGAAGCACTAGTAGACCTGCCAGCACCATCTAACATCTCCTCATGATGAAACTTCGGATCTCTACTAGGACTATGCTTAGTTACACAAATTTTAACAGGCCTATTCTTAGCCATACACTATACCTCAGATATCTCAACCGCATTTTCATCAGTAGCCCACATTTGCCGAGATGTAAATCAAGGTTGATTAATCCGTAATGTACACGCTAACGGAGCATCATTCTTTTTTATCTGTATTTATATACATATTGCACGAGGCCTATATTACGGGTCTTATCTATACAAAGAAACCTGAAATATTGGCGTAATTTTACTACTACTAGTTATAATAACAGCCTTCG…
	KX178112 -----------------------------CCTTTAATTAAAATTGCTAACGAAGCATTAGTTGACTTACCAGCACCATCCAACATCTCCTCATGATGAAACTTTGGGTCCCTACTAGGACTATGCTTAATTATACAAATCCTAACAGGATTATTTTTAGCTATACATTACACCTCAGACATTTCAACCGCATTCTCATCAGTAAATCACATTTGCCGAGATGTAAATTACGGCTGACTAATCCGTAATATACACGCCAACGGCGCATCATTCTTTTTCATCTGTATTTATATACATATTGCTCGAGGCCTATACTATGGATCCTACCTTTACAAAGAAACATGAAACATTGGTGTAGTACTATTACTACTAGTCATAATAACAGCTTTCG…
	KX178113 -----------------------------CCCCTAGCTAAAATCGTTAATGAAGCACTAGTAGACCTGCCAGCACCATCTAACATCTCCTCATGATGAAACTTCGGATCTCTACTAGGACTATGCTTAGTTACACAAATTTTAACAGGCCTATTCTTAGCCATACACTATACCTCAGATATCTCAACCGCATTTTCATCAGTAGCCCACATTTGCCGAGATGTAAATCAAGGTTGATTAATCCGTAATGTACACGCTAACGGAGCATCATTCTTTTTTATCTGTATTTATATACATATTGCACGAGGCCTATATTACGGGTCTTATCTATACAAAGAAACCTGAAATATTGGCGTAATTTTACTACTACTAGTTATAATAACAGCCTTCG…
	KX178114 -----------------------------CCCTTTATTAAAATTGCTAACGAAGCATTAGTTGACTTACCAGCACCATCCAACATCTCCTCATGATGAAACTTTGGGTCCCTACTAGGACTATGCTTAATTATACAAATCCTAACAGGATTATTTTTAGCTATACATTACACCTCAGACATTTCAACCGCATTCTCATCAGTAAATCACATTTGCCGAGATGTAAATTACGGCTGACTAATCCGTAATATACACGCCAACGGCGCATCATTCTTTTTCATCTGTATTTATATACATATTGCTCGAGGCCTATACTATGGATCCTACCTTTACAAAGAAACATGAAACATTGGTGTAGTACTATTACTACTAGTCATAATAACAGCTTTCG…
	KX178115 -----------------------------CCCTTTATTAAAATTGCTAACGAAGCATTAGTTGACTTACCAGCACCATCCAACATCTCCTCATGATGAAACTTTGGGTCCCTACTAGGACTATGCTTAATTATACAAATCCTAACAGGATTATTTTTAGCTATACATTACACCTCAGACATTTCAACCGCATTCTCATCAGTAAATCACATTTGCCGAGATGTAAATTACGGCTGACTAATCCGTAATATACACGCCAACGGCGCATCATTCTTTTTCATCTGTATTTATATACATATTGCTCGAGGCCTATACTATGGATCCTACCTTTACAAAGAAACATGAAACATTGGTGTAGTACTATTACTACTAGTCATAATAACAGCTTTCG…
	KX178116 -----------------------------------------------------------------CTACCAACACCCTCCAACATTTCCACAATATGAAACTTTGGGTCCCTATTAGGACTATGCTTAATTACCCAAATCCTAACAGGGCTGTTCTTGTCTATACACTATACCTCAGATATTTCAACCGCATTCTCATCAGTAGTACACATTTGCCGAGACGTAAACTATGGTTGACTAATCCGTAATGTTCACGCCAACGGAGCATCATTCTTTTTCATCTGCCTTTATATACATATTGCTCGAGGCCTATACTATGGGTCCTACCTCTACAAAGAAACCTGAAATATTGGTGTAGTACTATTTTTACTAGTTATAATAACAGCCTTCG…
	KX178117 -----------------------------------------------------------GTCGACCTACCAACACCCTCCAACATTTCCACAATATGAAACTTTGGGTCCCTATTAGGACTATGCTTAATTACCCAAATCCTAACAGGGCTGTTCTTGTCTATACACTATACCTCAGATATTTCAACCGCATTCTCATCAGTAGTACACATTTGCCGAGACGTAAACTATGGTTGACTAATCCGTAATGTTCACGCCAACGGAGCATCATTCTTTTTCATCTGCCTTTATATACATATTGCTCGAGGCCTATACTATGGGTCCTACCTCTACAAAGAAACCTGAAATATTGGTGTAGTACTATTTTTACTAGTTATAATAACAGCCTTCG…
	KX178118 -----------------------------CCTTTAATTAAAATTGCTAACGAAGCATTAGTTGACTTACCAGCACCATCCAACATCTCCTCATGATGAAACTTTGGGTCCCTACTAGGACTATGCTTAATTATACAAATCCTAACAGGATTATTTTTAGCTATACATTACACCTCAGACATTTCAACCGCATTCTCATCAGTAAATCACATTTGCCGAGATGTAAATTACGGCTGACTAATCCGTAATATACACGCCAACGGCGCATCATTCTTTTTCATCTGTATTTATATACATATTGCTCGAGGCCTATACTATGGATCCTACCTTTACAAAGAAACATGAAACATTGGTGTAGTACTATTACTACTAGTCATAATAACAGCTTTCG…
	KX178119 -----------------------------CCCTTTATTAAAATTGCTAACGAAGCATTAGTTGACTTACCAGCACCATCCAACATCTCCTCATGATGAAACTTTGGGTCCCTACTAGGACTATGCTTAATTATACAAATCCTAACAGGATTATTTTTAGCTATACATTACACCTCAGACATTTCAACCGCATTCTCATCAGTAAATCACATTTGCCGAGATGTAAATTACGGCTGACTAATCCGTAATATACACGCCAACGGCGCATCATTCTTTTTCATCTGTATTTATATACATATTGCTCGAGGCCTATACTATGGATCCTACCTTTACAAAGAAACATGAAACATTGGTGTAGTACTATTACTACTAGTCATAATAACAGCTTTCG…
	KX178120 -----------------------------CCCCTAATTAAAGCTGGTAACGAAGCATTAGTCGACCTTCCAACACCCTCCAACATTTCCACAATATGAAACTTTGGGTCCCTATTAGGACTATGCTTAATTACCCAAATCCTAACAGGGCTGTTCTTGTCTATACACTATACCTCAGATATTTCAACCGCATTCTCATCAGTAGTACACATTTGCCGAGACGTAAACTATGGTTGACTAATCCGTAATGTTCACGCCAACGGAGCATCATTCTTTTTCATCTGCCTTTATATACATATTGCTCGAGGCCTATACTATGGGTCCTACCTCTACAAAGAAACCTGAAATATTGGTGTAGTACTATTTTTACTAGTTATAATAACAGCCTTCG…
	KX178121 -----------------------------CCCCTAATTAAAGCTGGTAACGAAGCATTAGTCGACCTACCAACACCCTCCAACATTTCCACAATATGAAACTTTGGGTCCCTATTAGGACTATGCTTAATTACCCAAATCCTAACAGGGCTGTTCTTGTCTATACACTATACCTCAGATATTTCAACCGCATTCTCATCAGTAGTACACATTTGCCGAGACGTAAACTATGGTTGACTAATCCGTAATGTTCACGCCAACGGAGCATCATTCTTTTTCATCTGCCTTTATATACATATTGCTCGAGGCCTATACTATGGGTCCTACCTCTACAAAGAAACCTGAAATATTGGTGTAGTACTATTTTTACTAGTTATAATAACAGCCTTCG…
	KX178122 -----------------------------CCCTTTATTAAAATTGCTAACGAAGCATTAGTTGACTTACCAGCACCATCCAACATCTCCTCATGATGAAACTTTGGGTCCCTACTAGGACTATGCTTAATTATACAAATCCTAACAGGATTATTTTTAGCTATACATTACACCTCAGACATTTCAACCGCATTCTCATCAGTAAATCACATTTGCCGAGATGTAAATTACGGCTGACTAATCCGTAATATACACGCCAACGGCGCATCATTCTTTTTCATCTGTATTTATATACATATTGCTCGAGGCCTATACTATGGATCCTACCTTTACAAAGAAACATGAAACATTGGTGTAGTACTATTACTACTAGTCATAATAACAGCTTTCG…
	KX178123 -----------------------------CCCCTATTAAAA?CTGCTAACTCAGCATTAGTTGACCTTCCAACACCATCCAACATCTCATCATGATGAAACTTTGGATCCCTCTTAGGACTATGCTTAATTACCCAAATCCTAACAGGACTATTTTTAGCTATACATTACACCTCAGACATTACAACCGCATTTTCATCAGTAACTCATATCTGCCGGGACGTAAATAATGGCTGATTTATCCGAAATATGCACGCCAACGGAGCATCATTCTTCTTTATTTGTATCTATATACATATTGCCCGAGGCCTATACTACGGATCTTACCTTTATGTAAAAACATGAAATGTCGGCGTTATTCTGCTACTATTAGTTATAATAGCAGCCTTCG…
	KX178124 -----------------------------CCCCTATTAAAAACTGCTAACTCAGCATTAGTTGACCTTCCAACACCATCCAACATCTCATCATGATGAAACTTTGGATCCCTCTTAGGACTATGCTTAATTACCCAAATCCTAACAGGACTATTTTTAGCTATACATTACACCTCAGACATTACAACCGCATTCTCATCAGTAACTCATATCTGCCGGGACGTAAATAATGGCTGATTTATCCGAAATATGCACGCCAACGGAGCATCATTCTTCTTTATTTGTATCTATATACATATTGCCCGAGGCCTATACTACGGATCTTACCTTTATGTAAAAACATGAAATGTCGGCGTTATTCTGCTACTATTAGTTATAATAGCAGCCTTCG…
	KX178125 -----------------------------CCCTTTATTAAAATTGCTAACGAAGCATTAGTTGACTTACCAGCACCATCCAACATCTCCTCATGATGAAACTTTGGGTCCCTACTAGGACTATGCTTAATTATACAAATCCTAACAGGATTATTTTTAGCTATACATTACACCTCAGACATTTCAACCGCATTCTCATCAGTAAATCACATTTGCCGAGATGTAAATTACGGCTGACTAATCCGTAATATACACGCCAACGGCGCATCATTCTTTTTCATCTGTATTTATATACATATTGCTCGAGGCCTATACTATGGATCCTACCTTTACAAAGAAACATGAAACATTGGTGTAGTACTATTACTACTAGTCATAATAACAGCTTTCG…
	KX178126 -----------------------------CCTTTAATTAAAATTGCTAACGAAGCATTAGTTGACTTACCAGCACCATCCAACATCTCCTCATGATGAAACTTTGGGTCCCTACTAGGACTATGCTTAATTATACAAATCCTAACAGGATTATTTTTAGCTATACATTACACCTCAGACATTTCAACCGCATTCTCATCAGTAAATCACATTTGCCGAGATGTAAATTACGGCTGACTAATCCGTAATATACACGCCAACGGCGCATCATTCTTTTTCATCTGTATTTATATACATATTGCTCGAGGCCTATACTATGGATCCTACCTTTACAAAGAAACATGAAACATTGGTGTAGTACTATTACTACTAGTCATAATAACAGCTTTCG…
	KX178127 -----------------------------CCTTTAATTAAAATTGCTAACGAAGCATTAGTTGACTTACCAGCACCATCCAACATCTCCTCATGATGAAACTTTGGGTCCCTACTAGGACTATGCTTAATTATACAAATCCTAACAGGATTATTTTTAGCTATACATTACACCTCAGACATTTCAACCGCATTCTCATCAGTAAATCACATTTGCCGAGATGTAAATTACGGCTGACTAATCCGTAATATACACGCCAACGGCGCATCATTCTTTTTCATCTGTATTTATATACATATTGCTCGAGGCCTATACTATGGATCCTACCTTTACAAAGAAACATGAAACATTGGTGTAGTACTATTACTACTAGTCATAATAACAGCTTTCG…
	KX178128 -----------------------------CCCTTTATTAAAATTGCTAACGAAGCATTAGTTGACTTACCAGCACCATCCAACATCTCCTCATGATGAAACTTTGGGTCCCTACTAGGACTATGCTTAATTATACAAATCCTAACAGGATTATTTTTAGCTATACATTACACCTCAGACATTTCAACCGCATTCTCATCAGTAAATCACATTTGCCGAGATGTAAATTACGGCTGACTAATCCGTAATATACACGCCAACGGCGCATCATTCTTTTTCATCTGTATTTATATACATATTGCTCGAGGCCTATACTATGGATCCTACCTTTACAAAGAAACATGAAACATTGGTGTAGTACTATTACTACTAGTCATAATAACAGCTTTCG…
	KX178129 -----------------------------CCTTTAATTAAAATTGCTAACGAAGCATTAGTTGACTTACCAGCACCATCCAACATCTCCTCATGATGAAACTTTGGGTCCCTACTAGGACTATGCTTAATTATACAAATCCTAACAGGATTATTTTTAGCTATACATTACACCTCAGACATTTCAACCGCATTCTCATCAGTAAATCACATTTGCCGAGATGTAAATTACGGCTGACTAATCCGTAATATACACGCCAACGGCGCATCATTCTTTTTCATCTGTATTTATATACATATTGCTCGAGGCCTATACTATGGATCCTACCTTTACAAAGAAACATGAAACATTGGTGTAGTACTATTACTACTAGTCATAATAACAGCTTTCG…
	KX178130 -----------------------------CCCTTTATTAAAATTGCTAACGAAGCATTAGTTGACTTACCAGCACCATCCAACATCTCCTCATGATGAAACTTTGGGTCCCTACTAGGACTATGCTTAATTATACAAATCCTAACAGGATTATTTTTAGCTATACATTACACCTCAGACATTTCAACCGCATTCTCATCAGTAAATCACATTTGCCGAGATGTAAATTACGGCTGACTAATCCGTAATATACACGCCAACGGCGCATCATTCTTTTTCATCTGTATTTATATACATATTGCTCGAGGCCTATACTATGGATCCTACCTTTACAAAGAAACATGAAACATTGGTGTAGTACTATTACTACTAGTCATAATAACAGCTTTCG…
	KX178131 -----------------------------CCCTTTATTAAAATTGCTAACGAAGCATTAGTTGACTTACCAGCACCATCCAACATCTCCTCATGATGAAACTTTGGGTCCCTACTAGGACTATGCTTAATTATACAAATCCTAACAGGATTATTTTTAGCTATACATTACACCTCAGACATTTCAACCGCATTCTCATCAGTAAATCACATTTGCCGAGATGTAAATTACGGCTGACTAATCCGTAATATACACGCCAACGGCGCATCATTCTTTTTCATCTGTATTTATATACATATTGCTCGAGGCCTATACTATGGATCCTACCTTTACAAAGAAACATGAAACATTGGTGTAGTACTATTACTACTAGTCATAATAACAGCTTTCG…
	KX178132 -----------------------------CCTTTAATTAAAATTGCTAACGAAGCATTAGTTGACTTACCAGCACCATCCAACATCTCCTCATGATGAAACTTTGGGTCCCTACTAGGACTATGCTTAATTATACAAATCCTAACAGGATTATTTTTAGCTATACATTACACCTCAGACATTTCAACCGCATTCTCATCAGTAAATCACATTTGCCGAGATGTAAATTACGGCTGACTAATCCGTAATATACACGCCAACGGCGCATCATTCTTTTTCATCTGTATTTATATACATATTGCTCGAGGCCTATACTATGGATCCTACCTTTACAAAGAAACATGAAACATTGGTGTAGTACTATTACTACTAGTCATAATAACAGCTTTCG…
	KX178133 -----------------------------CCTTTAATTAAAATTGCTAACGAAGCATTAGTTGACTTACCAGCACCATCCAACATCTCCTCATGATGAAACTTTGGGTCCCTACTAGGACTATGCTTAATTATACAAATCCTAACAGGATTATTTTTAGCTATACATTACACCTCAGACATTTCAACCGCATTCTCATCAGTAAATCACATTTGCCGAGATGTAAATTACGGCTGACTAATCCGTAATATACACGCCAACGGCGCATCATTCTTTTTCATCTGTATTTATATACATATTGCTCGAGGCCTATACTATGGATCCTACCTTTACAAAGAAACATGAAACATTGGTGTAGTACTATTACTACTAGTCATAATAACAGCTTTCG…
	KX178134 -----------------------------CCTTTAATTAAAATTGCTAACGAAGCATTAGTTGACTTACCAGCACCATCCAACATCTCCTCATGATGAAACTTTGGGTCCCTACTAGGACTATGCTTAATTATACAAATCCTAACAGGATTATTTTTAGCTATACATTACACCTCAGACATTTCAACCGCATTCTCATCAGTAAATCACATTTGCCGAGATGTAAATTACGGCTGACTAATCCGTAATATACACGCCAACGGCGCATCATTCTTTTTCATCTGTATTTATATACATATTGCTCGAGGCCTATACTATGGATCCTACCTTTACAAAGAAACATGAAACATTGGTGTAGTACTATTACTACTAGTCATAATAACAGCTTTCG…
	KX178135 -----------------------------CCCCTAATCAAAATTGTCAATGAAGCACTAGTTGATTTACCCGCACCATCCAATATCTCCTCATGATGAAACTTCGGATCCCTACTAGGATTATGCTTAATTACACAAATTCTAACAGGCCTATTCTTAGCTATACACTACACCTCAGACATCTCAACCGCATTTTCATCAGTAACCCACCTATGTCGAGACGTAAACTATGGCTGACTAATCCGTAATGTACATGCTAACGGAGCGTCATTCTTCTTTATTTGTATTTATATACATATTGCCCGAGGCCTATACTATGGATCCTACCTCTACAAAGAAACCTGAAACATTGGTGTCGTGCTACTGCTACTAGTTATAATGACAGCTTTCG…
	KX178136 -----------------------------CCCCTAATCAAAATTGTCAATGAAGCACTAGTTGATTTACCCGCACCATCCAATATCTCCTCATGATGAAACTTCGGATCCCTACTAGGATTATGCTTAATTACACAAATTCTAACAGGCCTATTCTTAGCTATACACTACACCTCAGACATCTCAACCGCATTTTCATCAGTAACCCACCTATGTCGAGACGTAAACTATGGCTGACTAATCCGTAATGTACATGCTAACGGAGCGTCATTCTTCTTTATTTGTATTTATATACATATTGCCCGAGGCCTATACTATGGATCCTACCTCTACAAAGAAACCTGAAACATTGGTGTCGTGCTACTGCTACTAGTTATAATGACAGCTTTCG…
	KX178137 -----------------------------CCTTTAATTAAAATTGCTAACGAAGCATTAGTTGACTTACCAGCACCATCCAACATCTCCTCATGATGAAACTTTGGGTCCCTACTAGGACTATGCTTAATTATACAAATCCTAACAGGATTATTTTTAGCTATACATTACACCTCAGACATTTCAACCGCATTCTCATCAGTAAATCACATTTGCCGAGATGTAAATTACGGCTGACTAATCCGTAATATACACGCCAACGGCGCATCATTCTTTTTCATCTGTATTTATATACATATTGCTCGAGGCCTATACTATGGATCCTACCTTTACAAAGAAACATGAAACATTGGTGTAGTACTATTACTACTAGTCATAATAACAGCTTTCG…
	KX178139 -----------------------------CCCCTAATCAAAATTGTCAATGAAGCACTAGTTGATTTACCCGCACCATCCAATATCTCCTCATGATGAAACTTCGGATCCCTACTAGGATTATGCTTAATTACACAAATTCTAACAGGCCTATTCTTAGCTATACACTACACCTCAGACATCTCAACCGCATTTTCATCAGTAACCCACCTATGTCGAGACGTAAACTATGGCTGACTAATCCGTAATGTACATGCTAACGGAGCGTCATTCTTCTTTATTTGTATTTATATACATATTGCCCGAGGCCTATACTATGGATCCTACCTCTACAAAGAAACCTGAAACATTGGTGTCGTGCTACTGCTACTAGTTATAATGACAGCTTTCG…
	KX178140 -----------------------------CCCCTAATCAAAATTGTCAATGAAGCACTAGTTGATTTACCCGCACCATCCAATATCTCCTCATGATGAAACTTCGGATCCCTACTAGGATTATGCTTAATTACACAAATTCTAACAGGCCTATTCTTAGCTATACACTACACCTCAGACATCTCAACCGCATTTTCATCAGTAACCCACCTATGTCGAGACGTAAACTATGGCTGACTAATCCGTAATGTACATGCTAACGGAGCGTCATTCTTCTTTATTTGTATTTATATACATATTGCCCGAGGCCTATACTATGGATCCTACCTCTACAAAGAAACCTGAAACATTGGTGTCGTGTTACTGCTACTAGTTATAATGACAGCTTTCG…
	KX178141 -----------------------------CCCCTATTAAAAACTGCTAACTCAGCATTAGTTGACCTTCCAACACCATCCAACATCTCATCATGATGAAACTTTGGATCCCTCTTAGGACTATGCTTAATTACCCAAATCCTGACAGGACTATTTTTAGCTATACATTACACCTCAGACATTACAACCGCATTCTCATCAGTAACTCATATCTGCCGGGACGTAAATAATGGCTGATTTATCCGAAATATGCACGCCAACGGAGCATCATTCTTCTTTATTTGTATCTATATACATATTGCCCGAGGCCTATACTACGGATCTTACCTTTATGTAAAAACATGAAATGTCGGCGTTATTCTGCTACTATTAGTTATAATAGCAGCCTTCG…
	KX178142 -----------------------------CCCCTATTAAAAACTGCTAACTCAGCATTAGTTGACCTTCCAACACCATCCAACATCTCATCATGATGAAACTTTGGATCCCTCTTAGGACTATGCTTAATTACCCAAATCCTAACAGGACTATTTTTAGCTATACATTACACCTCAGACATTACAACCGCATTCTCATCAGTAACTCATATCTGCCGGGACGTAAATAATGGCTGATTTATCCGAAATATGCACGCCAACGGAGCATCATTCTTCTTTATTTGTATCTATATACATATTGCCCGAGGCCTATACTACGGATCTTACCTTTATGTAAAAACATGAAATGTCGGCGTTATTCTGCTACTATTAGTTATAATAGCAGCCTTCG…
	KX178143 -----------------------------CCTTTAATTAAAATTGCTAACGAAGCATTAGTTGACTTACCAGCACCATCCAACATCTCCTCATGATGAAACTTTGGGTCCCTACTAGGACTATGCTTAATTATACAAATCCTAACAGGATTATTTTTAGCTATACATTACACCTCAGACATTTCAACCGCATTCTCATCAGTAAATCACATTTGCCGAGATGTAAATTACGGCTGACTAATCCGTAATATACACGCCAACGGCGCATCATTCTTTTTCATCTGTATTTATATACATATTGCTCGAGGCCTATACTATGGATCCTACCTTTACAAAGAAACATGAAACATTGGTGTAGTACTATTACTACTAGTCATAATAACAGCTTTCG…
	KX178144 -----------------------------CCTTTAATTAAAATTGCTAACGAAGCATTAGTTGACTTACCAGCACCACCCAACATCTCCTCATGATGAAACTTTGGGTCCCTACTAGGACTATGCTTAATTATACAAATCCTAACAGGATTATTTTTAGCTATACATTACACCTCAGACATTTCAACCGCATTCTCATCAGTAAATCACATTTGCCGAGATGTAAATTACGGCTGACTAATCCGTAATATACACGCCAACGGCGCATCATTCTTTTTCATCTGTATTTACGTACATATTGCTCGAGGCCTATACTATGGATCCTACCTTTATAAAGAAACATGAAACATTGGTGTAGTACTATTACTACTAGTCATAATAACAGCTTTCG…
	KX178145 -----------------------------CCCCTAACCAAAATTGTTAATGAAGCACTAATTGATCTACCAGCACCATCCAATATCTCCTCATGATGAAACTTCGGGTCTCTACTAGGATTGTGCTTAATTACACAAATCCTAACAGGCCTATTCTTAGCCATACACTATACCTCGGACATCTCAACCGCATTTTCATCAGTAGTCCATCTATGCCGAGACGTAAATTATGGCTGATTAATCCGTAATATACATGCCAACGGAGCATCATTCTTCTTTATCTGTATTTATATGCACATCGCCCGAGGCCTATATTATGGGTCCTATCTCTACAAAGAAACCTGAAACATTGGTGTCGTACTACTACTACTAGTTATAATAACAGCTTTCG…
	KX178146 -----------------------------CCCCTATTAAAAACTGCTAACTCAGCATTAGTTGACCTTCCAACACCATCCAACATCTCGTCATGATGAAACTTTGGATCCCTTTTAGGGCTATGCTTAATTACCCAAATCCTAACAGGACTATTTTTAGCTATACATTACACCTCAGACATTACGACCGCATTCTCATCAGTAACTCACATCTGCCGAGACGTAAATAATGGCTGATTTATCCGAAATATGCACGCCAACGGAGCATCATTCTTCTTTATTTGTATCTACATACATATTGCCCGAGGCCTGTACTACGGATCTTACCTTTATGTAAAAACATGAAATGTCGGCGTTATCCTGCTACTATTAGTTATAATAGCAGCCTTCG…
	KX178147 -----------------------------CCCCTATTAAAAACTGCTAACTCAGCATTAGTTGACCTTCCAACACCATCCAACATCTCGTCATGATGAAACTTTGGATCCCTTTTAGGGCTATGCTTAATTACCCAAATCCTAACAGGACTATTTTTAGCTATACATTACACCTCAGACATTACGACCGCATTCTCATCAGTAACTCACATCTGCCGAGACGTAAATAATGGCTGATTTATCCGAAATATGCACGCCAACGGAGCATCATTCTTCTTTATTTGTATCTACATACATATTGCCCGAGGCCTGTACTACGGATCTTACCTTTATGTAAAAACATGAAATGTCGGCGTTATCCTGCTACTATTAGTTATAATAGCAGCCTTCG…
	KX178148 -----------------------------CCCTTTATTAAAATTGCTAACGAAGCATTAGTTGACTTACCAGCACCACCCAACATCTCCTCGTGATGAAACTTTGGGTCCCTACTAGGACTATGCTTAATTATACAAATCCTAACAGGATTATTTTTAGCTATACATTACACCTCAGACATTTCAACCGCATTCTCATCAGTAAATCACATTTGCCGAGATGTAAATTACGGCTGACTAATCCGTAATATACACGCCAACGGCGCATCATTCTTTTTCATCTGTATTTACATACATATTGCTCGAGGCCTATACTATGGATCCTACCTTTATAAAGAAACATGAAACATTGGTGTAGTACTATTACTACTAGTCATAATAACAGCTTTCG…
	KX178149 -----------------------------CCCTTTATTAAAATTGCTAACGAAGCATTAGTTGACTTACCAGCACCACCCAACATCTCCTCATGATGAAACTTTGGGTCCCTACTAGGACTATGCTTAATTATACAAATCCTAACAGGATTATTTTTAGCTATACATTACACCTCAGACATTTCAACCGCATTCTCATCAGTAAATCACATTTGCCGAGATGTAAATTACGGCTGACTAATCCGTAATATACACGCCAACGGCGCATCATTCTTTTTCATCTGTATTTACGTACATATTGCTCGAGGCCTATACTATGGATCCTACCTTTATAAAGAAACATGAAACATTGGTGTAGTACTATTACTACTAGTCATAATAACAGCTTTCG…
	KX178150 -----------------------------CCCCTATTAAAAACTGCTAACTCAGCATTAGTTGACCTTCCAACACCATCCAACATCTCGTCATGATGAAACTTTGGATCCCTTTTAGGGCTATGCTTAATTACCCAAATCCTAACAGGACTATTTTTAGCTATACATTACACCTCAGACATTACGACCGCATTCTCATCAGTAACTCACATCTGCCGAGACGTAAATAATGGCTGATTTATCCGAAATATGCACGCCAACGGAGCATCATTCTTCTTTATTTGTATCTACATACATATTGCCCGAGGCCTGTACTACGGATCTTACCTTTATGTAAAAACATGAAATGTCGGCGTTATCCTGCTACTATTAGTTATAATAGCAGCCTTCG…
	KX178151 -----------------------------CCCCTATTAAAAACTGCTAACTCAGCATTAGTTGACCTTCCAACACCATCCAACATCTCGTCATGATGAAACTTTGGATCCCTTTTAGGGCTATGCTTAATTACCCAAATCCTAACAGGACTATTTTTAGCTATACATTACACCTCAGACATTACGACCGCATTCTCATCAGTAACTCACATCTGCCGAGACGTAAATAATGGCTGATTTATCCGAAATATGCACGCCAACGGAGCATCATTCTTCTTTATTTGTATCTACATACATATTGCCCGAGGCCTGTACTACGGATCTTACCTTTATGTAAAAACATGAAATGTCGGCGTTATCCTGCTACTATTAGTTATAATAGCAGCCTTCG…
	KX178152 -----------------------------CCCCTATTAAAAACTGCTAACTCAGCATTAGTTGACCTTCCAACACCATCCAACATCTCGTCATGATGAAACTTTGGATCCCTTTTAGGGCTATGCTTAATTACCCAAATCCTAACAGGACTATTTTTAGCTATACATTACACCTCAGACATTACGACCGCATTCTCATCAGTAACTCACATCTGCCGAGACGTAAATAATGGCTGATTTATCCGAAATATGCACGCCAACGGAGCATCATTCTTCTTTATTTGTATCTACATACATATTGCCCGAGGCCTGTACTACGGATCTTACCTTTATGTAAAAACATGAAATGTCGGCGTTATCCTGCTACTATTAGTTATAATAGCAGCCTTCG…
	KX178153 -----------------------------CCTTTATT??AAATTGTTAACGAAGCATTAGTTGACTTACCAGCACCATCCAACATCTCCTCATGA?GAAACTTTGGGTCCCTACTAGGATTATGCTTAATTATACAAATCCTAACAGGATTATTTTTAGCTATACATTACACCTCAGACATTTCAACCGCATTCTCATCAGTAAACCACATTTGCCGAGATGTAAATTACGGCTGACTAATCCGTAATATACACGCCAACGGCGCATCATTCTTTTTCATCTGTATTTATATACATATTGCTCGAGGCCTATACTATGGATCCTACCTTTACAAAGAAACATGAAACATTGGTGTAGTACTATTACTACTAGTCATAATAACAGCTTTCG…
	KX178154 -----------------------------CCCTTTATTAAAATTGCTAACGAAGCATTAGTTGACTTACCAGCACCATCCAACATCTCCTCATGATGAAACTTTGGGTCCCTACTAGGACTATGCTTAATTATACAAATCCTAACAGGATTATTTTTAGCTATACATTACACCTCAGACATTTCAACCGCATTCTCATCAGTAAACCACATTTGCCGAGATGTAAATTACGGCTGACTAATCCGTAATATACACGCCAACGGCGCATCATTCTTCTTCATCTGTATTTATATACATATTGCTCGAGGCCTATACTATGGATCCTACCTTTACAAAGAAACATGAAACATTGGTGTAGTACTATTACTACTAGTCATAATAACAGCTTTCG…
	KX178155 -----------------------------CCCTTTATTAAAATTGCTAACGAAGCATTAGTTGACTTACCAGCACCATCCAACATCTCCTCATGATGAAACTTTGGGTCCCTACTAGGACTATGCTTAATTATACAAATCCTAACAGGATTATTTTTAGCTATACATTACACCTCAGACATTTCAACCGCATTCTCATCAGTAAACCACATTTGCCGAGATGTAAATTACGGCTGACTAATCCGTAATATACACGCCAACGGCGCATCATTCTTCTTCATCTGTATTTATATACATATTGCTCGAGGCCTATACTATGGATCCTACCTTTACAAAGAAACATGAAACATTGGTGTAGTACTATTACTACTAGTCATAATAACAGCTTTCG…
	KX178156 -----------------------------CCTTTAATTAAAATTGTTAACGAAGCATTAGTTGACTTACCAGCACCATCCAACATCTCCTCATGATGAAACTTTGGGTCCCTACTAGGATTATGCTTAATTATACAAATCCTAACAGGATTATTTTTAGCTATACATTACACCTCAGACATTTCAACCGCATTCTCATCAGTAAACCACATTTGCCGAGATGTAAATTACGGCTGACTAATCCGTAATATACACGCCAACGGCGCATCATTCTTTTTCATCTGTATTTATATACATATTGCTCGAGGCCTATACTATGGATCCTACCTTTACAAAGAAACATGAAACATTGGTGTAGTACTATTACTACTAGTCATAATAACAGCTTTCG…
	KX178157 -----------------------------CCTTTAATTAAAATTGTTAACGAAGCATTAGTTGACTTACCAGCACCATCCAACATCTCCTCATGATGAAACTTTGGGTCCCTACTAGGATTATGCTTAATTATACAAATCCTAACAGGATTATTTTTAGCTATACATTACACCTCAGACATTTCAACCGCATTCTCATCAGTAAACCACATTTGCCGAGATGTAAATTACGGCTGACTAATCCGTAATATACACGCCAACGGCGCATCATTCTTTTTCATCTGTATTTATATACATATTGCTCGAGGCCTATACTATGGATCCTACCTTTACAAAGAAACATGAAACATTGGTGTAGTACTATTACTACTAGTCATAATAACAGCTTTCG…
	KX178158 -----------------------------CCTTTAATTAAAATTGTTAACGAAGCATTAGTTGACTTACCAGCACCATCCAACATCTCCTCATGATGAAACTTTGGGTCCCTACTAGGATTATGCTTAATTATACAAATCCTAACAGGATTATTTTTAGCTATACATTACACCTCAGACATTTCAACCGCATTCTCATCAGTAAACCACATTTGCCGAGATGTAAATTACGGCTGACTAATCCGTAATATACACGCCAACGGCGCATCATTCTTTTTCATCTGTATTTATATACATATTGCTCGAGGCCTATACTATGGATCCTACCTTTACAAAGAAACATGAAACATTGGTGTAGTACTATTACTACTAGTCATAATAACAGCTTTCG…
	KX178159 -----------------------------CCCTTTATTAAAATTGCTAACGAAGCATTAGTTGACTTACCAGCACCATCCAACATCTCCTCA?GA?GAAACTTTGGGTCCCTACTAGGACTATGCTTAATTATACAAATCCTAACAGGATTATTTTTAGCTATACATTACACCTCAGACATTTCAACCGCATTCTCATCAGTAAACCACATTTGCCGAGATGTAAATTACGGCTGACTAATCCGTAATATACACGCCAACGGCGCATCATTCTTCTTCATCTGTATTTATATACATATTGCTCGAGGCCTATACTATGGATCCTACCTTTACAAAGAAACATGAAACATTGGTGTAGTACTATTACTACTAGTCATAATAACAGCTTTCG…
	KX178160 -----------------------------CCCCTAACCAAAATTGGTAACGAAGCACTAATTGATCTACCAGCACCATCCAATATTTCCTCATGATGAAACTTCGGGTCTCTACTAGGATTATGCTTAATTACACAAATCCTAACAGGGCTATTCTTAGCCATACACTATACCTCGGACATCTCAACCGCATTTTCATCAGTGGTCCATCTATGCCGAGACGTAAATTACGGCTGATTAATCCGTAATATACATGCCAACGGAGCATCATTCTTCTTTATCTGTATTTATATACACATCGGCCGAGGCCTATATTATGGGTCCTATCTCTACAAAGAAACCTGAAACATTGGTGTCGTACTACTACTACTAGTTATAATAACAGCTTTCG…
	KX178161 -----------------------------CCCCTAACCAAAATTGTTAACGAAGCACTAATTGATCTACCAGCACCATCCAATATTTCCTCATGATGAAACTTCGGGTCTCTACTAGGATTATGCTTAATTACACAAATCCTAACAGGCCTATTCTTAGCCATACACTATACCTCGGACATCTCAACCGCATTTTCATCAGTGGTCCATCTATGCCGAGACGTAAATTACGGCTGATTAATCCGTAATATACATGCCAACGGAGCATCATTCTTCTTTATCTGTATTTATATAAACATCGCCCGAGGCCTATATTATGGGTCCTATCTCTACAAAGAAACCTGAAACATTGGTGTCGTACTACTACTACTAGTTATAATAACAGCTTTCG…
	KX178162 -----------------------------CCCTTTATTAAAATTGCTAACGAAGCATTAGTTGACTTACCAGCACCATCCAACATCTCCTCATGA?GAAACTTTGGGTCCCTACTAGGACTATGCTTAATTATACAAATCCTAACAGGATTATTTTTAGCTATACATTACACCTCAGACATTTCAACCGCATTCTCATCAGTAAATCACATTTGCCGAGATGTAAATTACGGCTGACTAATCCGTAATATACACGCCAACGGCGCATCATTCTTTTTCATCTGTATTTATATACATATTGCTCGAGGCCTATACTATGGATCCTACCTTTACAAAGAAACATGAAACATTGGTGTAGTACTATTACTACTAGTCATAATAACAGCTTTCG…
	KX178163 -----------------------------CCTTTAATTAAAATTGCTAACGAAGCATTAGTTGACTTACCAGCACCATCCAACATCTCCTCATGATGAAACTTTGGGTCCCTACTAGGACTATGCTTAATTATACAAATCCTAACAGGATTATTTTTAGCTATACATTACACCTCAGACATTTCAACCGCATTCTCATCAGTAAATCACATTTGCCGAGATGTAAATTACGGCTGACTAATCCGTAATATACACGCCAACGGCGCATCATTCTTTTTCATCTGTATTTATATACATATTGCTCGAGGCCTATACTATGGATCCTACCTTTACAAAGAAACATGAAACATTGGTGTAGTACTATTACTACTAGTCATAATAACAGCTTTCG…
	KX178164 -----------------------------CCCCTATTAAAA?CTGCTAACTCAGCATTAGTTGACCTTCCAACACCATCCAACATCTCGTCATGATGAAACTTTGGATCCCTTTTAGGGCTATGCTTAATTACCCAAATCCTAACAGGACTATTTTTAGCTATACATTACACCTCAGACATTACGACCGCATTCTCATCAGTAACTCACATCTGCCGAGACGTAAATAATGGCTGATTTATCCGAAATATGCACGCCAACGGAGCATCATTCTTCTTTATTTGTATCTACATACATATTGCCCGAGGCCTGTACTACGGATCTTACCTTTATGTAAAAACATGAAATGTCGGCGTTATCCTGCTACTATTAGTTATAATAGCAGCCTTCG…
	KX178165 -----------------------------CCCCTAATTAAAGCTGGTAACGAAGCATTAGTCGACCTACCAACACCCTCCAACATTTCCACAATATGAAACTTTGGATCCCTATTAGGACTATGCTTAATTACCCAAATCCTAACAGGGCTGTTCTTGTCTATACATTACACCTCAGATATTTCAACCGCATTCTCATCAGTGGTACACATTTGCCGAGACGTAAACTATGGTTGACTAATCCGTAATATTCACGCCAACGGAGCATCATTCTTTTTCATCTGCCTTTACATACATATTGCTCGAGGCCTATACTATGGGTCCTATCTCTACAAAGAAACCTGAAATATTGGTGTAGTACTATTTTTACTAGTTATAATAACAGCCTTCG…
	KX178166 -----------------------------CCCCTAATTAAAGCTGGTAACGAAGCATTAGTCGACCTACCAACACCCTCCAACATTTCCACAA?ATGAAACTTTGGATCCCTATTAGGACTATGCTTAATTACCCAAATCCTAACAGGGCTGTTCTTGTCTATACATTACACCTCAGATATTTCAACCGCATTCTCATCAGTGGTACACATTTGCCGAGACGTAAACTATGGTTGACTAATCCGTAATATTCACGCCAACGGAGCATCATTCTTTTTCATCTGCCTTTACATACATATTGCTCGAGGCCTATACTATGGGTCCTATCTCTACAAAGAAACCTGAAATATTGGTGTAGTACTATTTTTACTAGTTATAATAACAGCCTTCG…
	KX178167 -------------------------------CCCTATTAAAGCTGGTAACGAAGCATTAGTCGACCTACCAACACCCTCCAACATTTCCACAATATGAAACTTTGGA?CCCTATTAGGACTATGCTTAATTACCCAAATCCTAACAGGGCTGTTCTTGTCTATACATTACACCTCAGATATTTCAACCGCATTCTCATCAGTGGTACACATTTGCCGAGACGTAAACTATGGTTGACTAATCCGTAATATTCACGCCAACGGAGCATCATTCTTTTTCATCTGCCTTTACATACATATTGCTCGAGGCCTATACTATGGGTCCTATCTCTACAAAGAAACCTGAAATATTGGTGTAGTACTATTTTTACTAGTTATAATAACAGCCTTCG…
	KX178168 -----------------------------CCTTTAATCAAAATTGTTAATGAAGCACTAATTGATTTACCAGCACCATCCAATATTTCCTCATGATGAAACTTCGGGTCCCTACTAGCACTATGCTTAATTACACAAATTCTAACAGGCCTATTCTTAGCTATACACTACACCTCGGATATCTCAACCGCATTTTCATCAGTGACTCATTTATGCCGAGACGTAAATTATGGCTGACTAATCCGTAATGTACACGCCAACGGAGCATCATTCTTCTTTATCTGTATTTATATACATATTGCCCGAGGCCTATACTATGGCTCTTATCTTTACAAAGAAACTTGAAACATTGGTGTTGTACTACTACTACTAGTTATAATAACAGCCTTCG…
	KX178169 ------------------------------CCTTTATCAAAATTGTTAATGAAGCACTAATTGATTTACCAGCACCATCCAATATTTCCTCATGATGAAACTTCGGGTCCCTACTAGCACTATGCTTAATTACACAAATTCTAACAGGCCTATTCTTAGCTATACACTACACCTCGGATATCTCAACCGCATTTTCATCAGTGACTCATTTATGCCGAGACGTAAATTATGGCTGACTAATCCGTAATGTACACGCCAACGGAGCATCATTCTTCTTTATCTGTATTTATATACATATTGCCCGAGGCCTATACTATGGCTCTTATCTTTACAAAGAAACTTGAAACATTGGTGTTGTACTACTACTACTAGTTATAATAACAGCCTTCG…
	KX178170 -------------------------------CCTTATAAAA?TTGCTAACGATGCATTAATTGACCTTCCTACACCATCCAATATTTCCTCGTGATGAAATTT??GGGCCCTATTAGGACTATGTTTAATTATCCAAATCCTAACAGGACTATTCTTAGCTATGCACTACACCTCCGACATCTCAACCGCATTCTCATCAGTAACCCACATCTGCCGAGATGTAAATTACGGCTGAATAATCCGCAATATCCATGCTAATGGAGCATCATTCTTCTTCATCTGTATTTATATACACATTGCCCGAGGCTTATATTACGGATCTTACCTTTACAAAGAAACATGAAACATTGGAGTAGTCCTACTACTATTAGTTATAATAACAGCCTTCG…
	KX178171 -----------------------------CACCTTATAAA??TTGCTAACGATGCATTAATTGACCTTCCTACACCATCCAATATTTCCTCGTGATGAAATTTTGGGTCCCTATTAGGACTATGTTTAATTATCCAAATCCTAACAGGACTATTCTTAGCTATGCACTACACCTCCGACATCTCAACCGCATTCTCATCAGTAACCCACATCTGCCGAGATGTAAATTACGGCTGAATAATCCGCAATATCCATGCTAATGGAGCATCATTCTTCTTCATCTGTATTTATATACACATTGCCCGAGGCTTATATTACGGATCTTACCTTTACAAAGAAACATGAAACATTGGAGTAGTCCTACTACTATTAGTTATAATAACAGCCTTCG…
	KX178172 ---------------------------------TTATAAAAATTGCTAACGATGCATTAATTGACCTTCCTACACCATCCAATATTTCCTCGTGATGAAATTTTGGGTCCCTATTAGGACTATGTTTAATTATCCAAATCCTAACAGGACTATTCTTAGCTATGCACTACACCTCCGACATCTCAACCGCATTCTCATCAGTAACCCACATCTGCCGAGATGTAAATTACGGCTGAATAATCCGCAATATCCATGCTAATGGAGCATCATTCTTCTTCATCTGTATTTATATACATATTGCCCGAGGCTTATATTACGGATCTTACCTTTACAAAGAAACATGAAACATTGGAGTAGTCCTACTACTATTAGTTATAATAACAGCCTTCG…
	KX178173 -----------------------------ACCCTTATAAAA?TTGCTAACGATGCATTAATTGACCTTCCTACACCATCCAATATTTCCTCGTGATGAAATTTTGGGTCCCTATTAGGACTATGTTTAATTATCCAAATCCTAACAGGACTATTCTTAGCTATGCACTACACCTCCGACATCTCAACCGCATTCTCATCAGTAACCCACATCTGCCGAGATGTAAATTACGGCTGAATAATCCGCAATATCCATGCTAATGGAGCATCATTCTTCTTCATCTGTATTTATATACACATTGCCCGAGGCTTATATTACGGATCTTACCTTTACAAAGAAACATGAAACATTGGAGTAGTCCTACTACTATTAGTTATAATAACAGCCTTCG…
	KX178174 -----------------------------CCCCTTATAAAAATTGCTAACGATGCATTAATTGACCTTCCTACACCATCCAATATTTCCTCGTGATGAAATTTTGGGTCCCTATTAGGACTATGTTTAATTATCCAAATCCTAACAGGACTATTCTTAGCTATGCACTACACCTCCGACATCTCAACCGCATTCTCATCAGTAACCCACATCTGCCGAGATGTAAATTACGGCTGAATAATCCGCAATATCCATGCTAATGGAGCATCATTCTTCTTCATCTGTATTTATATACATATTGCCCGAGGCTTATATTACGGATCTTACCTTTACAAAGAAACATGAAACATTGGAGTAGTCCTACTACTATTAGTTATAATAACAGCCTTCG…
	KX178175 -----------------------------CCCCTATTAAAAACTGCTAATTCAGCATTAGTTGATTTACCAACCCCATCCAACATCTCTTCATGATGAAACTTTGGATCCCTTTTAGGATTATGCTTAATTACCCAAATCCTAACAGGGCTATTTTTAGCCATACACTATACCTCAGACATTTCAACCGCATTCTCATCAGTAACCCATATTTGCCGGGACGTAAATAACGGTTGATTTATTCGAAATATGCATGCCAACGGAGCATCATTCTTCTTTATTTGCATTTATATACATATTGCCCGAGGCCTATATTACGGGTCCTACCTTTACGTAAAGACATGAAATGTTGGCGTAATCCTATTACTACTAGTCATAATAGCAGCCTTCG…
	KX178176 -----------------------------CCCCTATTAAAA?CTGCTAATTCAGCATTAGTTGATTTACCAACCCCATCCAACATCTCTTCATGATGAAACTTTGGATCCCTTTTAGGATTATGCTTAATTACCCAAATCCTAACAGGGCTATTTTTAGCCATACACTATACCTCAGACATTTCAACCGCATTCTCATCAGTAACCCATATTTGCCGGGACGTAAATAACGGTTGATTTATTCGAAATATGCATGCCAACGGAGCATCATTCTTCTTTATTTGCATTTATATACATATTGCCCGAGGCCTATATTACGGGTCCTACCTTTACGTAAAGACATGAAATGTTGGCGTAATCCTATTACTACTAGTCATAATAGCAGCCTTCG…
	KX178177 -----------------------------CCCCTTATAAA??TTGCTAACGATGCATTAATTGACCTTCCTACACCATCCAATATTTCCTCGTGATGAAATTTTGGGTCCCTATTAGGACTATGTTTAATTATCCAAATCCTAACAGGACTATTCTTAGCTATGCACTACACCTCCGACATCTCAACCGCATTCTCATCAGTAACCCACATCTGCCGAGATGTAAATTACGGCTGAATAATCCGCAATATCCATGCTAATGGAGCATCATTCTTCTTCATCTGTATTTATATACACATTGCCCGAGGCTTATATTACGGATCTTACCTTTACAAAGAAACATGAAACATTGGAGTAGTCCTACTACTATTAGTTATAATAACAGCCTTCG…
	KX178178 -----------------------------CCCTTTATTAAAATTGCTAACGAAGCATTAGTTGACTTACCAGCACCATCCAACATCTCCTCATGATGAAACTTTGGGTCCCTACTAGGACTATGCTTAATTATACAAATCCTAACAGGATTATTTTTAGCTATACATTACACCTCAGACATTTCAACCGCATTCTCATCAGTAAATCACATTTGCCGAGATGTAAATTACGGCTGACTAATCCGTAATATACACGCCAACGGCGCATCATTCTTTTTCATCTGTATTTATATACATATTGCTCGAGGCCTATACTATGGATCCTACCTTTACAAAGAAACATGAAACATTGGTGTAGTACTATTACTACTAGTCATAATAACAGCTTTCG…
	KX178179 -----------------------------CCCTTTATTAAAATTGCTAACGAAGCATTAGTTGACTTACCAGCACCATCCAACATCTCCTCATGATGAAACTTTGGGTCCCTACTAGGACTATGCTTAATTATACAAATCCTAACAGGATTATTTTTAGCTATACATTACACCTCAGACATTTCAACCGCATTCTCATCAGTAAATCACATTTGCCGAGATGTAAATTACGGCTGACTAATCCGTAATATACACGCCAACGGCGCATCATTCTTTTTCATCTGTATTTATATACATATTGCTCGAGGCCTATACTATGGATCCTACCTTTACAAAGAAACATGAAACATTGGTGTAGTACTATTACTACTAGTCATAATAACAGCTTTCG…
	KX178180 -----------------------------CCCCTATTAAAAACTGCTAACTCAGCATTAGTTGACCTTCCAACACCATCCAACATCTCGTCATGATGAAACCCAGGATCCCTTTTAGGGCTATGCTTAATTACCCAAATCCTAACAGGACTATTTTTAGCTATACATTACACCTCAGACATTACGACCGCATTCTCATCAGTAACTCACATCTGCCGAGACGTAAATAATGGCTGATTTATCCGAAATATGCACGCCAACGGAGCATCATTCTTCTTTATTTGTATCTATATACATATTGCCCGAGGCCTGTACTACGGATCTTACCTTTATGTAAAAACATGAAATGTCGGCGTTATCCTGCTACTATTAGTTATAATAGCAGCCTTCG…
	KX178181 -----------------------------CCCCTAACCAAAATTGTTAACGAAGCACTAATTGATCTACCAGCACCATCCAATATTTCCTCATGATGAAACTTCGGGTCTCTACTAGGATTATGCTTAATTACACAAATCCTAACAGGCCTATTCTTAGCCATACACTATACCTCGGACATCTCAACCGCATTTTCATCAGTGGTCCATCTATGCCGAGACGTAAATTACGGCTGATTAATCCGTAATATACATGCCAACGGAGCATCATTCTTCTTTATCTGTATTTATATACACATCGCCCGAGGCCTATATTATGGGTCCTATCTCTACAAAGAAACCTGAAACATTGGTGTCGTACTACTACTACTAGTTATAATAACAGCTTTCG…
	KX178182 -----------------------------CCCCTAACCAAAATTGTTAACGAAGCACTAATTGATCTACCAGCACCATCCAATATTTCCTCATGATGAAACTTCGGGTCTCTACTAGGATTATGCTTAATTACACAAATCCTAACAGGCCTATTCTTAGCCATACACTATACCTCGGACATCTCAACCGCATTTTCATCAGTGGTCCATCTATGCCGAGACGTAAATTACGGCTGATTAATCCGTAATATACATGCCAACGGAGCATCATTCTTCTTTATCTGTATTTATATACACATCGCCCGAGGCCTATATTATGGGTCCTATCTCTACAAAGAAACCTGAAACATTGGTGTCGTACTACTACTACTAGTTATAATAACAGCTTTCG…
	KX178184 -----------------------------CCTTTAATTAAAATTGCTAACGAAGCATTAGTTGACTTACCAGCACCATCCAACATCTCCTCATGATGAAACTTTGGGTCCCTACTAGGACTATGCTTAATTATACAAATCCTAACAGGATTATTTTTAGCTATACATTACACCTCAGACATTTCAACCGCATTCTCATCAGTAAATCACATTTGCCGAGATGTAAATTACGGCTGACTAATCCGTAATATACACGCCAACGGCGCATCATTCTTTTTCATCTGTATTTATATACATATTGCTCGAGGCCTATACTATGGATCCTACCTTTACAAAGAAACATGAAACATTGGTGTAGTACTATTACTACTAGTCATAATAACAGCTTTCG…
	KX178185 -----------------------------CCTTTAATTAAAATTGCTAACGAAGCATTAGTTGACTTACCAGCACCATCCAACATCTCCTCATGATGAAACTTTGGGTCCCTACTAGGACTATGCTTAATTATACAAATCCTAACAGGATTATTTTTAGCTATACATTACACCTCAGACATTTCAACCGCATTCTCATCAGTAAATCACATTTGCCGAGATGTAAATTACGGCTGACTAATCCGTAATATACACGCCAACGGCGCATCATTCTTTTTCATCTGTATTTATATACATATTGCTCGAGGCCTATACTATGGATCCTACCTTTACAAAGAAACATGAAACATTGGTGTAGTACTATTACTACTAGTCATAATAACAGCTTTCG…
	KX178186 -----------------------------CCCCTATTAAAAACTGCTAACTCAGCATTAGTTGACCTTCCAACACCATCCAACATCTCATCATGATGAAACTTTGGATCCCTCTTAGGACTATGCTTAATTACCCAAATCCTGACAGGACTATTTTTAGCTATACATTACACCTCAGACATTACAACCGCATTCTCATCAGTAACTCATATCTGCCGGGACGTAAATAATGGCTGATTTATCCGAAATATGCACGCCAACGGAGCATCATTCTTCTTTATTTGTATCTATATACATATTGCCCGAGGCCTATACTACGGATCTTACCTTTATGTAAAAACATGAAATGTCGGCGTTATTCTGCTACTATTAGTTATAATAGCAGCCTTCG…
	KX178187 -----------------------------CCCCTAATCAAAATTGTCAATGAAGCACTAGTTGATTTACCCGCACCATCCAATATCTCCTCATGATGAAACTTCGGATCCCTACTAGGATTATGCTTAATTACACAAATTCTAACAGGCCTATTCTTAGCTATACACTACACCTCAGACATCTCAACCGCATTTTCATCAGTAACCCACCTATGTCGAGACGTAAACTATGGCTGACTAATCCGTAATGTACATGCTAACGGAGCGTCATTCTTCTTTATTTGTATTTATATACATATTGCCCGAGGCCTATACTATGGATCCTACCTTTACAAAGAAACCTGAAACATTGGTGTCGTACTACTGCTACTAGTTATAATGACAGCTTTCG…
	KX178188 -----------------------------CCCTT?ATTAAAATTGTTAACGAAGCATTAGTTGACCTACCTGCACCCTCCAATATCTCCTCATGATGAAACTTTGGATCCCTACTAGGACTATGCTTAATTACCCAAATCCTAACGGGTCTATTTCTAGCCATACACTATACCTCAGACATTTCAACCGCGTTCTCATCAGTCGCCCACATTTGCCGAGATGTAAATTACGGCTGACTAATCCGTAACATCCATGCCAACGGAGCCTCATTCTTTTTTATCTGTATTTACATACATATTGCCCGAGGCCTATATTATGGGTCTTATCTCTACAAAGAAACCTGAAACATTGGTGTGGTCCTCTTACTATTAGTAATAATAACAGCCTTTG…
	KX178189 -----------------------------CCCTT?ATTAAAATTGTTAACGAAGCATTAGTTGACCTACCTGCACCCTCCAATATCTCCTCATGATGAAACTTTGGATCCCTACTAGGACTCTGCTTAATTACCCAAATCCTAACGGGTCTATTTCTAGCCATACACTATACCTCAGACATTTCAACCGCGTTCTCATCAGTCGCCCACATTTGCCGAGATGTAAATTACGGCTGACTAATCCGTAACATCCATGCCAACGGAGCCTCATTCTTTTTTATCTGTATTTATATACATATTGCCCGAGGCCTATATTATGGCTCTTATCTCTACAAAGAAACCTGAAACATTGGTGTGGTCCTCTTACTATTAGTAATAATAACAGCCTTTG…
	KX178190 -----------------------------CCCTT?ATTAAAATTGTTAACGAAGCATTAGTTGACCTACCTGCACCCTCCAATATCTCCTCATGATGAAACTTTGGATCTCTACTAGGACTATGCTTAATTACCCAAATCCTAACGGGTCTATTTCTAGCCATACACTATACCTCAGACATTTCAACCGCATTCTCATCAGTCGCCCACATTTGCCGAGATGTAAATTACGGCTGACTAATCCGTAACATCCATGCCAACGGAGCCTCATTCTTTTTTATCTGTATTTATATACATATTGCCCGAGGCCTATATTATGGGTCTTATCTCTACAAAGAAACCTGAAACATTGGTGTGGTCCTCTTACTATTAGTAATAATAACAGCCTTTG…
	KX178191 -----------------------------CCCCTGATTAAAATTGCTAACGAAGCATTAGTTGACCTACCTGCACCTTCCAACATCTCCTCATGATGAAACTTTGGATCTCTACTAGGACTATGCTTAATTACCCAAATCCTAACAGGCCTATTTTTAGCTATACACTATACCTCAGACATTTCAACCGCATTCTCATCAGTAGCCCACATTTGCCGAGATGTAAATTACGGCTGGCTGATCCGCAACATCCATGCCAATGGAGCCTCATTCTTTTTCATCTGTATTTATATACACATTGCCCGAGGCCTCTACTACGGGTCCTACCTTTATAAAGAAACCTGAAATATTGGTGTGGTTCTGTTACTACTAGTGATGATAACAGCCTTCG…
	KX178192 -----------------------------CCATTAATCAAA?TTGGTAATGAAGCACTAGTAGATTTACCTGCACCATCTAACATTTCCTCGTGATGGAATTTCGGGTCTTTATTAGGACTATGCTTAATTACCCAAATCTTAACAGGCCTATTTCTAGCTATACACTATACCTCTGACATTTCAACCGCATTTTCATCAGTAGTGCACGTCTGCCGAGACGTTAATTATGGCTGACTAATCCGTAATATTCACGCTAACGGGGCATCGTTCTTCTTCATCTGTATTTTTATACATATTGCCCGAGGCTTATATTATGGATCCTACCTCTACAAAGAAACATGAAATATTGGAGTGGCCTTGTTCCTGTTAGTTATGATAACAGCCTTTG…
	KX178193 -----------------------------CCATTAATCAAA?TTGGTAATGAAGCACTAGTAGATTTACCTGCACCATCTAACATTTCCTCGTGATGGAATTTCGGGTCTTTATTAGGACTATGCTTAATTACCCAAATCTTAACAGGCCTATTTCTAGCTATACACTATACCTCTGACATTTCAACCGCATTTTCATCAGTAGTGCACGTCTGCCGAGACGTTAATTATGGCTGACTAATCCGTAATATTCACGCTAACGGGGCATCGTTCTTCTTCATCTGTATTTTTATACATATTGCCCGAGGCTTATATTATGGATCCTACCTCTACAAAGAAACATGAAATATTGGAGTGGCCTTGTTCCTGTTAGTTATGATAACAGCCTTTG…
	KX178194 -----------------------------ACCCTATTAAAAACTGCTAACTCAGCATTAATTGACCTTCCAACACCATCCAACATCTCATCACGA?GAAACTTTGGATCCCTCTTAGGGCTATGCTTAGTTACCCAAATCCTAACAGGACTATTTTTAGCTATACATTACACCTCAGACATTACAACCGCATTCTCATCAGTAACTCATATCTGCCGGGACGTAAATAATGGCTGATTTATCCGAAATATGCACGCCAACGGAGCATCATTCTTCTTTATTTGTATCTACATACATATTGCCCGAGGCCTATACTACGGATCTTACCTTTATGTAAAAACATGAAATGTCGGCGTTATTCTGCTACTATTAGTTATAATAGCAGCCTTCG…
	KX178195 -----------------------------CCATTAATTAAAATTGCCAATGAAGCATTTATTGACTTACCAACACCATATAATATTTCCGCACGA?GAAACTTTGGGTCCCTATTAGGACTATGTTTAATTACCCAAATCTTAACAGGCTTATTTTTAGCCATACATTATACCTCCGACATTTCAACCGCATTCTCATCAGTAGTTCACATCTGCCGAGATGTAAATCAAGGATGAATAATCCGCAACATCCACGCCAACGGAGCATCGTTTTTTTTTATCTGTATCTATATACACATTGCCCGAGGCCTATATTATGGATCTTACCTCTATAAAGAAACCTGAAACATCGGAGTAGTTCTGCTATTTCTAGTTATGATAACAGCCTTTG…
	KX178196 -----------------------------CCCCTAATAAAAATTGTTAATGAAGCACTAGTTGACCTACCAGCACCATCCAACATTTCC?CA?GATGAAACTTTGGATCCTTACTAGGATTATGCTTAATTACACAAATCTTAACAGGCCTATTTTTAGCTATACACTACACCTCAGACATCTCAACCGCCTTCTCATCAGTAACACACATTTGCCGAGACGTGAATTATGGTTGACTAATCCGCAATATTCACGCCAATGGGGCATCATTCTTTTTTATTTGTATTTATATACATATTGCTCGAGGCCTATATTATGGATCTTACCTCTACAAAGAAACCTGAAACATTGGAGTAGTCTTACTATTACTAGTTATGATAACAGCCTTTG…
	KX178197 -----------------------------CCCTTTACTAAAAATGTTAATGAAGCATTAATTGATTTACCAACACCCCTCAACATTTCCTCCCGA?GAAACTTCGGGTCCCTATTAGGATTATGCTTAGCCACCCAGATTCTGACAGGCTTATTTCTAGCCATACACTATGCCTCTGACATATCAACTGCATTCTCGTCAGTAGTACATATCTGCCGAGATGTAAATTATGGTTGACTAATCCGCAACATTCATGCCAACGGAGCATCCTTTTTCTTCATCTGTATTTATATACATATCGCCCGGGGCTTATATTACGGATCTTACCTTTATAAAGAAACCTGAAACATCGGAGTAGTACTGCTACTATTAGTAATAATAACAGCCTTTG…
	KX178198 -----------------------------CCCCTAACCAAAATTGTTAATGAAGCACTAATTGATCTACCAGCACCATCCAATATCTCCTCATGATGAAACTTCGGGTCCCTACTAGGATTATGCTTAATTACACAAATCCTAACAGGCCTATTCTTAGCCATACACTATACCTCGGACATCTCAACCGCATTTTCATCAGTGGTCCATCTATGCCGAGACGTAAATTATGGCTGATTAATCCGTAATATACATGCCAACGGAGCATCATTTTTCTTTATCTGTATTTATATACACATCGCCCGAGGCCTATATTATGGATCCTATCTCTACAAAGAAACCTGAAACATTGGTGTCGTATTACTACTACTAGTTATAATAACAGCTTTCG…
	KX178199 -----------------------------CCCCTTACCAAAATTATTAATGAAGCACTAATTGATCTACCAGCACCATCCAATATCTCCTCATGATGAAACTTCGGGTCCCTACTAGGGTTATGCTTAATTACACAAATCCTAACAGGCCTATTCTTAGCTATACACTACACCTCGGACATCTCAACCGCATTTTCATCAGTGGTCCATCTATGCCGAGACGTAAATTATGGCTGATTAATCCGTAATATACACGCCAACGGAGCATCATTCTTCTTTATCTGTATTTATATACATATTGCCCGAGGCCTATATTATGGGTCCTATCTTTACAAAGAAACCTGAAATATTGGCGTTGTACTACTACTACTAGTTATAATAACAGCTTTCG…
	KX178200 -----------------------------CCCCTAACTAAAAATGTTAACGAAGCATTAATTGATCTACCCACACCACTCAACATCTCCTCATGATGAAACTTCGGATCCCTATTAGGGCTATGCTTAATTACCCAAATCCTGACAGGCCTATTCCTAGCCATACACTATGCCTCTGATATATCAACCGCATTCTCGTCAGTTGTACACATCTGCCGAGACGTAAACTATGGTTGGCTAATTCGCAACATCCATGCCAACGGAGCATCCTTTTTCTTCATCTGTATTTATATACATATTGCCCGAGGATTATACTACGGGTCTTACCTTTATAAAGAAACCTGAAACATCGGAGTAGTACTGCTACTACTAGTCATAATAACAGCCTTTG…
	MF135192 --------------CTGCGCAAAACACAACCCTTAATTAAAATCACCAACGAAGCACTAATTGACCTACCCACGCCAAGCAACATTTCTGCATGATGAAATTTTGGATCCCTACTAGGACTATGTTTAGCTACACAAATCCTAACAGGCCTATTTCTAGCTATACACTTCACCTCCGACATTTCCACCGCATTCTCATCAGTTGTTCACATTTGCCGAGATGTTAATTACGGATGACTAGTCCGCAATATTCACGCCAACGGAGCATCCTTCTTCTTCATCTGTATTTATATACACATCGCCCGAGGCCTATATTATGGATCATTCCTCTACAAAGAAACCTGAAATATTGGCGTAGTACTACTACTGCTAGTTATAATAACAGCCTTCG…
	MF135193 --------------CTACGAAAAACACATCCTCTAACAAAAATTGTTAATGAAGCATTAATTGACCTACCAGCACCATCCAATATCTCCTCATGATGAAATTTTGGGTCTTTACTAGGACTATGCTTAATTACACAAATCCTAACAGGTCTATTTCTATCTATACACTATACCTCAGACATTTCAACCGCTTTCTCATCAGTAATACACATTTGCCGAGACGTAAACTACGGTTGACTAATCCGTAACATACATGCCAACGGAGCATCTTTCTTCTTCATTTGTATTTATATACATATTGCTCGAGGCCTATATTACGGATCTTACCTATATAAAGAAACCTGAAACATTGGAGTAGTTTTACTATTACTAGTTATAATAACAGCTTTCG…
	MF135194 --------------CTACGAAAAACACATCCTCTAACAAAAATTGTTAATGAAGCATTAATTGACCTACCAGCACCATCCAATATCTCCTCATGATGAAATTTTGGGTCTTTACTAGGACTATGCTTAATTACACAAATCCTAACAGGTCTATTTCTATCTATACACTATACCTCAGACATTTCAACCGCTTTCTCATCAGTAATACACATTTGCCGAGACGTAAACTACGGTTGACTAATCCGTAACATACATGCCAACGGAGCATCTTTCTTCTTCATTTGTATTTATATACATATTGCTCGAGGCCTATATTACGGATCTTACCTATATAAAGAAACCTGAAACATTGGAGTAGTTTTACTATTACTAGTTATAATAACAGCTTTCG…
	MF135195 --------------CTACGTAAAACGCACCCCTTAATTAAAATTGTTAACGACGCATTAATTGACCTACCAGCCCCCTCCAACATCTCCTCGTGATGAAATTTTGGATCTCTATTAGGATTATGTTTGATTACACAAATCTTAACAGGCCTATTCTTAGCCATACATTACACCTCCGACATCTCAACTGCATTCTCGTCAGTTACCCACATCTGCCGGGATGTTAACTATGGCTGACTAATTCGCAATATTCACGCCAACGGAGCCTCATTCTTCTTCATGTGTATCTACATGCACGTTGCCCGAGGCCTATACTATGGATCTTACCTATACAAGGAAACCTGAAATATTGGGGTGGTATTGCTACTGTTAGTAATAATGACAGCCTTCG…
	MF135196 --------------CTGCGCAAAACACAACCCTTAATTAAAATCACCAACGAAGCACTAATTGACCTACCCACGCCAAGCAACATTTCTGCATGATGAAATTTTGGATCCCTACTAGGACTATGTTTAGCTACACAAATCCTAACAGGCCTATTTCTAGCTATACACTTCACCTCCGACATTTCCACCGCATTCTCATCAGTTGTTCACATTTGCCGAGATGTTAATTACGGATGACTAGTCCGCAATATTCACGCCAACGGAGCATCCTTCTTCTTCATCTGTATTTATATACACATCGCCCGAGGCCTATATTATGGATCATTCCTCTACAAAGAAACCTGAAATATTGGCGTAGTACTACTACTGCTAGTTATAATAACAGCCTTCG…
	MF135197 --------------CTACGCAAAACACACCCCTTAATTAAAATCGTTAATGGAGCATTAATTGACTTACCTGCACCATCCAACATTTCCTCATGATGGAATTTTGGATCCCTACTAGGACTATGCTTAATTACACAAATTCTAACAGGCCTATTCCTAGCCATACACTATACTTCCGACATTTCGACCGCATTCTCATCAGTGACCCACATTTGCCGAGACGTCAATTATGGCTGACTTATCCGCAACATCCATGCCAACGGTGCATCATTCTTTTTCATCTGTATTTACATGCACATTGCCCGAGGCCTATACTATGGGTCCTACCTTTACAAAGAAACCTGAAACATTGGTGTAGTATTATTACTATTAGTAATGATAACAGCCTTCG…
	MF135198 --------------CTACGCAAAACACACCCCTTAATTAAAATCGTTAATGAAGCATTAATTGACTTACCTGCACCATCCAACATTTCCTCATGATGGAATTTTGGATCCCTACTAGGACTATGCTTAATTACACAAATTCTAACAGGCCTATTCCTAGCCATACACTATACTTCCGACATTTCGACCGCATTCTCATCAGTGACCCACATTTGCCGAGACGTCAATTATGGCTGACTTATCCGCAACATCCATGCCAACGGTGCATCATTCTTTTTCATCTGTATTTACATGCACATTGCCCGAGGCCTATACTATGGATCCTACCTTTACAAAGAAACTTGAAACATTGGTGTAGTATTATTACTATTAGTAATGATAACAGCCTTCG…
	MF135199 --------------CTACGTAAAACACACCCTCTAATAAAAATTGTTAATGAAGCACTAGTTGACCTACCAGCACCATCCAATATTTCCTCATGATGAAACTTTGGATCTCTATTAGGACTATGCTTAATTACACAGATCTCAACAGGCCTATTTTTAGCTATACACTACACTTCAGATATTTCAACCGCTTTCTCCTCGGTAACACACATCTGCCGAGACGTAAATTGTGGCTGATTAATCCGCAATATTCACGCCAACGGAGCATCATTCTTTTTCATCTGTATTTATATACATATTGCTCGAGGCCTATATTATGGATCCTACCTTTATAAAGAAACCTGAAATATTGGAGTAATCTTACTATTATTAGTTATAATAACAGCCTTCG…
	MF135200 --------------CTACGCAAAACACATCCTTTAATTAAAATTGTTAATGAAGCACTAGTTGACCTACCAGCACCATCCAATATTTCCTCATGATGAAACTTTGGATCCCTACTAGGATTATGCTTAATTACACAAATCTTAACAGGCCTATTTTTAGCAATACACTATACTTCAGATATCTCAACCGCCTTCTCATCAGTAACACATATTTGCCGAGACGTAAATTATGGCTGACTAATCCGAAATATCCACGCCAACGGAGCATCATTCTTTTTTATCTGTATTTATATACACATTGCTCGAGGCCTATATTACGGATCCTACCTTTACAAAGAAACCTGAAACATTGGAGTGGTTTTACTATTATTAGTTATAATAACAGCTTTTG…
	MF135201 --------------CTACGCAAAACACATCCTTTAATTAAAATTGTTAATGAAGCACTAGTTGACCTACCAGCACCATCCAATATTTCCTCATGATGAAACTTTGGATCCCTACTAGGATTATGCTTAATTACACAAATCTTAACAGGCCTATTTTTAGCAATACACTATACTTCAGATATCTCAACCGCCTTCTCATCAGTAACACATATTTGCCGAGACGTAAATTATGGCTGACTAATCCGAAATATCCACGCCAACGGAGCATCATTCTTTTTTATCTGTATTTATATACACATTGCTCGAGGCCTATATTACGGATCCTACCTTTACAAAGAAACCTGAAACATTGGAGTGGTTTTACTATTATTAGTTATAATAACAGCTTTTG…
	MF135202 --------------CTACGCAAAACACACCCTTTAATTAAAATTGTTAATGAAGCACTAGTTGACCTACCAGCACCATCTAATATTTCCTCATGATGAAACTTTGGATCCCTACTAGGATTATGCTTAATTACACAAATCTTAACAGGCCTATTCTTAGCAATACACTATACTTCAGATATCTCAACCGCCTTCTCATCAGTAACACACATTTGCCGAGACGTAAATTATGGCTGACTAATCCGAAATATCCACGCCAACGGGGCATCATTCTTTTTTATCTGTATCTATATACACATTGCTCGAGGCCTATATTATGGATCCTACCTTTACAAAGAAACCTGAAACATTGGAGTAGTCTTACTATTATTAGTTATAATAACAGCTTTCG…
	MF135203 --------------CTACGCAAAACACACCCTTTAATTAAAATTGTTAATGAAGCACTAGTTGACCTACCAGCACCATCTAATATTTCCTCATGATGAAACTTTGGATCCCTACTAGGATTATGCTTAATTACACAAATCTTAACAGGCCTATTCTTAGCAATACACTATACTTCAGATATCTCAACCGCCTTCTCATCAGTAACACACATTTGCCGAGACGTAAATTATGGCTGACTAATCCGAAATATCCACGCCAACGGGGCATCATTCTTTTTTATCTGTATCTATATACACATTGCTCGAGGCCTATATTATGGATCCTACCTTTACAAAGAAACCTGAAACATTGGAGTAGTCTTACTATTATTAGTTATAATAACAGCTTTCG…
	MF135204 --------------CTACGCAAAACACACCCTTTAATTAAAATTGTTAATGAAGCACTAGTTGACCTACCAGCACCATCTAATATTTCCTCATGATGAAACTTTGGATCCCTACTAGGATTATGCTTAATTACACAAATCTTAACAGGCCTATTCTTAGCAATACACTATACTTCAGATATCTCAACCGCCTTCTCATCAGTAACACACATTTGCCGAGACGTAAATTATGGCTGACTAATCCGAAACATCCACGCCAACGGGGCATCATTCTTTTTTATCTGTATTTATATACACATTGCTCGAGGCCTATATTATGGATCCTACCTTTACAAAGAAACCTGAAACATTGGAGTAGTCTTACTATTATTAGTTATAATAACAGCTTTCG…
	MF135205 --------------CTACGCAAAACACATCCTTTAATTAAAATTGTTAATGAAGCACTAGTTGACCTACCAGCACCATCCAATATTTCATCATGATGAAACTTTGGATCCCTACTAGGACTATGCTTAATTACACAAATCTTAACAGGCCTATTTTTAGCAATACACTATACTTCAGATATCTCAACCGCCTTCTCATCAGTAACACATATTTGCCGAGACGTAAATTATGGCTGACTAATCCGAAATATCCACGCCAACGGGGCATCATTCTTTTTTATCTGTATTTATATACACATTGCTCGAGGCCTATATTACGGATCCTACCTTTACAAAGAAACCTGAAATATTGGAGTGGTTCTACTATTATTAGTTATAATAACAGCTTTCG…
	MF135206 --------------CTACGCAAAACACACCCTTTAATTAAAATTGTTAATGAAGCACTAGTTGACCTACCAGCACCATCTAATATTTCCTCATGATGAAACTTTGGATCCCTACTAGGATTATGCTTAATTACACAAATCTTAACAGGCCTATTCTTAGCAATACACTATACTTCAGATATCTCAACCGCCTTCTCATCAGTAACACACATTTGCCGAGACGTAAATTATGGCTGACTAATCCGAAACATCCACGCCAACGGGGCATCATTCTTTTTTATCTGTATTTATATACACATTGCTCGAGGCCTATATTATGGATCCTACCTTTACAAAGAAACCTGAAACATTGGAGTAGTCTTACTATTATTAGTTATAATAACAGCTTTCG…
	MF135207 --------------CTACGCAAAACACATCCTTTAATTAAAATTGTTAATGAAGCACTAGTTGACCTACCAGCACCATCCAATATTTCATCATGATGAAACTTTGGATCCCTACTAGGACTATGCTTAATTACACAAATCTTAACAGGCCTATTTTTAGCAATACACTATACTTCAGATATCTCAACCGCCTTCTCATCAGTAACACATATTTGCCGAGACGTAAATTATGGCTGACTAATCCGAAATATCCACGCCAACGGGGCATCATTCTTTTTTATCTGTATTTATATACACATTGCTCGAGGCCTATATTACGGATCCTACCTTTACAAAGAAACCTGAAATATTGGAGTGGTTCTACTATTATTAGTTATAATAACAGCTTTCG…
	MF135208 --------------CTACGCAAAACACATCCTTTAATTAAAATTGTTAATGAAGCACTAGTTGACCTACCAGCACCATCCAATATTTCATCATGATGAAACTTTGGATCCCTACTAGGACTATGCTTAATTACACAAATCTTAACAGGCCTATTTTTAGCAATACACTATACTTCAGATATCTCAACCGCCTTCTCATCAGTAACACATATTTGCCGAGACGTAAATTATGGCTGACTAATCCGAAATATCCACGCCAACGGGGCATCATTCTTTTTTATCTGTATTTATATACACATTGCTCGAGGCCTATATTACGGATCCTACCTTTACAAAGAAACCTGAAATATTGGAGTGGTTCTACTATTATTAGTTATAATAACAGCTTTCG…
	MF135209 --------------CTACGCAAAACACATCCTTTAATTAAAATTGTTAATGAAGCACTAGTTGACCTACCAGCACCATCCAATATTTCATCATGATGAAACTTTGGGTCCCTACTAGGACTATGCTTAATTACACAAATCTTAACAGGCCTATTTTTAGCAATACACTATACTTCAGATATCTCAACCGCCTTTTCATCAGTAACACATATTTGCCGAGACGTAAATTATGGCTGACTAATCCGAAATATCCACGCCAACGGGGCATCATTCTTTTTTATCTGTATTTATATACACATTGCTCGAGGCCTATATTACGGATCCTACCTTTACAAAGAAACCTGAAATATTGGAGTGGTTCTACTATTATTAGTTATAATAACAGCTTTCG…
	MF135210 --------------CTACGCAAAACACATCCTTTAATTAAAATTGTTAATGAAGCACTAGTTGACCTACCAGCACCATCCAATATTTCCTCATGATGAAACTTTGGATCCCTACTAGGATTATGCTTAATTACACAAATCTTAACAGGCCTATTTTTAGCAATACACTATACTTCAGATATCTCAACCGCCTTCTCATCAGTAACACATATTTGCCGAGACGTAAATTATGGCTGACTAATCCGAAATATCCACGCCAACGGAGCATCATTCTTTTTTATCTGTATTTATATACACATTGCTCGAGGCCTATATTACGGATCCTACCTTTACAAAGAAACCTGAAACATTGGAGTGGTTTTACTATTATTAGTTATAATAACAGCTTTTG…
	MF135211 --------------CTACGCAAAACACACCCTTTAATTAAAATTGTTAATGAAGCACTAGTTGACCTACCAGCACCATCTAATATTTCCTCATGATGAAACTTTGGATCCCTGCTAGGATTATGCTTAATTACACAAATCTTAACAGGCCTATTCTTAGCAATACACTATACTTCAGATATCTCAACCGCCTTCTCATCAGTAACACACATTTGCCGAGACGTAAATTATGGCTGACTAATCCGAAACATCCACGCCAACGGGGCATCATTCTTTTTTATCTGTATTTATATACACATTGCTCGAGGCCTATATTATGGATCCTACCTTTACAAAGAAACCTGAAACATTGGAGTAATCTTACTATTATTAGTTATAATAACAGCTTTCG…
	MF135212 --------------CTACGCAAAACACATCCTTTAATTAAAATTGTTAATGAAGCACTAGTTGACCTACCAGCACCATCCAATATTTCCTCATGATGAAACTTTGGATCCCTACTAGGATTATGCTTAATTACACAAATCTTAACAGGCCTATTTTTAGCAATACACTATACTTCAGATATCTCAACCGCCTTCTCATCAGTAACACATATTTGCCGAGACGTAAATTATGGCTGACTAATCCGAAATATCCACGCCAACGGAGCATCATTCTTTTTTATCTGTATTTATATACACATTGCTCGAGGCCTATATTACGGATCCTACCTTTACAAAGAAACCTGAAACATTGGAGTGGTTTTACTATTATTAGTTATAATAACAGCTTTTG…
	MF135213 --------------CTACGCAAAACACACCCCCTAATAAAAATTGTTAATGAAGCATTAGTTGATCTACCAGCACCATCCAATATTTCCTCATGATGAAACTTTGGATCCCTACTAGGATTATGCTTAATTACACAAATCTTAACAGGCCTATTTTTAGCTATACACTACACCTCAGACATTTCAACCGCCTTCTCATCAGTAACACACATTTGCCGTGACGTAAATTACGGCTGACTAATTCGCAACATACACGCCAACGGAGCATCATTCTTTTTTATTTGTATTTATATGCATATTGCTCGAGGCTTATATTACGGATCATATCTCTACAAAGAAACCTGAAACATCGGAGTAGTTTTACTATTATTAGTTATAATAACAGCTTTCG…
	MF135214 ------------------------------CCCTAATAAAAATTGCTAATGAAGCATTAGTTGACCTACCAGCACCATCCAACATTTCCTCATGATGAAACTTTGGGTCCCTACTAGGACTATGCTTAATTACACAAATCTTAACAGGCCTATTTTTAGCTATACATTATACCTCAGACATTTCAACCGCTTTCTCATCAGTAACACACATTTGCCGAGACGTAAATTACGGCTGACTAATCCGCAATATCCACGCCAACGGAGCATCATTCTTCTTCATCTGTATTTATATACATATTGCTCGAGGCCTATATTATGGATCCTACCTTTATAAAGAAACCTGAAACATTGGAGTAGTCTTATTATTATTAGTTATAATAACAGCCTTCG…
	MF135215 --------------CTACGAAAAACACATCCCTTAATCAAGATTGTTAATGAAGCACTGGTTGACCTACCAGCACCATCCAACATCTCCTCATGATGAAACTTTGGGTCCCTGCTAGGATTATGCTTAATTACACAAATCCTAACAGGGCTATTTCTAGCTATACACTATACTTCAGACATTTCAACCGCATTCTCATCAGTAACCCATATTTGCCGAGACGTAAATTACGGATGATTAATCCGCAACGTACACGCCAATGGAGCCTCATTCTTTTTCATTTGCATTTACATACATATTGCTCGAGGATTATACTATGGATCATATCTCTACAAGGAAACCTGAAACATCGGAGTAATCTTATTACTATTAGTTATAATAACAGCATTCG…
	MF135216 --------------CTACGAAAAACACATCCCTTAATCAAGATTGTTAATGAAGCACTGGTTGACCTACCAGCACCATCCAACATCTCCTCATGATGAAACTTTGGGTCCCTGCTAGGATTATGCTTAATTACACAAATCCTAACAGGGCTATTTCTAGCTATACACTATACTTCAGACATTTCAACCGCATTCTCATCAGTAACCCATATTTGCCGAGACGTAAATTACGGATGATTAATCCGCAACGTACACGCCAATGGAGCCTCATTCTTTTTCATTTGCATTTACATACATATTGCTCGAGGATTATACTATGGATCATATCTCTACAAGGAAACCTGAAACATCGGGGTAATCTTATTACTATTAGTTATAATAACAGCATTCG…
	MF135217 --------------CTACGTAAAACACACCCCCTAATAAAAATTGTTAACGAAGCACTAGTTGACCTACCAGCACCATCCAATATTTCCTCATGATGAAACTTTGGGTCTCTACTAGGACTATGCTTAATTACACAAATCTTAACAGGCCTATTCTTAGCTATGCATTACACCTCAGATATTTCAACTGCTTTCTCATCAGTAATACACATCTGCCGAGACGTAAACTACGGCTGATTAATTCGTAATATTCACGCCAATGGGGCATCATTCTTTTTCATCTGTATTTATATACATATTGCTCGAGGCTTATATTACGGATCTTACCTTTATAAAGAAACCTGAAATATTGGAGTCGTCCTACTGTTATTAGTTATAATAACAGCCTTCG…
	MF135218 --------------CTACGTAAAACACACCCCCTAATAAAAATTGTTAACGAAGCACTAGTTGACCTACCAGCACCATCCAATATTTCCTCATGATGAAACTTTGGGTCTCTACTAGGACTATGCTTAATTACACAAATCTTAACAGGCCTATTCTTAGCTATGCATTACACCTCAGATATTTCAACTGCTTTCTCATCAGTAATACACATCTGCCGAGACGTAAACTACGGCTGATTAATTCGTAATATTCACGCCAATGGGGCATCATTCTTTTTCATCTGTATTTATATACATATTGCTCGAGGCTTATATTACGGATCTTACCTTTATAAAGAAACCTGAAATATTGGAGTCGTCCTACTGTTATTAGTTATAATAACAGCCTTCG…
	MF135219 --------------CTACGTAAAACACACCCTCTAATAAAAATTGTTAATGAAGCACTAGTTGACCTACCAGCACCATCCAATATTTCCTCATGATGAAACTTTGGGTCTCTACTAGGACTATGCTTAATTACACAAATCTTAACAGGCCTATTCTTAGCTATACACTACACTTCAGATATTTCAACCGCTTTCTCATCAGTAGTACACATCTGCCGAGACGTAAATTACGGCTGATTAATTCGCAATATTCACGCCAACGGAGCATCGTTCTTTTTCATCTGTATTTATATACATATTGCTCGAGGCCTATATTATGGATCCTACCTTTACAAAGAAACCTGAAACATCGGAGTAATTCTATTATTATTAGTTATGATAACAGCCTTCG…
	MF135220 --------------CTACGTAAAACACACCCTCTAATAAAAATTGTTAATGAAGCACTAGTTGACCTACCAGCACCATCCAATATTTCCTCATGATGAAACTTTGGGTCTCTACTAGGACTATGCTTAATTACACAAATCTTAACAGGCCTATTCTTAGCTATACACTACACTTCAGATATTTCAACCGCTTTCTCATCAGTAGTACACATCTGCCGAGACGTAAATTACGGCTGATTAATTCGCAATATTCACGCCAACGGAGCATCGTTCTTTTTCATCTGTATTTATATACATATTGCTCGAGGCCTATATTATGGATCCTACCTTTACAAAGAAACCTGAAACATCGGAGTAATTCTATTATTATTAGTTATGATAACAGCCTTCG…
	MF135221 --------------CTACGAAAAACACATCCCTTAATCAAGATTGTTAATGAAGCACTGGTTGACCTACCAGCACCATCCAACATCTCCTCATGATGAAACTTTGGGTCCCTGCTAGGATTATGCTTAATTACACAAATCCTAACAGGGCTATTTCTAGCTATACACTATACTTCAGACATTTCAACCGCATTCTCATCAGTAACCCATATTTGCCGAGACGTAAATTACGGATGATTAATCCGCAACGTACACGCCAATGGAGCCTCATTCTTTTTCATTTGCATTTACATACATATTGCTCGAGGATTATACTATGGATCATATCTCTACAAGGAAACCTGAAACATCGGAGTAATCTTATTACTATTAGTTATAATAACAGCATTCG…
	MF135222 --------------CTACGAAAAACACATCCCTTAATCAAGATTGTTAATGAAGCACTGGTTGACCTACCAGCACCATCCAACATCTCCTCATGATGAAACTTTGGGTCCCTGCTAGGATTATGCTTAATTACACAAATCCTAACAGGGCTATTTCTAGCTATACACTATACTTCAGACATTTCAACCGCATTCTCATCAGTAACCCATATTTGCCGAGACGTAAATTACGGATGATTAATCCGCAACGTACACGCCAATGGAGCCTCATTCTTTTTCATTTGCATTTACATACATATTGCTCGAGGATTATACTATGGATCATATCTCTACAAGGAAACCTGAAACATCGGAGTAATCTTATTACTATTAGTTATAATAACAGCATTCG…
	MF135223 --------------CTACGCAAAACACACCCTCTAGCAAAAATTGTTAATGAAGCACTAATTGACCTACCAGCACCATCCAATATTTCCTCATGATGAAACTTTGGGTCCCTACTAGGACTATGCTTAATTACACAAATCTTAACAGGCCTATTTTTAGCTATACACTATACCTCAGATATTTCAACCGCTTTTTCATCAGTAATACATATTTGCCGAGACGTAAACTACGGCTGACTAATTCGTAACATTCACGCTAACGGAGCATCATTCTTTTTCATCTGTATTTACATACATATTGCTCGAGGACTATATTATGGCTCCTACCTTTACAAAGAAACCTGAAACATTGGAGTGGTTCTACTATTATTGGTTATAATAACAGCCTTCG…
	MF135224 --------------CTACGAAAAACACACCCCTTAATCAAAATTGCTAATGAAGCACTGGTTGACCTACCAACACCATCCAATATCTCCTCATGATGAAACTTTGGATCTCTACTAGGATTATGCTTAATTACACAAATCCTAACAGGCCTATTTCTAGCTATACACTATACTTCAGATATTTCAACTGCATTCTCATCAGTTGCCCATATTTGTCGAGACGTAAACTACGGATGAATGATCCGCAACATACACGCCAATGGAGCATCGTTTTTCTTCATCTGTATTTACATACACATTGCTCGAGGCCTGTACTATGGATCTTACCTATACAAAGAAACCTGAAACATTGGAGTAGTATTACTACTGTTAGTTATAATAACAGCCTTCG…
	MF135225 --------------CTACGTAAAACACACCCCCTAATAAAAATTGTTAACGAAGCACTAGTTGACCTACCAGCACCATCCAATATTTCCTCATGATGAAACTTTGGGTCTCTACTAGGACTATGCTTAATTACACAAATCTTAACAGGCCTATTTTTAGCTATGCATTACACCTCAGATATTTCAACCGCTTTCTCATCAGTAATACACATCTGCCGAGACGTAAACTACGGCTGATTAATTCGTAATATTCACGCCAATGGGGCATCATTCTTTTTCATCTGTATTTATATACATATTGCTCGAGGCTTATATTACGGATCTTACCTTTATAAAGAAACCTGAAATATTGGAGTCGTCCTACTGTTATTAGTTATAATAACAGCCTTCG…
	MF135226 --------------CTACGTAAAACACACCCCCTAATAAAAATTGTTAACGAAGCACTAGTTGACCTACCAGCACCATCCAATATTTCCTCATGATGAAACTTTGGGTCTCTACTAGGACTATGCTTAATTACACAAATCTTAACAGGCCTATTTTTAGCTATGCATTACACCTCAGATATTTCAACCGCTTTCTCATCAGTAATACACATCTGCCGAGACGTAAACTACGGCTGATTAATTCGTAATATTCACGCCAATGGGGCATCATTCTTTTTCATCTGTATTTATATACATATTGCTCGAGGCTTATATTACGGATCTTACCTTTATAAAGAAACCTGAAATATTGGAGTCGTCCTACTGTTATTAGTTATAATAACAGCCTTCG…
	MF135227 --------------CTACGTAAAACACACCCTCTAATAAAAATTGTTAATGAAGCACTAGTTGACCTACCAGCACCATCCAATATTTCCTCATGATGAAACTTTGGATCTCTATTAGGACTATGCTTAATTACACAGATCTCAACAGGCCTATTTTTAGCTATACACTACACTTCAGATATTTCAACCGCTTTCTCCTCGGTAACACACATCTGCCGAGACGTAAATTGTGGCTGATTAATCCGCAATATTCACGCCAACGGAGCATCATTCTTTTTCATCTGTATTTATATACATATTGCTCGAGGCCTATATTATGGATCCTACCTTTATAAAGAAACCTGAAATATTGGAGTAATCTTACTATTATTAGTTATAATAACAGCCTTCG…
	MF135228 --------------CTACGTAAAACACACCCTCTAATAAAAATTGTTAATGAAGCACTAGTTGACCTACCAGCACCATCCAATATTTCCTCATGATGAAACTTTGGATCTCTATTAGGACTATGCTTAATTACACAGATCTTAACAGGCCTATTTTTAGCTATACACTACACTTCAGATATTTCAACCGCTTTCTCCTCGGTAACACACATCTGCCGAGACGTAAATTATGGCTGATTAATCCGCAATATTCACGCCAACGGAGCATCATTCTTTTTCATCTGTATTTATATACATATTGCTCGAGGCCTATATTATGGATCCTACCTTTATAAAGAAACCTGAAATATTGGAGTAATCTTACTATTATTAGTTATAATAACAGCCTTCG…
	KF791271 --------------------------------CTAATTAAAATTGTTAATGAAGCACTAGTTGACCTACCAGCACCATCCAATATTTCCTCATGATGAAACTTCGGGTCTCTACTAGGACTATGCTTAATTACACAAATTCTAACAGGCCTATTCTTAGCTATACACTATACCTCAGACATTTCAACCGCATTCTCATCAGTAACCCATATTTGCCGAGACGTAAATTACGGTTGATTAATCCGTAATATCCACGCTAACGGAGCATCATTCTTCTTCATCTGTATTTACATACATATTGCCCGAGGCCTATACTACGGATCTTATATTTATAAAGAAACCTGAAACATTGGTGTTGTTCTACTACTATTAGTTATAATAACAGCCTTCG…
	KF791272 --------------------------------TTAATAAAAGAAGCCAACCACTCACTAATTGACCTACCCACACCCCATAGCATCTCCTCATGATGAAACTTTGGATCCCTATTAGGACTATGCTTAGCCACCCAAATCCTAACAGGCCTATTTTTAGCAATACATTATACCTCCGACATCTCAACCGCATTTTCTTCAGTTGTCCATATTTGCCGAGATGTTAACCACGGCTGACTAGTCCGAAACGTTCATGCTAACGGAGCATCATTTTTCTTCATCTGCATCTATTTACATATTGCCCGAGGCCTATACTATGGATCTTACCTTTACAAAGAAACCTGAAATATTGGAGTAATCTTATTGCTACTAATTATAATGACAGCCTTTG…
	KF791274 --------------------------------CTAATTAAAATCGTTAATGAAGCACTAGTTGACCTACCAGCACCATCTAACATCTCCTCATGATGAAACTTCGGGTCTCTACTAGGATTATGTTTAATTACACAAATTCTAACAGGCCTATTCTTAGCTATACACTATACCTCAGACATTTCAACCGCATTTTCATCAGTAACCCACATTTGTCGAGACGTAAACCACGGTTGACTAATCCGTAACATACACGCCAACGGGGCATCATTCTTTTTCATTTGTATTTACATACATATTGCCCGAGGCCTATACTATGGATCTTATCTCTACAAAGAAACCTGAAACATTGGTGTCATTCTATTACTACTAGTTATAATAACAGCCTTCG…
;
END;
begin paup;
taxset tooshort = FN821741_1_Carasobarbus_sp
FN821744_1_Carasobarbus_luteus
;
taxset deGraaf2007 =
AY740707_Barbus_paludinosus_LakeTana
AY740708_Barbus_paludinosus_LakeTana
AY740709_Barbus_paludinosus_LakeTana
AY740710_Barbus_paludinosus_LakeTana
AY740730_1_B_tanapelagius_BtanapLTana4
AY740718_1_B_paludinosus_BpaludDides4
AY740717_1_B_paludinosus_BpaludDides3
AY740716_1_B_paludinosus_BpaludDides2
AY740715_1_B_paludinosus_BpaludDides1
AY740714_1_B_paludinosus_BpaludZiway4
AY740713_1_B_paludinosus_BpaludZiway3
AY740712_1_B_paludinosus_BpaludZiway2
AY740711_1_B_paludinosus_BpaludZiway1
AY740719_Barbus_pleurogramma_LakeTana
AY740720_Barbus_pleurogramma_LakeTana
AY740721_Barbus_pleurogramma_LakeTana
AY740722_Barbus_pleurogramma_LakeTana
AY740723_Barbus_humilis_LakeTana
AY740724_Barbus_humilis_LakeTana
AY740725_Barbus_humilis_LakeTana
AY740726_Barbus_humilis_LakeTana
AY740727_Barbus_tanapelagius_LakeTana
AY740728_Barbus_tanapelagius_LakeTana
AY740729_Barbus_tanapelagius_LakeTana
AF180839_Barbus_trimaculatus_Lake_Tana
;
taxset Kenya_interesting =
KY595071
KF791275
KF791273
KP712169
KX178062
KX178063
KX178064
KX178065
KX178066
KX178067
KX178068
KX178069
KX178070
KX178071
KX178072
KX178073
KX178074
KX178075
KX178076
KX178077
KX178078
KX178079
KX178080
KX178081
KX178082
KX178083
KX178084
KX178085
KX178086
KX178087
KX178088
KX178089
KX178090
KX178091
KX178092
KX178093
KX178094
KX178095
KX178096
KX178097
KX178098
KX178099
KX178100
KX178101
KX178102
KX178103
KX178104
KX178105
KX178107
KX178108
KX178109
KX178110
KX178112
KX178113
KX178114
KX178115
KX178116
KX178117
KX178118
KX178119
KX178120
KX178121
KX178122
KX178123
KX178124
KX178125
KX178126
KX178127
KX178128
KX178129
KX178130
KX178131
KX178132
KX178133
KX178134
KX178135
KX178136
KX178137
KX178139
KX178140
KX178141
KX178142
KX178143
KX178144
KX178145
KX178146
KX178147
KX178148
KX178149
KX178150
KX178151
KX178152
KX178153
KX178154
KX178155
KX178156
KX178157
KX178158
KX178159
KX178160
KX178161
KX178162
KX178163
KX178164
KX178165
KX178166
KX178167
KX178168
KX178169
KX178170
KX178171
KX178172
KX178173
KX178174
KX178175
KX178176
KX178177
KX178178
KX178179
KX178180
KX178181
KX178182
KX178184
KX178185
KX178186
KX178187
KX178188
KX178189
KX178190
KX178191
KX178192
KX178193
KX178194
KX178195
KX178196
KX178197
KX178198
KX178199
KX178200
new_KtN1
new_KtN2
new_KtN3
new_Urapl8ct
new_Urapl9ct
new_Uapl11ct
new_NZN1
new_NZN2
new_NZW2
new_Pld1
new_Pld2
new_Pld_3
new_Pld_4
AWR_AMP27
AWR_AMP21
AWR_AMP24
MNAPL1
MNAPL2
KKD_APLi
ARC2
KC03
ARC1
KKC3
AKC2
KKC4
AKC3
AKC4
ARC3
NZCii
NZC1
B_jacksoni_8_river_Awachrae
AWRBJ2
AWRBJ12
AWRBJ15
AWRNZ1
AWRNZ2
AWRNZ5
AWRBsp2
AWRBSPP1
B1689
B1690
B1548
B1549
B1681
B1682
B1519
B1520
B1637
B1641
B1583
B1586
B1536
B1572
UFNPLD2_MM
AF180841_Barbus_nyanzae_Kenya
KP712168_Barbus_kerstenii
KT199308_Barbus_kerstenii_3_Tanzania
KT199307_Barbus_kerstenii_2_Tanzania
KT199309_Barbus_laticeps
KT199310_Barbus_paludinosus_1_Tanzania
AF287437_1
KT199311_Barbus_paludinosus_2_Tanzania
BNZC1
PLD1KJ
Pld2UF
ARC1_repeated
Pld3UF
Nmy1KJ
Nmy2KJ
KP712169
KF791273
;
taxset altianalis_close = AF112406_2
JN983681_FLB08347KAZ59
JN983682_FLB08334NLI14
JN983683_FLB08305EDW04
JN983684_FLB08267KAZ13
JN983685_FLB08359KYO36
JN983686_FLB08332LIP02
JN983687_FLB08331NLI11
JN983688_FLB08354LIP14
JN983689_FLB08386ALB16
JN983690_FLB08314EDW13
JN983691_FLB08377EDW85
JN983692_FLB08331KAZ53
JN886992_1
JN886993_1
JN886994_1
JN886995_1
JN886996_1
JN886997_1
JN886998_1
JN886999_1
JN887000_1
JN887001_1
JN887002_1
JN887003_1
JN887004_1
JN887005_1
JN887006_1
JN887007_1
JN887008_1
JN887009_1
JN887010_1
JN887011_1
JN887012_1
JN887013_1
JN887014_1
JN887015_1
JN887016_1
JN887017_1
JN887018_1
JN887019_1
JN887020_1
JN887021_1
JN887022_1
JN887023_1
JN887024_1
JN887025_1
JN887026_1
JN887027_1
JN887028_1
JN887029_1
JN887030_1
JN887031_1
JN887032_1
JN887033_1
JN887034_1
JN887035_1
JN887036_1
JN887037_1
JN887038_1
AF180868_1_Barbus_sacratus AF180874_1_Barbus_oxyrhynchus_oxyrhynchus
JN887038_1_Barbus_gananensis
KP712252_1_Barbus_bynni_isolate
AF180871_1_Barbus_zaphiri
AF180872_1_Barbus_intermedius_australis
GQ853205_1_Labeobarbus_brevicephalus
GQ853208_1_Labeobarbus_crassibarbis
GQ853213_1_Labeobarbus_gorgorensis
GQ853215_1_Labeobarbus_gorguari
AF180829_1_Barbusbynni_occidentalis AF180875_1_Barbus_petitjeani
GQ853219_1_Labeobarbus_macrophtalmus GQ853225_1_Labeobarbus_nedgia GQ853229_1_Labeobarbus_surkis
GQ853270_1_Labeobarbus_intermedius AF145948_1_Barbus_intermedius
GQ853203_1_Labeobarbus_acutirostris 66 GQ853210_1_Labeobarbus_dainellii
GQ853216_1_Labeobarbus_longissimus GQ853222_1_Labeobarbus_megastoma GQ853228_1_Labeobarbus_platydorsus GQ853232_1_Labeobarbus_truttiformis GQ853235_1_Labeobarbus_tsanensis
AF180876_Labeobarbus_aeneus AF180831_1_Barbus_capensis
AF180877_1_Barbus_polylepis JX097076_1_Labeobarbus_caudovittatus
KP712200_1_Labeobarbus_compiniei KP712234_1_Labeobarbus_sp_Lucien
AF145946_1_Barbus_reinii
RM_Systomus_orphoides
RM_Systomus_sarana
KF876026_1_Arabibarbus_grypus
KP712259_1_Arabibarbus_grypus
KF876025_1_Arabibarbus_grypus
KF876029_1_Arabibarbus_grypus
AF180855_1_Barbus_harterti AF287430_1_Barbus_fritschii_2
AF180856_1_Barbus_fritschii F180854_Carasobarbus_paytonii
AF145947_1_Barbus_canis
AF145944_1_Barbus_luteus
KP712262_1_Carasobarbus_luteus
AK_Balt4
AS_Balt14
NN_Balt6
OL_Balt6
ASAlt2
NZAlt4
JN983681_1
JN983682_1
JN983683_1
JN983684_1
JN983685_1
JN983686_1
JN983687_1
JN983688_1
JN983689_1
JN983690_1
JN983691_1
JN983692_1
AF180855_1
AF180856_1
AF180859_1
AF180863_1
AF180865_1
AF180866_1
AF180867_1
AF180868_1
AF180869_1
AF180870_1
AF180872_1
AF180874_1
AF180875_1
AF180877_1
GQ853201_1
GQ853202_1
GQ853203_1
GQ853204_1
GQ853205_1
GQ853206_1
GQ853207_1
GQ853208_1
GQ853209_1
GQ853210_1
GQ853211_1
GQ853212_1
GQ853213_1
GQ853214_1
GQ853215_1
GQ853216_1
GQ853217_1
GQ853218_1
GQ853219_1
GQ853220_1
GQ853221_1
GQ853222_1
GQ853223_1
GQ853224_1
GQ853225_1
GQ853226_1
GQ853227_1
GQ853228_1
GQ853229_1
GQ853230_1
GQ853231_1
GQ853232_1
GQ853233_1
GQ853234_1
GQ853235_1
GQ853236_1
GQ853237_1
GQ853238_1
GQ853239_1
GQ853240_1
GQ853241_1
GQ853242_1
GQ853243_1
GQ853244_1
GQ853245_1
GQ853246_1
GQ853247_1
GQ853248_1
GQ853249_1
GQ853250_1
GQ853251_1
GQ853252_1
GQ853253_1
GQ853254_1
GQ853255_1
GQ853256_1
GQ853257_1
GQ853258_1
GQ853259_1
GQ853260_1
GQ853261_1
GQ853262_1
GQ853263_1
GQ853264_1
GQ853265_1
GQ853266_1
GQ853267_1
GQ853268_1
GQ853269_1
GQ853270_1
GQ853271_1
;
taxset profundus_close =
AF180834_Barbus_cadenati_Siera_leone
AF180835_Barbus_ablabes_Ivory_Coast
KP659410_1_Barbus_tiekoroi
DNG_PROF4
DNG_PROF3
DNG_PROF1
DNG_PROF2
KP712198_Barbus_baudoni
KP712159_Barbus_anema
AP712230_Barbus_callipterus
RM_B_callipterus
AY004752_Barbus_bigornei
KP712201_Barbus_eburneensis
AF180832_Barbus_macrops
AF180832_Barbus_macrops_Guinea
KT199314_Barbus_radiatus_2
KT199313_Barbus_radiatus_1
KP712233_Barbus_cf_guirali
P659406_Barbus_aspilus
KP712203_1_Barbus_prionacanthus
;
delete tooshort;
taxset dirty = Seq1_voucher_GK047
Seq2_voucher_GK050
Seq3_voucher_GK051
Seq4_voucher_GK052
Seq5_voucher_GK053
Seq6_voucher_GK057
Seq7_voucher_GK058
Seq8_voucher_GK061
Seq9_voucher_GK063
Seq10_voucher_GK009
Seq11_voucher_GK021
Seq12_voucher_GK022
Seq13_voucher_GK025
Seq14_voucher_GK032
Seq15_voucher_GK036
Seq16_voucher_GK042
Seq17_voucher_GK044
Seq18_voucher_GK047i
Seq19_voucher_GK051i
Seq20_voucher_GK053i
Seq21_voucher_GK059
Seq22_voucher_GK063i
Seq23_voucher_GK067
Seq24_voucher_GK069
Seq25_voucher_GK070
Seq26_voucher_GK073
Seq27_voucher_GK074
Seq28_voucher_GK075;
delete dirty;
taxset Labeo_Not_interesting_for_altianalis_distances =
AF180865_1 AF180863_1
AF180866_1 AF180876_Labeobarbus_aeneus
AF180831_1_Barbus_capensis
AF180877_1_Barbus_polylepis AF180867_1
AF180874_1_Barbus_oxyrhynchus_oxyrhynchus JN887035_1
JN887037_1 JN887036_1
JN887038_1_Barbus_gananensis AF180868_1_Barbus_sacratus
AF180829_1_Barbusbynni_occidentalis AF180875_1_Barbus_petitjeani AF180875_1
JX097076_1_Labeobarbus_caudovittatus KP712200_1_Labeobarbus_compiniei
KP712234_1_Labeobarbus_sp_Lucien AF145946_1_Barbus_reinii
AF180855_1_Barbus_harterti AF287430_1_Barbus_fritschii_2
AF180856_1_Barbus_fritschii F180854_Carasobarbus_paytonii
KF876026_1_Arabibarbus_grypus KP712259_1_Arabibarbus_grypus
KF876025_1_Arabibarbus_grypus KF876029_1_Arabibarbus_grypus
AF145947_1_Barbus_canis AF145944_1_Barbus_luteus
JX097076_1_Labeobarbus_caudovittatus KP712200_1_Labeobarbus_compiniei
KP712234_1_Labeobarbus_sp_Lucien AF145946_1_Barbus_reinii
AF180855_1_Barbus_harterti AF287430_1_Barbus_fritschii_2
AF180856_1_Barbus_fritschii F180854_Carasobarbus_paytonii
KF876026_1_Arabibarbus_grypus KP712259_1_Arabibarbus_grypus
KF876025_1_Arabibarbus_grypus KF876029_1_Arabibarbus_grypus
AF145947_1_Barbus_canis AF145944_1_Barbus_luteus;
taxset close_outgroup =
HM536790_1
KF574736_1
KC631298_1
AB238969_Pethia_ticto;
taxset distant_outgroup =
AB006953_1_Carassius_auratus_langsdorfi
AB218897_Opsariichthys_uncirostris
AB238967_Labeo_batesii
AB238968_Labeo_senegalensis
AB238969_Pethia_ticto
AB239602_Acheilognathus_typus
AB239602_Gobio_gobio
AF036176_1_Myxocyprinus_asiaticus
AF045966_1_Carassius_auratus
AF051880_1_Schizothorax_prenanti
AB239602_Acheilognathus_typus
AB239602_Gobio_gobio
AF036176_1_Myxocyprinus_asiaticus
AF045966_1_Carassius_auratus
AF051880_1_Schizothorax_prenanti
AF180862_1_Varicorhinus_beso
AF180863_1_Varicorhinus_mariae
AF180865_1_Varicorhinus_steindachneri
AF180866_1_Varicorhinus_nelspruitensis
AF287457_1_Varicorhinus_maroccanus
AF454871_1_Catostomus_catostomus
AP009061_Rhynchocypris_percnurus
EU287909_Puntigrus_tetrazona
HM536822_Oreichthys_cosuatis
HM536895_Acrossocheilus_monticola
HM536908_Cyclocheilichthys_janthochir
HM536914_Mystacoleucus_marginatus
HQ167605_1_Carasobarbus_chantrei
JF799437_1_Catostomus_commersonii
JX074246_Onychostoma_ovale
JX074247_Haludaria_fasciata
KF876030_1_Varicorhinus_maroccanus
KP659409_1_Varicorhinus_cf_axelrodi
KP712210_Systomus_sarana
KP712212_Puntius_chola
KP712214_Systomus_orphoides
KP712226_Pethia_conchonius
KP712228_Pethia_stoliczkana
KP712265_1_Varicorhinus_maroccanus
KP712266_1_Varicorhinus_maroccanus
P011408_Clypeobarbus_pleuropholis
X61010_1_Cyprinus_carpio
Y10449_1_L_leuciscus
Y10451_1_T_tinca
AF180820_1_Scartomyzon_congestus
AF180821_1_Moxostoma_breviceps
AF180824_1_Cyclocheilichthys_sp
AF180825_1_Garra_variabilis
AF180826_1_Cyprinion_macrostomus
AF180827_1_Schizothorax_pseudoaksaiensis;
taxset HayesAmbruster =
MF135192
MF135193
MF135194
MF135195
MF135196
MF135197
MF135198
MF135199
MF135200
MF135201
MF135202
MF135203
MF135204
MF135205
MF135206
MF135207
MF135208
MF135209
MF135210
MF135211
MF135212
MF135213
MF135214
MF135215
MF135216
MF135217
MF135218
MF135219
MF135220
MF135221
MF135222
MF135223
MF135224
MF135225
MF135226
MF135227
MF135228
KF791276_1Barbus_jae
KF791273
KF791270_1_Barbus_camptacanthus
KF791271
KF791272
KF791274
;
taxset only_nyanzae =
ARC3
AWR_AMP24
new_NZN1
B1549
AWRNZ2
ARC2
B1548
AWRNZ1
new_NZW2
new_NZN2
;
taxset nyanzae_plus_laticeps =
only_nyanzae KT199309_Barbus_laticeps;
taxset only_africa_kerstenii =
MNAPL2
new_KtN1
KKD_APLi
B1572
B1536
new_KtN3
MNAPL1;
taxset only_apleuro =
B1583
B1586
new_Urapl8ct
new_Urapl9ct
new_Uapl11ct
;
taxset only_prof =
DNG_PROF4
DNG_PROF3
DNG_PROF1
DNG_PROF2;
taxset only_palud =
Pld2UF
Pld3UF
B1681
B1682
;
taxset only_jacksonii =
AWRBJ2
AWRBSPP1
new_Pld_3
AWRBsp2
new_Pld_4
AWRBJ12
B1641
new_Pld2
B_jacksoni_8_river_Awachrae
B1637
AWRBJ15
;
taxset only_cercops =
AF180841_Barbus_nyanzae_Kenya
KKC3
AKC4
KKC4
AKC2
KC03
AKC3;
taxset only_neuma =
B1690
Nmy2KJ
Nmy1KJ
B1689
NZC1;
taxset importantfromDurand =
AF180845_1_Barbus_erubescens
AF180837_Barbus_sublineatus_Ivory_Coast
AF180833_Barbus_guinensis_Guinea
;
charset exclude = 1 -107 1131 -1161;
exclude exclude;
delete all;
restore Kenya_interesting close_outgroup profundus_close altianalis_close deGraaf2007
HayesAmbruster importantfromDurand AF180832_Barbus_macrops KP712162_Barbus_macinensis KP712158_Barbus_perince
;
delete UFNPLD2_MM;
delete ARC1 ARC1_repeated PLD1KJ;
delete AF180877_1 AF180868_1 AF180855_1 AF180856_1 JN887038_1 AF180874_1 GQ853215_1 AF180872_1 GQ853270_1
[AF180832_Barbus_macrops];
delete
JN983681_1
JN983682_1
JN983683_1
JN983684_1
JN983685_1
JN983686_1
JN983687_1
JN983688_1
JN983689_1
JN983690_1
JN983691_1
JN983692_1
FN821741_1_Carasobarbus_sp
FN821744_1_Carasobarbus_luteus
;
taxset yongeiplussister =
MF135192
MF135196
B1519
B1520
KX178086
KX178085
KX178084
KX178080
KX178079
;
taxset forGenBank = AWRBJ2
AWRBJ15
AWRBSPP1
AWRBsp2
B_jacksoni_8_river_Awachrae
AWRBJ12
new_Pld1
new_Pld2
new_Pld_3
new_Pld_4
KC03
AKC4
AKC3
KKC3
KKC4
AKC2
Pld2UF
new_Urapl8ct
new_Urapl9ct
new_Uapl11ct
Nmy1KJ
Nmy2KJ
MNAPL2
new_KtN1
new_KtN3
MNAPL1
new_NZW2
KKD_APLi
new_NZN2
ARC3
AWRNZ5
ARC2
AWR_AMP27
AWRNZ1
AWRNZ2
AWR_AMP21
AWR_AMP24
new_NZN1
DNG_PROF4
DNG_PROF3
DNG_PROF1
DNG_PROF2
AK_Balt4
AS_Balt14
NN_Balt6
OL_Balt6
NZAlt4
ASAlt2
;
[exclude allmissing;]
charset missing_Muwanika = 605 -1054;
charset missing_Muwanika_Labeobarbus = 1-5 614-1161;
[include all;
delete all;
restore forGenBank;]
END;
BEGIN ASSUMPTIONS;
	TYPESET * UNTITLED = unord: 1 - 1161;
END;
BEGIN NOTES;
	TAXABITS NAME = previousTaxon on = ;
	TAXABITS NAME = newlyAddedTaxon on = ;
END;
BEGIN CODONS;
	CODESET * UNTITLED = universal: 1 - 1161;
	end;
[The following text can be used as an annotation file in Figtree to replace taxon labels
Names	Tip label loc after
AWR_AMP27	AWR_AMP27_27_ river Awachrae [7]
AWR_AMP21	AWR_AMP21_21_ river Awachrae [7]
AWR_AMP24	AWR_AMP24_24_ river Awachrae [7]
MNAPL1	MNAPL1 _1_ Mauna dam [14]
MNAPL2	MNAPL2 _2_ Mauna dam [14]
KKD_APLi	KKD_APLi _1_Kokech dam [1]
ARC2	ARC2 _2_river Awachrae [7]
KC03	KC03 _3_river Kisian [9]
ARC1	ARC1 _1_river Awachrae [7]
KKC3	KKC3 _3_Kokech dam [1]
AKC2	AKC2 _2_river AwachKendu [5]
KKC4	KKC4 _4_Kokech dam [1]
AKC3	AKC3 _3_river AwachKendu [5]
AKC4	AKC4 _4_river AwachKendu [5]
ARC3	ARC3 _3_river Awachrae [7]
NZCii	NZC1ii _1_river Nzoia_ii (whole spec) [11]
NZC1	NZC1 _1_river Nzoia (whole spec) [11]
B_jacksoni_8_river_Awachrae	B_jacksoni_8_river Awachrae [7]
AWRBJ2	AWRBJ2 i_2_river Awachrae [7]
AWRBJ12	AWRBJ12 i_12_river Awachrae [7]
AWRBJ15	AWRBJ15 i_15_river Awachrae [7]
AWRNZ1	AWRNZ1 _1_river Awachrae [7]
AWRNZ2	AWRNZ2 _2_river Awachrae [7]
AWRNZ5	AWRNZ5 _5_river Awachrae [7]
DNG_PROF4	B. profundus 4 Dunga beach [8]
DNG_PROF3	B. profundus 3 Dunga beach [8]
DNG_PROF1	B. profundus 1 Dunga beach [8]
DNG_PROF2	B. profundus 2 Dunga beach [8]
AWRBsp2	AWRBsp2 B. spp._2_ river Awachrae [7]
AWRBSPP1	AWRBSPP1 B. spp._1_ river Awachrae [7]
new_KtN1	new_KtN1 new_1_Aquarium [6]
new_KtN2	new_KtN2 new_2_Aquarium [6]	same as new_NZW2
new_KtN3	new_KtN3 new_3_Aquarium [6]
new_Urapl8ct	new_Urapl8ct new_8_Uriri dam (whole spec) [2]
new_Urapl9ct	new_Urapl9ct new_9_Uriri dam [2]
new_Uapl11ct	new_Uapl11ct new_11_Uriri dam [2]
new_NZN1	new_NZN1 new_1_Aquarium [10]
new_NZN2	new_NZN2 new_2_ Aquarium [10]
new_NZW2	new_NZW2 new_2ii_ Aquarium (whole spec)
new_Pld1	new_Pld1 new_1 Yenga dam (whole spec) [15]
new_Pld2	new_Pld2 new_2 Yenga dam (whole spec) [15]
new_Pld_3	new_Pld_3 new_3 Yenga dam (whole spec) [15]
new_Pld_4	new_Pld_4 new_4 Yenga dam (whole spec) [15]
AK_Balt4	Labeobarbus altianalis AK_Balt4_river Awachkendu [5]
AS_Balt14	Labeobarbus altianalis AS_Balt14_river Awachseme [10]
NN_Balt6	Labeobarbus altianalis NN_Balt6_river Nzoia [12]
OL_Balt6	Labeobarbus altianalis OL_Balt6_river Oluchi [4]
B1519	B. yongei B1519 River Oromba at Ombei Bridge, Nyando River System (Schmidt et al. 2017) [23]
B1520	B. yongei B1520 River Oromba at Ombei Bridge, Nyando River System (Schmidt et al. 2017) [23]
B1536	B. kerstenii B1536 River Oromba at Ombei Bridge, Nyando River System (Schmidt et al. 2017) [23]
B1548	B. nyanzae B1548 River Nyando at Ogilo Market, Mosogo-Ngere Road Lake Victoria (Schmidt et al. 2017) [24]
B1549	B. nyanzae B1549 River Nyando at Ogilo Market, Mosogo-Ngere Road Lake Victoria (Schmidt et al. 2017) [24]
B1572	B. kerstenii B1572 Lake Victoria at Ogenya Beach (Schmidt et al. 2017) [22]
B1583	B. apleurogramma B1583 Mbogo River at Muhoroni-Nandi Hills Road, River Nyando System (Schmidt et al. 2017) [25]
B1586	B. apleurogramma B1586 Mbogo River at Muhoroni-Nandi Hills Road, River Nyando System (Schmidt et al. 2017) [25]
B1637	B. jacksoni B1637 River Miriu at Chwowe Beach near Kobala Center, Karachuoyo Lake Victoria (Schmidt et al. 2017) [21]
B1641	B. jacksoni B1641 River Miriu at Chwowe Beach near Kobala Center, Karachuoyo Lake Victoria (Schmidt et al. 2017) [21]
B1681	B. cf. paludinosus B1681 River Kipsonoi, Sondu River system, at Chebilat-Sotik Road Bridge Lake Victoria (Schmidt et al. 2017) [18]
B1682	B. cf. paludinosus B1682 River Kipsonoi, Sondu River system, at Chebilat-Sotik Road Bridge Lake Victoria (Schmidt et al. 2017) [18]
B1689	B. neumayeri B1689 River Kipsonoi at Mogoiwet sub-location (Bomet County) Lake Victoria (Schmidt et al. 2017) [19]
B1690	B. neumayeri B1690 River Kipsonoi at Mogoiwet sub-location (Bomet County) Lake Victoria (Schmidt et al. 2017) [19]
KY595071	B cercops B1524 KY595071 River Oromba at Ombei Bridge, Nyando River System, Lake Victoria, (Schmidt et al. 2017) [23]
AB006953_1_Carassius_auratus_langsdorfi	AB006953_1_Carassius_auratus_langsdorfi
AB218897_Opsariichthys_uncirostris	AB218897_Opsariichthys_uncirostris
AB238967_Labeo_batesii	AB238967_Labeo_batesii
AB238968_Labeo_senegalensis	AB238968_Labeo_senegalensis
AB238969_Pethia_ticto	AB238969_Pethia_ticto
AB239602_Acheilognathus_typus	AB239602_Acheilognathus_typus
AB239602_Gobio_gobio	AB239602_Gobio_gobio
AF036176_1_Myxocyprinus_asiaticus	AF036176_1_Myxocyprinus_asiaticus
AF045966_1_Carassius_auratus	AF045966_1_Carassius_auratus
AF051880_1_Schizothorax_prenanti	AF051880_1_Schizothorax_prenanti
AF112123_1_Barbus_Barbus	AF112123_1_Barbus_Barbus
AF112125_1_Barbus_bocagei	AF112125_1_Barbus_bocagei
AF112130_1_Barbus_meridionalis	AF112130_1_Barbus_meridionalis
AF112133_1_Aulopyge_huegelii	AF112133_1_Aulopyge_huegelii
AF112405_Barbus_anoplus_South_Africa	AF112405_Barbus_anoplus_South_Africa
AF145944_1_Barbus_luteus	AF145944_1_Barbus_luteus
AF145946_1_Barbus_reinii	AF145946_1_Barbus_reinii
AF145947_1_Barbus_canis	AF145947_1_Barbus_canis
AF145948_1_Barbus_intermedius	AF145948_1_Barbus_intermedius
AF180820_1_Scartomyzon_congestus	AF180820_1_Scartomyzon_congestus
AF180821_1_Moxostoma_breviceps	AF180821_1_Moxostoma_breviceps
AF180822_1_Barbodes_gonionotus	AF180822_1_Barbodes_gonionotus
AF180823_1_Barbodes_schwanenfeldii	AF180823_1_Barbodes_schwanenfeldii
AF180824_1_Cyclocheilichthys_sp	AF180824_1_Cyclocheilichthys_sp
AF180825_1_Garra_variabilis	AF180825_1_Garra_variabilis
AF180826_1_Cyprinion_macrostomus	AF180826_1_Cyprinion_macrostomus
AF180827_1_Schizothorax_pseudoaksaiensis	AF180827_1_Schizothorax_pseudoaksaiensis
AF180828_1_Barbus_ethiopicus	AF180828_1_Barbus_ethiopicus
AF180829_1_Barbusbynni_occidentalis	AF180829_1_Barbusbynni_occidentalis
AF180830_1_Barbus_marequensis	AF180830_1_Barbus_marequensis
AF180831_1_Barbus_capensis	AF180831_1_Barbus_capensis
AF180832_Barbus_macrops	AF180832_Barbus_macrops
AF180832_Barbus_macrops_Guinea	AF180832_Barbus_macrops_Guinea
AF180833_Barbus_guinensis_Guinea	AF180833_Barbus_guinensis_Guinea
AF180834_Barbus_cadenati_Siera_leone	AF180834_Barbus_cadenati_Sierra_leone
AF180835_Barbus_ablabes_Ivory_Coast	AF180835_Barbus_ablabes_Ivory_Coast
AF180837_Barbus_sublineatus_Ivory_Coast	AF180837_Barbus_sublineatus_Ivory_Coast
AF180838_Barbus_mattozi_Mozambique	AF180838_Barbus_mattozi_Mozambique
AF180839_Barbus_trimaculatus_Lake_Tana	AF180839_Barbus_trimaculatus, South Africa (de Graaf et al. 2007)
AF180840_Barbus_kerstenii_Kenya	AF180840_Barbus_kerstenii_Kenya
AF180841_Barbus_nyanzae_Kenya	AF180841 Barbus nyanzae? Kenya
AF180842_Barbus_spp_Lake_Baringo_Kenya	AF180842_Barbus_spp_Lake_Baringo_Kenya
AF180843_1_Barbus_andrewi	AF180843_1_Barbus_andrewi
AF180844_1_Barbus_serra	AF180844_1_Barbus_serra
AF180845_1_Barbus_erubescens	AF180845_1_Barbus_erubescens
AF180846_1_Barbus_calidus	AF180846_1_Barbus_calidus
AF180847_1_Barbus_trevelyani	AF180847_1_Barbus_trevelyani
AF180848_1_Pseudobarbus_burchelli	AF180848_1_Pseudobarbus_burchelli
AF180849_Pseudobarbus_burgi	AF180849_Pseudobarbus_burgi
AF180855_1_Barbus_harterti	AF180855_1_Barbus_harterti
AF180856_1_Barbus_fritschii	AF180856_1_Barbus_fritschii
AF180862_1_Varicorhinus_beso	AF180862_1_Varicorhinus_beso
AF180863_1_Varicorhinus_mariae	AF180863_1_Varicorhinus_mariae
AF180865_1_Varicorhinus_steindachneri	AF180865_1_Varicorhinus_steindachneri
AF180866_1_Varicorhinus_nelspruitensis	AF180866_1_Varicorhinus_nelspruitensis
AF180867_1_Barbus_johnstonii	AF180867_1_Barbus_johnstonii
AF180868_1_Barbus_sacratus	AF180868_1_Barbus_sacratus
AF180869_1_Barbus_habereri	AF180869_1_Barbus_habereri
AF180871_1_Barbus_zaphiri	AF180871_1_Barbus_zaphiri
AF180872_1_Barbus_intermedius_australis	AF180872_1_Barbus_intermedius_australis
AF180874_1_Barbus_oxyrhynchus_oxyrhynchus	AF180874_1_Barbus_oxyrhynchus_oxyrhynchus
AF180875_1_Barbus_petitjeani	AF180875_1_Barbus_petitjeani
AF180876_Labeobarbus_aeneus	AF180876_Labeobarbus_aeneus
AF180877_1_Barbus_polylepis	AF180877_1_Barbus_polylepis
AF237579_1_Barbus_cyclolepis_cyclolepis	AF237579_1_Barbus_cyclolepis_cyclolepis
AF287430_1_Barbus_fritschii_2	AF287430_1_Barbus_fritschii_2
AF287431_1_Barbus_gruveli	AF287431_1_Barbus_gruveli
AF287432_Barbus_gurneyi	AF287432_Barbus_gurneyi
AF287435_Barbus_motebensis	AF287435_Barbus_motebensis
AF287448_1_Barbus_wurtzi	AF287448_1_Barbus_wurtzi
AF287449_Pseudobarbus_afer	AF287449_Pseudobarbus_afer
AF287451_Pseudobarbus_asper	AF287451_Pseudobarbus_asper
AF287457_1_Varicorhinus_maroccanus	AF287457_1_Varicorhinus_maroccanus
AF454871_1_Catostomus_catostomus	AF454871_1_Catostomus_catostomus
AP009061_Rhynchocypris_percnurus	AP009061_Rhynchocypris_percnurus
AP712230_Barbus_callipterus	AP712230_Barbus_callipterus
AY004736_Luciobarbus_pallaryi	AY004736_Luciobarbus_pallaryi
AY004738_Luciobarbus_ksibi	AY004738_Luciobarbus_ksibi
AY004752_Barbus_bigornei	AY004752_Barbus_bigornei
AY740707_Barbus_paludinosus_LakeTana	AY740707_Barbus_paludinosus1_Lake Awassa, Ethiopia (de Graaf et al. 2007)
AY740708_Barbus_paludinosus_LakeTana	AY740708_Barbus_paludinosus2_Lake Awassa, Ethiopia (de Graaf et al. 2007)
AY740709_Barbus_paludinosus_LakeTana	AY740709_Barbus_paludinosus3_Lake Awassa, Ethiopia (de Graaf et al. 2007)
AY740710_Barbus_paludinosus_LakeTana	AY740710_Barbus_paludinosus4_Lake Awassa, Ethiopia (de Graaf et al. 2007)
AY740719_Barbus_pleurogramma_LakeTana	AY740719_Barbus_pleurogramma1_Lake Tana, Ethiopia (de Graaf et al. 2007)
AY740720_Barbus_pleurogramma_LakeTana	AY740720_Barbus_pleurogramma4_Lake Tana, Ethiopia (de Graaf et al. 2007)
AY740721_Barbus_pleurogramma_LakeTana	AY740721_Barbus_pleurogramma2_Lake Tana, Ethiopia (de Graaf et al. 2007)
AY740722_Barbus_pleurogramma_LakeTana	AY740722_Barbus_pleurogramma3_Lake Tana, Ethiopia (de Graaf et al. 2007)
AY740723_Barbus_humilis_LakeTana	AY740723_Barbus_humilis1_Lake Tana, Ethiopia (de Graaf et al. 2007)
AY740724_Barbus_humilis_LakeTana	AY740724_Barbus_humilis2_Lake Tana, Ethiopia (de Graaf et al. 2007)
AY740725_Barbus_humilis_LakeTana	AY740725_Barbus_humilis3_Lake Tana, Ethiopia (de Graaf et al. 2007)
AY740726_Barbus_humilis_LakeTana	AY740726_Barbus_humilis4_Lake Tana, Ethiopia (de Graaf et al. 2007)
AY740727_Barbus_tanapelagius_LakeTana	AY740727_Barbus_tanapelagius_LakeTana, Ethiopia (de Graaf et al. 2007)
AY740728_Barbus_tanapelagius_LakeTana	AY740728_Barbus_tanapelagius_LakeTana, Ethiopia (de Graaf et al. 2007)
AY740729_Barbus_tanapelagius_LakeTana	AY740729_Barbus_tanapelagius_LakeTana, Ethiopia (de Graaf et al. 2007)
B238966_Barbonymus_gonionotus	B238966_Barbonymus_gonionotus
EF151089_Barboides_britzi	EF151089_Barboides_britzi
EU287909_Puntigrus_tetrazona	EU287909_Puntigrus_tetrazona
F112123_Barbus_Barbus	F112123_Barbus_Barbus
F180854_Carasobarbus_paytonii	F180854_Carasobarbus_paytonii
FN821741_1_Carasobarbus_sp	FN821741_1_Carasobarbus_sp
FN821744_1_Carasobarbus_luteus	FN821744_1_Carasobarbus_luteus
GQ853203_1_Labeobarbus_acutirostris	GQ853203_1_Labeobarbus_acutirostris
GQ853205_1_Labeobarbus_brevicephalus	GQ853205_1_Labeobarbus_brevicephalus
GQ853208_1_Labeobarbus_crassibarbis	GQ853208_1_Labeobarbus_crassibarbis
GQ853210_1_Labeobarbus_dainellii	GQ853210_1_Labeobarbus_dainellii
GQ853213_1_Labeobarbus_gorgorensis	GQ853213_1_Labeobarbus_gorgorensis
GQ853215_1_Labeobarbus_gorguari	GQ853215_1_Labeobarbus_gorguari
GQ853216_1_Labeobarbus_longissimus	GQ853216_1_Labeobarbus_longissimus
GQ853219_1_Labeobarbus_macrophtalmus	GQ853219_1_Labeobarbus_macrophtalmus
GQ853222_1_Labeobarbus_megastoma	GQ853222_1_Labeobarbus_megastoma
GQ853225_1_Labeobarbus_nedgia	GQ853225_1_Labeobarbus_nedgia
GQ853228_1_Labeobarbus_platydorsus	GQ853228_1_Labeobarbus_platydorsus
GQ853229_1_Labeobarbus_surkis	GQ853229_1_Labeobarbus_surkis
GQ853232_1_Labeobarbus_truttiformis	GQ853232_1_Labeobarbus_truttiformis
GQ853235_1_Labeobarbus_tsanensis	GQ853235_1_Labeobarbus_tsanensis
GQ853270_1_Labeobarbus_intermedius	GQ853270_1_Labeobarbus_intermedius
HM536811_Barbus_fasciolatus	HM536811_Barbus_fasciolatus
HM536822_Oreichthys_cosuatis	HM536822_Oreichthys_cosuatis
HM536895_Acrossocheilus_monticola	HM536895_Acrossocheilus_monticola
HM536908_Cyclocheilichthys_janthochir	HM536908_Cyclocheilichthys_janthochir
HM536914_Mystacoleucus_marginatus	HM536914_Mystacoleucus_marginatus
HQ167605_1_Carasobarbus_chantrei	HQ167605_1_Carasobarbus_chantrei
JF799437_1_Catostomus_commersonii	JF799437_1_Catostomus_commersonii
JN887038_1_Barbus_gananensis	JN887038_1_Barbus_gananensis
JX074246_Onychostoma_ovale	JX074246_Onychostoma_ovale
JX074247_Haludaria_fasciata	JX074247_Haludaria_fasciata
JX097076_1_Labeobarbus_caudovittatus	JX097076_1_Labeobarbus_caudovittatus
KF668035_1_Labeobarbus_johnstonii	KF668035_1_Labeobarbus_johnstonii
KF791270_1_Barbus_camptacanthus	KF791270_1_Barbus_camptacanthus
KF791276_1Barbus_jae	KF791276_1Barbus_jae
KF876025_1_Arabibarbus_grypus	KF876025_1_Arabibarbus_grypus
KF876026_1_Arabibarbus_grypus	KF876026_1_Arabibarbus_grypus
KF876029_1_Arabibarbus_grypus	KF876029_1_Arabibarbus_grypus
KF876030_1_Varicorhinus_maroccanus	KF876030_1_Varicorhinus_maroccanus
KP659407_1_Barbus_taeniurus	KP659407_1_Barbus_taeniurus
KP659407_Barbus_taeniurus	KP659407_Barbus_taeniurus
KP659408_Barbus_thysi	KP659408_Barbus_thysi
KP659409_1_Varicorhinus_cf_axelrodi	KP659409_1_Varicorhinus_cf_axelrodi
KP659410_1_Barbus_tiekoroi	KP659410_1_Barbus_tiekoroi
KP659414_Clypeobarbus_congicus	KP659414_Clypeobarbus_congicus
KP659415_Barbus_holotaenia	KP659415_Barbus_holotaenia
KP712158_Barbus_perince	KP712158_Barbus_perince
KP712159_Barbus_anema	KP712159_Barbus_anema Sudan (Yang et al. 2015)
KP712162_Barbus_macinensis	KP712162_Barbus_macinensis
KP712168_Barbus_kerstenii	KP712168_Barbus_kerstenii
KP712168_Barbus_kerstenii_1_Tanzania	KP712168_Barbus_kerstenii_1_Tanzania
KP712169_Barbus_martorelli	KP712169_Barbus_martorelli
KP712170_Barbus_miolepis	KP712170_Barbus_miolepis
KP712198_Barbus_baudoni	KP712198_Barbus_baudoni
KP712199_Barbus_brazzai	KP712199_Barbus_brazzai
KP712200_1_Labeobarbus_compiniei	KP712200_1_Labeobarbus_compiniei
KP712201_Barbus_eburneensis	KP712201_Barbus_eburneensis
KP712202_Barbus_hulstaerti	KP712202_Barbus_hulstaerti
KP712203_1_Barbus_prionacanthus	KP712203_1_Barbus_prionacanthus LY1051 River Ivindo, Gabon: Makokou, Gabon (Yang et al. 2015)
KP712203_Barbus_prionacanthus	KP712203_Barbus_prionacanthus LY1051 River Ivindo, Gabon: Makokou, Gabon (Yang et al. 2015)
KP712210_Systomus_sarana	KP712210_Systomus_sarana
KP712212_Puntius_chola	KP712212_Puntius_chola
KP712214_Systomus_orphoides	KP712214_Systomus_orphoides
KP712215_Barbus_sp_Lango	KP712215_Barbus_sp_Lango
KP712224_1_Labeobarbus_sp_Kongou	KP712224_1_Labeobarbus_sp_Kongou
KP712226_Pethia_conchonius	KP712226_Pethia_conchonius
KP712228_Pethia_stoliczkana	KP712228_Pethia_stoliczkana
KP712231_Barbus_camptacanthus	KP712231_Barbus_camptacanthus
KP712232_Barbus_trispilos	KP712232_Barbus_trispilos
KP712233_Barbus_cf_guirali	KP712233_Barbus_cf_guirali Ivindo, Gabon
KF791275	KF791275 Barbus aspilus Cameroon (Ambruster et al. 2016)
KP712234_1_Labeobarbus_sp_Lucien	KP712234_1_Labeobarbus_sp_Lucien
KP712245_Barbus_sp	KP712245_Barbus_sp
KP712252_1_Barbus_bynni_isolate	KP712252_1_Barbus_bynni_isolate
KP712259_1_Arabibarbus_grypus	KP712259_1_Arabibarbus_grypus
KP712261_1_Carasobarbus_kosswigi	KP712261_1_Carasobarbus_kosswigi
KP712262_1_Carasobarbus_luteus	KP712262_1_Carasobarbus_luteus
KP712265_1_Varicorhinus_maroccanus	KP712265_1_Varicorhinus_maroccanus
KP712266_1_Varicorhinus_maroccanus	KP712266_1_Varicorhinus_maroccanus
KT199303_Barbus_apleurogramma_1_Tanzania	KT199303_Barbus_apleurogramma_1_Tanzania (Ren and Mayden 2016)
KT199304_Barbus_apleurogramma_2_Tanzania	KT199304_Barbus_apleurogramma_2_Tanzania (Ren and Mayden 2016)
KT199305_Barbus_atkinsoni	KT199305_Barbus_atkinsoni (Ren and Mayden 2016)
KT199307_Barbus_kerstenii_2_Tanzania	KT199307_Barbus_kerstenii_2_Tanzania (Ren and Mayden 2016)
KT199308_Barbus_kerstenii_3_Tanzania	KT199308_Barbus_kerstenii_3_Tanzania (Ren and Mayden 2016)
KT199309_Barbus_laticeps	KT199309 Barbus laticeps Wami River, Tanzania (Ren and Mayden 2016)
KT199310_Barbus_paludinosus_1_Tanzania	KT199310_Barbus_paludinosus_1_Tanzania (Ren and Mayden 2016)
KT199311_Barbus_paludinosus_2_Tanzania	KT199311_Barbus_paludinosus_2_Tanzania (Ren and Mayden 2016)
KT199312_Barbus_pobeguini	KT199312_Barbus_pobeguini (Ren and Mayden 2016)
KT199313_Barbus_radiatus_1	KT199313_Barbus_radiatus_1 Tanzania (Ren and Mayden 2016)
KT199314_Barbus_radiatus_2	KT199314_Barbus_radiatus_2 Tanzania (Ren and Mayden 2016)
KT199315_Puntius_dorsalis	KT199315_Puntius_dorsalis (Ren and Mayden 2016)
P011408_Clypeobarbus_pleuropholis	P011408_Clypeobarbus_pleuropholis
P659406_Barbus_aspilus	KP659406_Barbus_aspilus
P712184_Barboides_gracilis	P712184_Barboides_gracilis
Q302798_Barbus_balcanicus	Q302798_Barbus_balcanicus
X61010_1_Cyprinus_carpio	X61010_1_Cyprinus_carpio
Y10449_1_L_leuciscus	Y10449_1_L_leuciscus
Y10451_1_T_tinca	Y10451_1_T_tinca
HM536790_1	HM536790_1 Hampala macrolepidota IHBCY0407002
KF574736_1	KF574736_1 Systomus sarana NBFGRPSS-165
KC631298_1	KC631298_1 Systomus tetrazona
Seq1_voucher_GK047	Mwita Seq1_voucher_GK047
Seq2_voucher_GK050	Mwita Seq2_voucher_GK050
Seq3_voucher_GK051	Mwita Seq3_voucher_GK051
Seq4_voucher_GK052	Mwita Seq4_voucher_GK052
Seq5_voucher_GK053	Mwita Seq5_voucher_GK053
Seq6_voucher_GK057	Mwita Seq6_voucher_GK057
Seq7_voucher_GK058	Mwita Seq7_voucher_GK058
Seq8_voucher_GK061	Mwita Seq8_voucher_GK061
Seq9_voucher_GK063	Mwita Seq9_voucher_GK063
Seq10_voucher_GK009	Mwita Seq10_voucher_GK009
Seq11_voucher_GK021	Mwita Seq11_voucher_GK021
Seq12_voucher_GK022	Mwita Seq12_voucher_GK022
Seq13_voucher_GK025	Mwita Seq13_voucher_GK025
Seq14_voucher_GK032	Mwita Seq14_voucher_GK032
Seq15_voucher_GK036	Mwita Seq15_voucher_GK036
Seq16_voucher_GK042	Mwita Seq16_voucher_GK042
Seq17_voucher_GK044	Mwita Seq17_voucher_GK044
Seq18_voucher_GK047i	Mwita Seq18_voucher_GK047i
Seq19_voucher_GK051i	Mwita Seq19_voucher_GK051i
Seq20_voucher_GK053i	Mwita Seq20_voucher_GK053i
Seq21_voucher_GK059	Mwita Seq21_voucher_GK059
Seq22_voucher_GK063i	Mwita Seq22_voucher_GK063i
Seq23_voucher_GK067	Mwita Seq23_voucher_GK067
Seq24_voucher_GK069	Mwita Seq24_voucher_GK069
Seq26_voucher_GK073	Mwita Seq26_voucher_GK073
Seq27_voucher_GK074	Mwita Seq27_voucher_GK074
Seq28_voucher_GK075	Mwita Seq28_voucher_GK075
AF287437_1	AF287437_1 B. paludinosus 2SK South Africa: Mooi: Noth West Province
AF287436_1	AF287436_1 B. paludinosus 1SK South Africa: Mooi: Noth West Province
RM_Acheilognathus_typus	RM_Acheilognathus_typus (Ren & Mayden 2016)
RM_Acrossocheilus_monticola	RM_Acrossocheilus_monticola (Ren & Mayden 2016)
RM_Barboides_gracilis	RM_Barboides_gracilis (Ren & Mayden 2016)
RM_Barbonymus_gonionotus	RM_Barbonymus_gonionotus (Ren & Mayden 2016)
RM_Clypeobarbus_congicus	RM_Clypeobarbus_congicus (Ren & Mayden 2016)
RM_Clypeobarbus_pleuropholis	RM_Clypeobarbus_pleuropholis (Ren & Mayden 2016)
RM_Cyclocheilichthys_janthochir	RM_Cyclocheilichthys_janthochir (Ren & Mayden 2016)
RM_B_anema	RM_B_anema (Ren & Mayden 2016)
RM_B_anoplus_AF112405	RM_B_anoplus_AF112405 (Ren & Mayden 2016)
RM_B_apleurogramma_1	RM_B_apleurogramma_1 (Ren & Mayden 2016)
RM_B_apleurogramma_2	RM_B_apleurogramma_2 (Ren & Mayden 2016)
RM_B_aspilus	RM_B_aspilus (Ren & Mayden 2016)
RM_B_atkinsoni	RM_B_atkinsoni (Ren & Mayden 2016)
RM_B_baudoni	RM_B_baudoni (Ren & Mayden 2016)
RM_B_brazzai	RM_B_brazzai (Ren & Mayden 2016)
RM_B_callipterus	RM_B_callipterus (Ren & Mayden 2016)
RM_B_camptacanthus	RM_B_camptacanthus (Ren & Mayden 2016)
RM_B_cf._guirali	RM_B_cf._guirali (Ren & Mayden 2016)
RM_B_sp	RM_B_sp (Ren & Mayden 2016)
RM_B_eburneensis	RM_B_eburneensis (Ren & Mayden 2016)
RM_B_fasciolatus	RM_B_fasciolatus (Ren & Mayden 2016)
RM_B_holotaenia	RM_B_holotaenia (Ren & Mayden 2016)
RM_B_hulstaerti	RM_B_hulstaerti (Ren & Mayden 2016)
RM_B_innocens	RM_B_innocens (Ren & Mayden 2016)
RM_B_kerstenii_1	RM_B_kerstenii_1 (Ren & Mayden 2016)
RM_B_kerstenii_2	RM_B_kerstenii_2 (Ren & Mayden 2016)
RM_B_kerstenii_3	RM_B_kerstenii_3 (Ren & Mayden 2016)
RM_B_laticeps	RM_B_laticeps (Ren & Mayden 2016)
RM_B_leonensis	RM_B_leonensis (Ren & Mayden 2016)
RM_B_macinensis	RM_B_macinensis (Ren & Mayden 2016)
RM_B_macrops	RM_B_macrops (Ren & Mayden 2016)
RM_B_martorelli	RM_B_martorelli (Ren & Mayden 2016)
RM_B_miolepis	RM_B_miolepis (Ren & Mayden 2016)
RM_B_paludinosus_1	RM_B_paludinosus_1 (Ren & Mayden 2016)
RM_B_paludinosus_2	RM_B_paludinosus_2 (Ren & Mayden 2016)
RM_B_perince	RM_B_perince (Ren & Mayden 2016)
RM_B_pobeguini	RM_B_pobeguini (Ren & Mayden 2016)
RM_B_prionacanthus	RM_B_prionacanthus (Ren & Mayden 2016)
RM_B_radiatus_1	RM_B_radiatus_1 (Ren & Mayden 2016)
RM_B_radiatus_2	RM_B_radiatus_2 (Ren & Mayden 2016)
RM_B_sp._Lango	RM_B_sp._Lango (Ren & Mayden 2016)
RM_B_sublineatus_AF180837	RM_B_sublineatus_AF180837 (Ren & Mayden 2016)
RM_B_taeniurus	RM_B_taeniurus (Ren & Mayden 2016)
RM_B_thysi	RM_B_thysi (Ren & Mayden 2016)
RM_B_trimaculatus	RM_B_trimaculatus (Ren & Mayden 2016)
RM_B_trispilos	RM_B_trispilos (Ren & Mayden 2016)
RM_Mystacoleucus_marginatus	RM_Mystacoleucus_marginatus (Ren & Mayden 2016)
RM_Onychostoma_ovale	RM_Onychostoma_ovale (Ren & Mayden 2016)
RM_Opsariichthys_uncirostris	RM_Opsariichthys_uncirostris (Ren & Mayden 2016)
RM_Oreichthys_cosuatis	RM_Oreichthys_cosuatis (Ren & Mayden 2016)
RM_Pethia_conchonius	RM_Pethia_conchonius (Ren & Mayden 2016)
RM_Pethia_stoliczkana	RM_Pethia_stoliczkana (Ren & Mayden 2016)
RM_Pethia_ticto	RM_Pethia_ticto (Ren & Mayden 2016)
RM_Puntigrus_tetrazona	RM_Puntigrus_tetrazona (Ren & Mayden 2016)
RM_Puntius_chola	RM_Puntius_chola (Ren & Mayden 2016)
RM_Puntius_dorsalis	RM_Puntius_dorsalis (Ren & Mayden 2016)
RM_Rhynchocypris_percnurus	RM_Rhynchocypris_percnurus (Ren & Mayden 2016)
RM_Systomus_orphoides	RM_Systomus_orphoides (Ren & Mayden 2016)
RM_Systomus_sarana	RM_Systomus_sarana (Ren & Mayden 2016)
AY740730_1_B_tanapelagius_BtanapLTana4	AY740730 B. tanapelagius_Tana4 Ethiopia (de Graaf et al. 2007)
AY740718_1_B_paludinosus_BpaludDides4	AY740718 B. cf. paludinosus_Dides4 Ethiopia (de Graaf et al. 2007)
AY740717_1_B_paludinosus_BpaludDides3	AY740717 B. cf. paludinosus_Dides3 Ethiopia (de Graaf et al. 2007)
AY740716_1_B_paludinosus_BpaludDides2	AY740716 B. cf. paludinosus_Dides2 Ethiopia (de Graaf et al. 2007)
AY740715_1_B_paludinosus_BpaludDides1	AY740715 B. cf. paludinosus_Dides1 Ethiopia (de Graaf et al. 2007)
AY740714_1_B_paludinosus_BpaludZiway4	AY740714 B. cf. paludinosus_Ziway4 Ethiopia (de Graaf et al. 2007)
AY740713_1_B_paludinosus_BpaludZiway3	AY740713 B. cf. paludinosus_Ziway3 Ethiopia (de Graaf et al. 2007)
AY740712_1_B_paludinosus_BpaludZiway2	AY740712 B. cf. paludinosus_Ziway2 Ethiopia (de Graaf et al. 2007)
AY740711_1_B_paludinosus_BpaludZiway1	AY740711 B. cf. paludinosus_Ziway1 Ethiopia (de Graaf et al. 2007)
UFNPLD2_MM	UFNPLD2 B. paludinosus Ufinya dam? cleaned by MM (partial sequence)
AF112406_2	AF112406_2 B. intermedius
JN886992_1	JN886992_1 L. intermedius hap. 1 (Beshera & Harris 2014)
JN886993_1	JN886993_1 L. intermedius hap. 2 (Beshera & Harris 2014)
JN886994_1	JN886994_1 L. intermedius hap. 3 (Beshera & Harris 2014)
JN886995_1	JN886995_1 L. intermedius hap. 4 (Beshera & Harris 2014)
JN886996_1	JN886996_1 L. intermedius hap. 5 (Beshera & Harris 2014)
JN886997_1	JN886997_1 L. intermedius hap. 6 (Beshera & Harris 2014)
JN886998_1	JN886998_1 L. intermedius hap. 7 (Beshera & Harris 2014)
JN886999_1	JN886999_1 L. intermedius hap. 8 (Beshera & Harris 2014)
JN887000_1	JN887000_1 L. intermedius hap. 9 (Beshera & Harris 2014)
JN887001_1	JN887001_1 L. intermedius hap. 10 (Beshera & Harris 2014)
JN887002_1	JN887002_1 L. intermedius hap. 11 (Beshera & Harris 2014)
JN887003_1	JN887003_1 L. intermedius hap. 12 (Beshera & Harris 2014)
JN887004_1	JN887004_1 L. intermedius hap. 13 (Beshera & Harris 2014)
JN887005_1	JN887005_1 L. intermedius hap. 14 (Beshera & Harris 2014)
JN887006_1	JN887006_1 L. intermedius hap. 15 (Beshera & Harris 2014)
JN887007_1	JN887007_1 L. intermedius hap. 16 (Beshera & Harris 2014)
JN887008_1	JN887008_1 L. intermedius hap. 17 (Beshera & Harris 2014)
JN887009_1	JN887009_1 L. intermedius hap. 18 (Beshera & Harris 2014)
JN887010_1	JN887010_1 L. intermedius hap. 19 (Beshera & Harris 2014)
JN887011_1	JN887011_1 L. intermedius hap. 20 (Beshera & Harris 2014)
JN887012_1	JN887012_1 L. intermedius hap. 21 (Beshera & Harris 2014)
JN887013_1	JN887013_1 L. intermedius hap. 22 (Beshera & Harris 2014)
JN887014_1	JN887014_1 L. intermedius hap. 23 (Beshera & Harris 2014)
JN887015_1	JN887015_1 L. intermedius hap. 24 (Beshera & Harris 2014)
JN887016_1	JN887016_1 L. intermedius hap. 25 (Beshera & Harris 2014)
JN887017_1	JN887017_1 L. intermedius hap. 26 (Beshera & Harris 2014)
JN887018_1	JN887018_1 L. intermedius hap. 27 (Beshera & Harris 2014)
JN887019_1	JN887019_1 L. intermedius hap. 28 (Beshera & Harris 2014)
JN887020_1	JN887020_1 L. intermedius hap. 29 (Beshera & Harris 2014)
JN887021_1	JN887021_1 L. intermedius hap. 30 (Beshera & Harris 2014)
JN887022_1	JN887022_1 L. intermedius hap. 31 (Beshera & Harris 2014)
JN887023_1	JN887023_1 L. intermedius hap. 32 (Beshera & Harris 2014)
JN887024_1	JN887024_1 L. intermedius hap. 33 (Beshera & Harris 2014)
JN887025_1	JN887025_1 L. intermedius hap. 34 (Beshera & Harris 2014)
JN887026_1	JN887026_1 L. intermedius hap. 35 (Beshera & Harris 2014)
JN887027_1	JN887027_1 L. intermedius hap. 36 (Beshera & Harris 2014)
JN887028_1	JN887028_1 L. intermedius hap. 37 (Beshera & Harris 2014)
JN887029_1	JN887029_1 L. gorguari hap. 38 (Beshera & Harris 2014)
JN887030_1	JN887030_1 L. acutirostris hap. 39 (Beshera & Harris 2014)
JN887031_1	JN887031_1 L. nedgia hap. 40 (Beshera & Harris 2014)
JN887032_1	JN887032_1 L. platydorsus hap. 41 (Beshera & Harris 2014)
JN887033_1	JN887033_1 L. megastoma hap. 42 (Beshera & Harris 2014)
JN887034_1	JN887034_1 L. gorgorensis hap. 43 (Beshera & Harris 2014)
JN887035_1	JN887035_1 V. jubae hap. 44 (Beshera & Harris 2014)
JN887036_1	JN887036_1 B. gananensis hap. 45 (Beshera & Harris 2014)
JN887037_1	JN887037_1 B. gananensis hap. 46 (Beshera & Harris 2014)
JN887038_1	JN887038_1 B. gananensis hap. 47 (Beshera & Harris 2014)
JN983681_1	JN983681_1 FLB08347KAZ59 Kazinga Channel (Muwanika et al. 2012)
JN983682_1	JN983682_1 FLB08334NLI14 Lake Victoria? (Muwanika et al. 2012)
JN983683_1	JN983683_1 FLB08305EDW04 Lake Edward (Muwanika et al. 2012)
JN983684_1	JN983684_1 FLB08267KAZ13 Kazinga Channel (Muwanika et al. 2012)
JN983685_1	JN983685_1 FLB08359KYO36 Lake Kyoga (Muwanika et al. 2012)
JN983686_1	JN983686_1 FLB08332LIP02 Lake Victoria? (Muwanika et al. 2012)
JN983687_1	JN983687_1 FLB08331NLI11 Lake Victoria? (Muwanika et al. 2012)
JN983688_1	JN983688_1 FLB08354LIP14 Lake Victoria? (Muwanika et al. 2012)
JN983689_1	JN983689_1 FLB08386ALB16 Lake Albert (Muwanika et al. 2012)
JN983690_1	JN983690_1 FLB08314EDW13 Lake Edward (Muwanika et al. 2012)
JN983691_1	JN983691_1 FLB08377EDW85 Lake Edward (Muwanika et al. 2012)
JN983692_1	JN983692_1 FLB08331KAZ53 Kazinga Channel (Muwanika et al. 2012)
AF180855_1	AF180855_1 B. harterti (Tsigenopoulos et al. 2010)
AF180856_1	AF180856_1 B. fritschii (Tsigenopoulos et al. 2010)
AF180859_1	AF180859_1 B. apoensis (Tsigenopoulos et al. 2010)
AF180863_1	AF180863_1 V. mariae (Tsigenopoulos et al. 2010)
AF180865_1	AF180865_1 V. steindachneri (Tsigenopoulos et al. 2010)
AF180866_1	AF180866_1 V. nelspruitensis (Tsigenopoulos et al. 2010)
AF180867_1	AF180867_1 B. johnstonii (Tsigenopoulos et al. 2010)
AF180868_1	AF180868_1 B. sacratus (Tsigenopoulos et al. 2010)
AF180869_1	AF180869_1 B. habereri (Tsigenopoulos et al. 2010)
AF180870_1	AF180870_1 B. bynni occidentalis (Tsigenopoulos et al. 2010)
AF180872_1	AF180872_1 B. intermedius australis (Tsigenopoulos et al. 2010)
AF180874_1	AF180874_1 B. oxyrhynchus oxyrhynchus (Tsigenopoulos et al. 2010)
AF180875_1	AF180875_1 B. petitjeani (Tsigenopoulos et al. 2010)
AF180877_1	AF180877_1 B. polylepis (Tsigenopoulos et al. 2010)
GQ853201_1	GQ853201_1 L. acutirostris L01 (de Graaf et al. 2009)
GQ853202_1	GQ853202_1 L. acutirostris L02 (de Graaf et al. 2009)
GQ853203_1	GQ853203_1 L. acutirostris L03 (de Graaf et al. 2009)
GQ853204_1	GQ853204_1 L. brevicephalus L04 (de Graaf et al. 2009)
GQ853205_1	GQ853205_1 L. brevicephalus L05 (de Graaf et al. 2009)
GQ853206_1	GQ853206_1 L. crassibarbis L06 (de Graaf et al. 2009)
GQ853207_1	GQ853207_1 L. crassibarbis L07 (de Graaf et al. 2009)
GQ853208_1	GQ853208_1 L. crassibarbis L08 (de Graaf et al. 2009)
GQ853209_1	GQ853209_1 L. dainellii L09 (de Graaf et al. 2009)
GQ853210_1	GQ853210_1 L. dainellii L10 (de Graaf et al. 2009)
GQ853211_1	GQ853211_1 L. gorgorensis L11 (de Graaf et al. 2009)
GQ853212_1	GQ853212_1 L. gorgorensis L12 (de Graaf et al. 2009)
GQ853213_1	GQ853213_1 L. gorgorensis L13 (de Graaf et al. 2009)
GQ853214_1	GQ853214_1 L. gorguari L14 (de Graaf et al. 2009)
GQ853215_1	GQ853215_1 L. gorguari L15 (de Graaf et al. 2009)
GQ853216_1	GQ853216_1 L. longissimus L16 (de Graaf et al. 2009)
GQ853217_1	GQ853217_1 L. macrophtalmus L17 (de Graaf et al. 2009)
GQ853218_1	GQ853218_1 L. macrophtalmus L18 (de Graaf et al. 2009)
GQ853219_1	GQ853219_1 L. macrophtalmus L19 (de Graaf et al. 2009)
GQ853220_1	GQ853220_1 L. megastoma L20 (de Graaf et al. 2009)
GQ853221_1	GQ853221_1 L. megastoma L21 (de Graaf et al. 2009)
GQ853222_1	GQ853222_1 L. megastoma L22 (de Graaf et al. 2009)
GQ853223_1	GQ853223_1 L. nedgia L23 (de Graaf et al. 2009)
GQ853224_1	GQ853224_1 L. nedgia L24 (de Graaf et al. 2009)
GQ853225_1	GQ853225_1 L. nedgia L25 (de Graaf et al. 2009)
GQ853226_1	GQ853226_1 L. platydorsus L26 (de Graaf et al. 2009)
GQ853227_1	GQ853227_1 L. platydorsus L27 (de Graaf et al. 2009)
GQ853228_1	GQ853228_1 L. platydorsus L28 (de Graaf et al. 2009)
GQ853229_1	GQ853229_1 L. surkis L29 (de Graaf et al. 2009)
GQ853230_1	GQ853230_1 L. truttiformis L30 (de Graaf et al. 2009)
GQ853231_1	GQ853231_1 L. truttiformis L31 (de Graaf et al. 2009)
GQ853232_1	GQ853232_1 L. truttiformis L32 (de Graaf et al. 2009)
GQ853233_1	GQ853233_1 L. tsanensis L33 (de Graaf et al. 2009)
GQ853234_1	GQ853234_1 L. tsanensis L34 (de Graaf et al. 2009)
GQ853235_1	GQ853235_1 L. tsanensis L35 (de Graaf et al. 2009)
GQ853236_1	GQ853236_1 L. intermedius L36 (de Graaf et al. 2009)
GQ853237_1	GQ853237_1 L. intermedius L37 (de Graaf et al. 2009)
GQ853238_1	GQ853238_1 L. intermedius L38 (de Graaf et al. 2009)
GQ853239_1	GQ853239_1 L. intermedius L39 (de Graaf et al. 2009)
GQ853240_1	GQ853240_1 L. intermedius L40 (de Graaf et al. 2009)
GQ853241_1	GQ853241_1 L. intermedius L41 (de Graaf et al. 2009)
GQ853242_1	GQ853242_1 L. intermedius L42 (de Graaf et al. 2009)
GQ853243_1	GQ853243_1 L. intermedius L43 (de Graaf et al. 2009)
GQ853244_1	GQ853244_1 L. intermedius L44 (de Graaf et al. 2009)
GQ853245_1	GQ853245_1 L. intermedius L45 (de Graaf et al. 2009)
GQ853246_1	GQ853246_1 L. intermedius L46 (de Graaf et al. 2009)
GQ853247_1	GQ853247_1 L. intermedius L47 (de Graaf et al. 2009)
GQ853248_1	GQ853248_1 L. intermedius L48 (de Graaf et al. 2009)
GQ853249_1	GQ853249_1 L. intermedius L49 (de Graaf et al. 2009)
GQ853250_1	GQ853250_1 L. intermedius L50 (de Graaf et al. 2009)
GQ853251_1	GQ853251_1 L. intermedius L51 (de Graaf et al. 2009)
GQ853252_1	GQ853252_1 L. intermedius L52 (de Graaf et al. 2009)
GQ853253_1	GQ853253_1 L. intermedius L53 (de Graaf et al. 2009)
GQ853254_1	GQ853254_1 L. intermedius L54 (de Graaf et al. 2009)
GQ853255_1	GQ853255_1 L. intermedius L55 (de Graaf et al. 2009)
GQ853256_1	GQ853256_1 L. intermedius L56 (de Graaf et al. 2009)
GQ853257_1	GQ853257_1 L. intermedius L57 (de Graaf et al. 2009)
GQ853258_1	GQ853258_1 L. intermedius L58 (de Graaf et al. 2009)
GQ853259_1	GQ853259_1 L. intermedius L59 (de Graaf et al. 2009)
GQ853260_1	GQ853260_1 L. intermedius L60 (de Graaf et al. 2009)
GQ853261_1	GQ853261_1 L. intermedius L61 (de Graaf et al. 2009)
GQ853262_1	GQ853262_1 L. intermedius L62 (de Graaf et al. 2009)
GQ853263_1	GQ853263_1 L. intermedius L63 (de Graaf et al. 2009)
GQ853264_1	GQ853264_1 L. intermedius L64 (de Graaf et al. 2009)
GQ853265_1	GQ853265_1 L. intermedius L65 (de Graaf et al. 2009)
GQ853266_1	GQ853266_1 L. intermedius L66 (de Graaf et al. 2009)
GQ853267_1	GQ853267_1 L. intermedius L67 (de Graaf et al. 2009)
GQ853268_1	GQ853268_1 L. intermedius L68 (de Graaf et al. 2009)
GQ853269_1	GQ853269_1 L. intermedius L69 (de Graaf et al. 2009)
GQ853270_1	GQ853270_1 L. intermedius L70 (de Graaf et al. 2009)
[truncated: 205 more rows]
